# Supplementary material for: Harshness Predicts Reproduction in Brazilian Municipalities and US Counties: A Life History Theory Approach
Source: Evol Psychol. 2026 Apr 15;24(2):14747049261432896. doi: 10.1177/14747049261432896 (PMC13087386; doi:10.1177/14747049261432896)
Supplement: sj-zip-1-evp-10.1177_14747049261432896 - Supplemental material for Harshness Predicts Reproduction in Brazilian Municipalities and US Counties: A Life History Theory Approach [file sj-zip-1-evp-10.1177_14747049261432896.zip]

Archive with 6 entries (6 files):
- df2_wrangled2.csv
- US_Analyses_regressions_frequency.Rmd
- Brazil_Analyses_child_percentage.Rmd
- Brazil_Analyses_ethinicity_mediation_model.Rmd
- Brazil_Analyses_selected_model.Rmd
- Brazil_df_small2.csv
