# Supplementary material for: Harshness Predicts Reproduction in Brazilian Municipalities and US Counties: A Life History Theory Approach
Source: Evol Psychol. 2026 Apr 15;24(2):14747049261432896. doi: 10.1177/14747049261432896 (PMC13087386; doi:10.1177/14747049261432896)
Supplement: sj-zip-1-evp-10.1177_14747049261432896 - Supplemental material for Harshness Predicts Reproduction in Brazilian Municipalities and US Counties: A Life History Theory Approach [file sj-zip-1-evp-10.1177_14747049261432896.zip › df2_wrangled2.csv]

	no_plumbing_09_log	no_kitchen_09_log	poverty_09_sqrt	separated_added_09_log	divorced_added_09_sqrt	married_15_19_09_sqrt	mothers_15_19_added_sqrt	mothers_last_year_log	X1_or_more_occupants_per_room_log	children_0_4_added	children_5_9_added	black_or_african_american.x_log	hispanic_or_latino.x_log	median_n_rooms	children_0_4_added_23	children_5_9_added_23	married_15_19_23_sqrt	mothers_15_19_added_23_sqrt	mothers_last_year_23_log
1	0.438254930931155	0.500775287912489	3.20780298646909	1.03673688495002	3.02654919008431	0	0.509901951359279	0.951657875711446	0.765467842139571	6.86	7.21	2.93704327720531	1.11185751541813	5.9	5.79	5.75	0.173205080756888	0	0.72270598280149
2	0.215111379616945	0.371563556432483	3.4322004603461	0.86288995514704	2.97153159162072	0.14142135623731	0.387298334620742	0.879626747502564	0.841567185678219	6.24	6.17	2.3887627892351	1.3609765531356	5.4	5.19	5.48	0.14142135623731	0	0.60431596685333
3	0.802001585472027	0.378436435720245	4.74341649025257	1.47017584510059	3.07896086366813	0	0.479583152331272	0.920282753143692	1.01884732019925	6.24	5.55	3.85714434391816	1.65822807660353	5.4	5.57	6.8	0	0	0.662687973075237
4	0.148420005118273	0	3.3734255586866	1.28370777234479	3.17647603485372	0.14142135623731	0.648074069840786	0.662687973075237	0.963174317773006	5.99	6.55	3.18138162044062	0.636576829071551	5.4	4.83	6.26	0.223606797749979	0	0.8754687373539
5	0.336472236621213	0.482426149244293	3.29241552663087	1.11841491596429	3.22955105239103	0.316227766016838	0.264575131106459	0.871293365943419	1.25561603747777	6.58	6.19	0.672944473242426	2.11384296839717	5.5	5.73	6.07	0.33166247903554	0	0.615185639090233
6	0	0.285178942233662	5.59910707166777	1.54756250871601	2.69072480941474	0	0	1.02961941718116	0.936093359170335	7.23	4.36	4.3313910187053	1.19694818938897	5.3	5.43	6.54	0	0	0.756121979721334
7	0.53062825106217	0.322083499169113	4.6475800154489	1.30833281965018	3.17962261911693	0.4	0.346410161513775	1.43983512804792	1.0681530811834	6.87	6.86	3.74360435380318	0.314810739840034	5.5	5.67	5.5	0.244948974278318	0	0.2390169004705
8	0.122217632724249	0.246860077931526	4.12916456441252	1.12492959698548	3.22490309931942	0.33166247903554	0.346410161513775	1.00795792039998	0.819779831493311	6.64	6.83	3.02577639490237	1.22671229129543	5.5	5.6	5.45	0.282842712474619	0.223606797749979	0.78845736036427
9	0.662687973075237	0.667829372575655	3.98371685740842	1.34286480319255	2.89827534923789	0.316227766016838	0.387298334620742	0.703097511413113	0.587786664902119	6.32	6.96	3.64571095871256	0.845868267577609	5.3	5.76	5.34	0.14142135623731	0	0.985816794522765
10	0.0953101798043249	0.300104592450338	3.79473319220206	0.904218150639886	2.83196045170126	0	0	0.746687947487975	0.741937344729377	5.04	5.4	1.89009536994892	0.78845736036427	5.1	4.67	4.35	0.4	0.14142135623731	0.756121979721334
11	0.512823626428664	0.494696241836107	4.12916456441252	1.10525683138678	3.02985148150862	0.360555127546399	0.346410161513775	0.978326122793608	0.959350221334602	6.56	6.65	2.46129678414887	1.73695123273306	5.4	6.06	7.47	0.14142135623731	0	0.444685821261446
12	0.457424847038875	0.418710334858185	4.71805044483418	1.27815220250019	2.95465734053883	0	0.223606797749979	1.07840958135059	1.13783300182139	5.92	6.68	3.79638766182922	0.46373401623214	5.4	5.38	4.73	0	0	0.774727167552368
13	0.609765571620894	0.425267735404344	5.07148893324239	1.33762918913861	2.79821371592664	0.223606797749979	0.678232998312527	0.506817602368452	1.05082162483176	6.38	6.65	3.75536919538277	0.431782416425538	5.4	5.86	5.85	0	0	0.542324290825362
14	0.173953307123438	0.593326845277734	4.00124980474851	1.03318448334565	2.78926513619627	0.1	0	0.770108221696074	0.989541193613748	5.37	6.44	2.74919214443339	1.29746314741327	5.2	5.24	6.12	0	0	0.783901543828409
15	0	0.307484699747961	4.00624512480203	1.18172719537862	3.43074335968169	0	0.282842712474619	0.993251773010283	0.879626747502564	6.33	6.43	1.85002837735203	0.678033542749897	5.2	5.9	6.11	0.173205080756888	0	0.625938430866495
16	0.207014169384326	0.231111720963387	3.96232255123179	1.08856195281461	3.13528308131818	0.316227766016838	0.173205080756888	0.841567185678219	0.779324876800997	6.61	6.36	2.95021175825218	1.63510565918268	5.7	6.16	5.86	0.223606797749979	0.264575131106459	0.970778917158225
17	0.2390169004705	0.357674444271816	3.72155881318568	0.8754687373539	3.04138126514911	0.264575131106459	0.4	0.951657875711446	0.553885113226438	5.62	6.68	2.8320361808832	0.955511445027436	5.6	5.63	5.88	0	0	0.65232518603969
18	0.609765571620894	0.819779831493311	5.36749476012786	0.806475865866949	2.86181760425084	0.264575131106459	0	1.26976054486394	0.438254930931155	6.26	6	3.81308625756812	0.139761942375159	5.8	5.33	5.88	0	0	0.741937344729377
19	1.00795792039998	0.993251773010283	4.4034077712608	1.1314021114911	3.31511689085016	0	0	0.542324290825362	0.703097511413113	4.84	5.17	3.51214227561388	0.131028262406404	5.3	4.8	4.75	0	0	0.570979546585738
20	0.741937344729377	0.712949807856125	4.23083916026124	1.19694818938897	2.9732137494637	0.4	0.264575131106459	0.625938430866495	0.662687973075237	6.41	5.69	2.60268968544438	0.741937344729377	5.5	5.8	5.3	0.2	0.360555127546399	0.708035793053696
21	0.262364264467491	0.113328685307003	4.65725240887801	1.12167756159911	3.14324672910034	0.264575131106459	0	0.672944473242426	1.18478998490916	6.06	6.69	3.12148347885955	0.72270598280149	5.3	5.43	6.36	0.489897948556636	0	0.703097511413113
22	0.343589704390077	0.336472236621213	4.03236903073119	1.14103300455206	3.2124756808418	0.244948974278318	0.3	0.732367893713227	0.779324876800997	6.31	6.69	0.792992515529661	1.5810384379124	5.4	5.83	6.37	0.173205080756888	0.264575131106459	0.802001585472027
23	0.587786664902119	0.587786664902119	3.66878726556883	0.936093359170335	3.14960314960472	0.1	0.282842712474619	1.05082162483176	0.536493370514568	7.72	6.66	3.06198806933106	1.61938824328727	5.4	6.65	6.94	0.14142135623731	0.173205080756888	0.797507195884188
24	0.86288995514704	0.53062825106217	5.62227711874824	1.41098697371026	2.94957624075052	0.2	0.519615242270663	1.02604159583327	1.4655675420144	7.99	7.66	4.21774144036603	0.598836501088704	5.3	5.93	5.9	0	0.5	0.920282753143692
25	0.307484699747961	0.378436435720245	4.55741154604234	0.985816794522765	3.08706980808663	0.469041575982343	0.3	0.924258901523332	1.54543258245819	7.47	6.65	0.932164081030445	2.43886271128659	5.3	5.91	5.81	0.223606797749979	0.346410161513775	0.765467842139571
26	0.262364264467491	0.3293037471426	3.47131099154196	1.08518926833597	3.10644491340181	0.3	0.264575131106459	0.85015092936961	1.08856195281461	6.56	6.83	3.11218108619724	1.03673688495002	5.8	5.39	5.8	0.1	0.412310562561766	0.828551817566148
27	0.60431596685333	0.482426149244293	4.58802789878179	1.17865499634165	2.90172362570938	0.33166247903554	0.565685424949238	1.33762918913861	0.792992515529661	6.42	6.02	3.48031658611475	0.8754687373539	5.7	5.83	6.04	0.1	0.173205080756888	0.553885113226438
28	0.350656871613169	0.470003629245736	3.989987468652	1.14740245283754	3.20624390837628	0.244948974278318	0.4	0.883767540168595	0.712949807856125	6.32	6.85	2.74919214443339	1.36863942588117	5.6	5.76	5.67	0.244948974278318	0.1	0.727548607277278
29	0.131028262406404	0.357674444271816	3.98120584747888	1.04380405217311	2.94278779391243	0.489897948556636	0.244948974278318	0.741937344729377	0.641853886172395	5.31	5.97	2.51203531717625	0.751416088683921	5.4	4.86	5.31	0.244948974278318	0	0.524728528934982
30	0.0953101798043249	0.62057648772511	4.24499705535823	1.15688119679209	2.94957624075052	0.387298334620742	0.346410161513775	0.667829372575655	1.04731899428056	7.49	6.7	1.59127394180643	2.6658383522929	5.4	6.76	6.04	0	0	0.698134722070984
31	0.231111720963387	0.336472236621213	3.95727178748188	1.12167756159911	3.31209903233584	0.264575131106459	0.316227766016838	0.936093359170335	0.647103242058539	5.75	5.92	2.43273577745909	1.24703229378638	5.5	5.37	6.75	0.282842712474619	0	0.444685821261446
33	0.625938430866495	0.887891257352457	5.06260802353886	1.29746314741327	3.14642654451045	0.1	0.282842712474619	0.536493370514568	1.31103187661934	5.87	6.02	4.08933202039856	0.307484699747961	5.1	6.57	9.51	0	0	0.398776119957368
34	0	0.122217632724249	3.92045915678253	1.15373158788919	2.88790581563873	0	0.66332495807108	0.482426149244293	0.559615787935423	6.07	6.7	3.45315712059287	1.21787570949493	5.4	4.86	5.63	0	0	0.867100487683383
35	0.19062035960865	0.357674444271816	3.9648455203198	1.12492959698548	3.2310988842807	0.223606797749979	0.374165738677394	0.912282710476616	0.76080582903376	6.88	7.02	3.26728496407589	1.09192330051731	5.5	6.23	6.15	0.173205080756888	0.173205080756888	0.698134722070984
36	0.19062035960865	0.378436435720245	4.18090899207337	1.14740245283754	3.2310988842807	0.244948974278318	0.264575131106459	0.993251773010283	0.806475865866949	5.94	6.4	1.50851199384414	1.02245092770255	5.3	5.25	5.03	0.3	0.223606797749979	0.708035793053696
37	0.215111379616945	0.364643113587909	3.85616389693177	1.13783300182139	3.07896086366813	0.223606797749979	0.360555127546399	0.908258560176891	0.854415328156068	6.88	6.4	3.73122029460346	1.40854497005471	5.7	6.2	6.35	0.1	0.14142135623731	0.76080582903376
38	0.131028262406404	0.647103242058539	4.08778668719394	0.8754687373539	3.22490309931942	0.282842712474619	0	0.215111379616945	0.418710334858185	5.56	6.47	2.56648663678042	1.11185751541813	5.4	6.66	5.19	0	0	0.920282753143692
39	0.378436435720245	0.482426149244293	4.19761837236307	0.947789398933526	3.04959013639538	0.316227766016838	0.223606797749979	0.887891257352457	0.662687973075237	5.38	6.5	2.41143949790613	0.951657875711446	5.6	5.01	5.25	0.33166247903554	0.2	0.72270598280149
40	0.285178942233662	0.336472236621213	3.51283361405006	0.985816794522765	2.82488937836511	0.264575131106459	0.574456264653803	0.959350221334602	0.625938430866495	5.93	7	2.58324255050886	0.989541193613748	5.7	5.43	5.8	0.424264068711929	0	0.932164081030445
41	0.307484699747961	0.425267735404344	4.40454310910905	0.985816794522765	2.59422435421457	0.2	0.33166247903554	0.858661619037519	0.819779831493311	5.97	6.06	3.18635263316264	1.09861228866811	5.2	5.47	5.8	0.14142135623731	0.264575131106459	0.693147180559945
42	0.598836501088704	0.582215619852664	3.50570962859162	1.26694760348732	3.26802692767364	0.282842712474619	0.14142135623731	0.703097511413113	1.01160091167848	6.26	6.61	2.64900766046843	1.62727783056243	5.6	5.47	6.27	0.2	0.1	0.703097511413113
43	0.593326845277734	0.518793793415168	5.06458290484024	1.44691898293633	2.7712812921102	0.14142135623731	0.458257569495584	1.20297230399235	1.3787660946991	6.91	7.09	4.27165357719251	0.182321556793955	5.3	5.75	5.87	0	0.2	0.72270598280149
44	0.173953307123438	0.22314355131421	4.93558507170123	1.47704872438835	2.87576076890968	0.3	0.509901951359279	0.741937344729377	0.783901543828409	5.34	5.06	4.4230486091968	0.412109650826833	5.4	4.85	2.84	0.1	0	0.828551817566148
45	0.314810739840034	0.425267735404344	3.31511689085016	1.06471073699243	3.10322412983658	0.3	0.316227766016838	0.867100487683383	0.662687973075237	6.37	6.82	3.1998968582704	1.34025042261848	5.9	5.7	5.94	0.2	0.1	0.783901543828409
46	0.978326122793608	0.431782416425538	5.12640224719052	1.40118297361364	3.25115364140177	0	0.282842712474619	0.86288995514704	1.19392246847243	6.68	5.11	3.9862024036024	0.3293037471426	5.4	6.28	4.81	0	0	0.828551817566148
47	0	0.104360015324243	4.20238027789014	1.10525683138678	3.27566787083184	0.458257569495584	0	0.828551817566148	0.932164081030445	5.93	5.97	1.55180879959746	1.04027671165515	5.2	5.27	5.38	0.447213595499958	0	0.746687947487975
48	0.457424847038875	0.476234178996372	4.47883913531174	0.989541193613748	3.16543835826888	0.3	0.447213595499958	0.951657875711446	1.25846098961001	8.25	6.82	0.940007258491471	2.45358796653057	5.4	7.27	6.3	0.2	0.173205080756888	0.806475865866949
49	0.378436435720245	0.518793793415168	4.32550575077643	1.19694818938897	3.05122926047847	0.244948974278318	0.374165738677394	0.908258560176891	1.05779029414785	7.28	7.11	3.56161410306806	1.01523067972906	5.6	6.38	6.28	0.244948974278318	0.2	0.841567185678219
51	0.343589704390077	0.392042087776024	4.12189276910499	1.13462272619114	3.08382878902185	0.244948974278318	0.374165738677394	0.951657875711446	0.947789398933526	7.34	7.1	3.98527346716774	1.06471073699243	5.6	6.78	6.77	0.14142135623731	0.2	0.806475865866949
52	0.285178942233662	0.457424847038875	3.9	0.936093359170335	3.07083050655682	0.223606797749979	0.3	0.879626747502564	0.896088024556636	6.74	6.84	2.53449014997683	1.91839212016142	5.6	6.1	6.36	0.316227766016838	0	0.732367893713227
53	0.542324290825362	0.62057648772511	4.66583325891528	1.26412672714568	2.343074902772	0	0	0.598836501088704	1.22671229129543	7.6	8.01	4.24778070111149	0.500775287912489	5.4	6.34	4.75	0	0	0.385262400790645
54	0.698134722070984	0.746687947487975	5.10196040752964	1.35583515363518	3.06920185064456	0	0.479583152331272	1.00430160919687	0.883767540168595	6	5.9	3.77276093809464	0.688134638736401	5.3	5.01	5.32	0	0.244948974278318	0.912282710476616
55	0.173953307123438	0.254642218373581	5.29150262212918	1.45395300959371	2.82134719593318	0.435889894354067	0.519615242270663	1.01884732019925	1.20297230399235	6.5	5.72	3.63626950384164	1.01160091167848	5.2	5	5.51	0	0.14142135623731	0.641853886172395
56	0.488580014818671	0.371563556432483	4.39545219516718	1.3244189574018	3.03973683071413	0	0.223606797749979	0.970778917158225	0.779324876800997	5.77	5.88	3.12456514539696	1.01523067972906	5.4	5.03	5.84	0	0	0.940007258491471
57	0.542324290825362	0.494696241836107	4.62817458616245	1.51951320490611	3.37934904974316	0.223606797749979	0.316227766016838	1.09861228866811	0.959350221334602	6.66	6.4	3.73241775612842	1.30291275218084	5.1	6.7	7.04	0.264575131106459	0	1.01523067972906
58	0.418710334858185	0.0769610411361284	3.3	0.985816794522765	3.25729949498047	0.14142135623731	0.412310562561766	0.86288995514704	0.672944473242426	6.36	6.57	2.28238238567653	0.916290731874155	5.6	5.49	5.91	0.1	0	0.974559639998131
59	0.139761942375159	0.157003748809665	2.51793566240283	0.636576829071551	2.81602556806574	0.2	0.2	0.828551817566148	0.636576829071551	7.42	7.28	2.3767644911683	1.56234630490025	6.2	5.35	6.16	0.1	0	0.683096844706444
61	0.392042087776024	0.336472236621213	4.26028168082816	1.17865499634165	3.22800247831379	0.282842712474619	0.53851648071345	0.970778917158225	0.89199803930511	6.23	6.7	3.4867632699918	0.867100487683383	5.4	5.35	5.91	0.33166247903554	0.223606797749979	0.936093359170335
62	0.418710334858185	0.343589704390077	4.13158565202272	1.13462272619114	3.09515750810843	0	0.424264068711929	0.932164081030445	1.02604159583327	5.97	5.37	3.28241384567219	0.73716406597672	5.3	5.21	6.38	0	0.574456264653803	0.8754687373539
63	0.246860077931526	0.3293037471426	4.43170396123207	0.883767540168595	2.87054001888146	0.264575131106459	0.374165738677394	0.819779831493311	0.641853886172395	6.45	6.57	3.45915177492271	1.05431202977153	5.3	5.54	5.73	0.282842712474619	0.223606797749979	0.887891257352457
64	0.336472236621213	0.438254930931155	4.07921561087423	1.19088756477728	3.15277655408689	0.244948974278318	0.33166247903554	0.792992515529661	0.819779831493311	6.27	6.29	1.99470031322475	0.908258560176891	5.4	5.71	6.01	0	0.1	0.553885113226438
65	0.494696241836107	0	4.41588043316392	1.22964055107451	2.48797106092495	0.447213595499958	0	0.343589704390077	1.09192330051731	5.35	6.75	3.29398329735501	0.182321556793955	5.4	5.51	6.25	0.316227766016838	0	0.774727167552368
66	1.15057202759882	0.751416088683921	6.01664358259653	1.60341984010854	2.3895606290697	0	0.282842712474619	0.587786664902119	1.17865499634165	6.96	6.63	4.29850914693851	0	5.4	6.13	4.35	0	0	0.412109650826833
67	0.598836501088704	0.524728528934982	4.7370877129308	0.970778917158225	3.28176781628439	0.264575131106459	0.316227766016838	0.73716406597672	0.698134722070984	5.38	4.62	0.157003748809665	1.28093384546206	5.1	5.16	5.27	0	0	0.741937344729377
68	0.157003748809665	0.418710334858185	3.2218007387174	1.05082162483176	3.10322412983658	0	0	0.751416088683921	0.936093359170335	3.89	3.55	2.40423874672055	2.35137525716348	4.4	3.1	2.51	0	0	0.982078472412158
69	0.802001585472027	0.854415328156068	3.14006369362152	1.50185270175416	3.81182371050918	0	0.223606797749979	0.457424847038875	1.30833281965018	2.71	2.74	2.42125662271154	2.83673654206353	4.6	2.3	4.15	0	0	0.76080582903376
70	0.425267735404344	0.518793793415168	2.76767050061961	0.951657875711446	3.01496268633627	0.244948974278318	0.316227766016838	1.07158361628019	1.57277392806251	7.66	7.02	1.93152141160321	2.2082744135228	5.1	6.5	7.04	0.173205080756888	0.1	0.815364813284194
78	0.53062825106217	0.457424847038875	2.55734237050888	0.8754687373539	3.08706980808663	0.264575131106459	0.489897948556636	1.12167756159911	1.38629436111989	5.98	6.11	0.506817602368452	1.75958057086382	4.9	4.96	6.16	0	0	0.570979546585738
80	0.73716406597672	0.570979546585738	3.04466746952767	1.28923264827676	3.69052841744919	0	0	1.01160091167848	1.46325540225602	6.88	7.26	0.231111720963387	1.55180879959746	4.7	4.72	6.71	0.2	0	0.412109650826833
87	0.943905898907129	0.65232518603969	3.14483703870328	0.819779831493311	3.05777697028413	0	0	1.39376637595859	0.85015092936961	5.72	7.59	0	0.0769610411361284	4.5	4.54	5.33	0	0	0.553885113226438
89	1.08518926833597	0.494696241836107	2.55929677841395	0.593326845277734	3.40587727318528	0	0.58309518948453	0.99694863489161	1.45395300959371	6.21	6.75	0.727548607277278	1.7732559976635	4.8	4.59	5.62	0.14142135623731	0	0.615185639090233
96	0.518793793415168	0.398776119957368	3.9420806688854	0.963174317773006	3.18119474411737	0.387298334620742	0.33166247903554	0.854415328156068	1.19694818938897	7.07	6.54	1.65057985576528	3.48154773431581	5.3	5.21	5.88	0.173205080756888	0.173205080756888	0.727548607277278
98	0.732367893713227	1.05082162483176	4.34626276242015	0.727548607277278	3.48568501158668	0	0.387298334620742	0.828551817566148	1.05082162483176	6.1	6.67	0.207014169384326	2.88368276974537	4.9	4.43	5.83	0.435889894354067	0	0.698134722070984
99	0.703097511413113	0.78845736036427	4.17851648315524	1.04380405217311	2.95296461204668	0.223606797749979	0.360555127546399	1.01160091167848	1.63315443905142	7.49	7.5	1.21491274436427	3.3579418729912	5.4	6.54	7.04	0	0.282842712474619	0.89199803930511
100	0.165514438477573	0.231111720963387	3.84577690460588	0.746687947487975	3.29545141065682	0.412310562561766	0.3	0.698134722070984	1.16315080980568	8.16	6.84	0.398776119957368	3.8478044331015	5.1	7.5	9.16	0	0	0.548121408509688
102	0.2390169004705	0.357674444271816	3.63180395946698	0.896088024556636	3.02985148150862	0.244948974278318	0.33166247903554	0.936093359170335	1.54756250871601	8.42	7.53	1.6752256529721	3.4525240088275	5.4	5.74	6.22	0.2	0.2	0.806475865866949
103	0.300104592450338	0.392042087776024	3.88715834511536	1.03673688495002	3.47275107083707	0.223606797749979	0.360555127546399	0.78845736036427	1.26412672714568	6.2	5.78	0.576613364303994	2.68784749378469	5.1	4.06	4.49	0	0.223606797749979	0.708035793053696
105	0.364643113587909	0.482426149244293	3.9255572852781	0.959350221334602	3.26649659421222	0.223606797749979	0.3	0.854415328156068	1.43746264769429	6.92	6.29	1.47017584510059	3.52046080248897	5.1	4.98	5.68	0.2	0.244948974278318	0.756121979721334
106	0.451075619360217	0.542324290825362	3.58050275799363	0.783901543828409	2.94278779391243	0.244948974278318	0.489897948556636	1.05082162483176	1.36863942588117	7.67	7.7	1.50185270175416	3.4291367503514	5.5	5.35	5.9	0.173205080756888	0.244948974278318	0.879626747502564
107	0.343589704390077	0.0769610411361284	4.68508271004899	1.07840958135059	2.57099202643649	0.173205080756888	0.5	0.732367893713227	1.38629436111989	9.47	7.94	0.215111379616945	4.39284292710773	5.4	6.35	6.79	0	0.173205080756888	0.732367893713227
108	0.412109650826833	0.385262400790645	3.53128871660192	0.779324876800997	3.5028559776274	0.316227766016838	0.346410161513775	0.688134638736401	0.963174317773006	5.31	4.99	0.506817602368452	2.61153930072137	5.3	3.76	4.07	0	0.1	0.53062825106217
109	0.457424847038875	0.542324290825362	4.38748219369606	1.05082162483176	2.5	0.458257569495584	0.5	1.01523067972906	1.94161522477243	8.82	7.35	1.14103300455206	4.03724497018153	4.6	6.78	6.65	0.2	0	0.824175442966349
111	0.27002713721306	0.398776119957368	4.43508737230734	1.12817109090965	2.65894716006167	0.728010988928052	0.33166247903554	0.806475865866949	0.810930216216329	6.13	6.5	3.31017798327499	1.70292825552144	5.1	6.09	4.58	0.316227766016838	0	0.819779831493311
112	0.418710334858185	0.385262400790645	3.86005181312376	0.936093359170335	3.27261363439071	0.316227766016838	0	0.405465108108164	0.662687973075237	4.74	4.9	0.215111379616945	0.86288995514704	5.2	4.23	4.87	0	0	0.548121408509688
113	0.198850858745165	0.3293037471426	3.32415402771893	0.867100487683383	2.92745623366089	0.316227766016838	0.374165738677394	0.879626747502564	1.20896034583698	7.86	8	0.871293365943419	2.70671597808907	5.6	6.69	7.77	0.173205080756888	0.14142135623731	0.841567185678219
114	0.3293037471426	0.2390169004705	3.94715087119811	1.04731899428056	3.2	0.244948974278318	0.435889894354067	0.746687947487975	1.01160091167848	6.27	6.08	0.3293037471426	0.904218150639886	5.2	5.39	6.4	0	0.282842712474619	0.65232518603969
115	0.322083499169113	0.405465108108164	5.8821764679411	1.19694818938897	2.39582971014219	0.223606797749979	0.447213595499958	1.09192330051731	1.96290772542388	6.81	6.61	3.38979933670979	2.52172062291072	5.1	6.05	6.3	0.4	0.374165738677394	0.783901543828409
116	0.0861776962410524	0	3.97492138287036	1.01884732019925	3.2	0.2	0.574456264653803	0.936093359170335	0.598836501088704	4.77	4.79	3.15102515796003	1.33236601909433	5.1	3.65	3.82	0	0.412310562561766	0.837247524533702
117	0.451075619360217	0.364643113587909	4.24499705535823	0.85015092936961	3.08706980808663	0.3	0.387298334620742	0.667829372575655	1.45628673293993	6.4	6.31	0.300104592450338	2.73371794785079	5.2	5.16	7.02	0.244948974278318	0	0.536493370514568
118	0.385262400790645	0.470003629245736	5.91354377678901	1.41342302850814	3.08220700148449	0	0.264575131106459	1.07500242302898	1.35066718347674	6.55	5.81	4.00423748941596	1.68268837417369	5	6.02	4.32	0	0	0.845868267577609
119	0.343589704390077	0.444685821261446	4.73814309619285	0.879626747502564	2.28473193175917	0.469041575982343	0.282842712474619	0.524728528934982	1.01523067972906	5.93	5.25	3.13462427242061	1.62924053973028	5.2	5	4.84	0.264575131106459	0.282842712474619	0.746687947487975
120	0.425267735404344	0.488580014818671	4.41927595879687	0.8754687373539	3.00333148353624	0	0.479583152331272	0.792992515529661	0.3293037471426	5.62	5.91	0.157003748809665	0.867100487683383	5.1	5.58	6.17	0.173205080756888	0	1.26129787094521
121	0.182321556793955	0.19062035960865	3.94334883062607	0.779324876800997	3.04302481094059	0	0.1	0.625938430866495	1.05779029414785	5.04	5.06	0.518793793415168	1.00430160919687	5.2	4.3	5.2	0	0.2	0.693147180559945
122	1.06125650212434	0.837247524533702	4.11217703899042	0.867100487683383	2.94448637286709	0	0	0.871293365943419	0.524728528934982	6.61	6.26	2.71997877196748	1.16627093714192	5.2	3.96	4.43	0.33166247903554	0.1	0.698134722070984
123	0.371563556432483	0.488580014818671	4.29651021178817	1.14422279992016	2.97153159162072	0.387298334620742	0.469041575982343	0.867100487683383	0.959350221334602	6.21	5.94	3.62700405039585	1.02245092770255	5.2	6.21	5.34	0	0	0.536493370514568
124	0	0.0676586484738149	4.07921561087423	0.832909122935104	3.23419232575925	0	0.591607978309962	1.25846098961001	0.940007258491471	6.46	6.07	2.57489968831471	1.41585316336144	5.2	5.46	6.33	0.556776436283002	0	0.615185639090233
125	0.246860077931526	0.518793793415168	4.10121933088198	1.11185751541813	3.1543620591175	0.360555127546399	0.447213595499958	1.11514159061932	1.13462272619114	7.11	6.74	2.48823443988067	1.49290409617815	5.2	6.76	7.12	0.173205080756888	0.14142135623731	0.792992515529661
126	0.470003629245736	0.451075619360217	4.38634243989226	0.978326122793608	3.08382878902185	0.264575131106459	0.62449979983984	0.89199803930511	1.16315080980568	7.21	7.93	0.867100487683383	1.82454929205105	5.3	6.03	6.82	0.14142135623731	0	0.904218150639886
127	0.559615787935423	0.667829372575655	5.07247474118896	1.42310833424261	3.06757233003559	0.3	0.547722557505166	1.10194007876078	1.31908561142644	8.53	8.48	3.89141205152402	1.12492959698548	5.2	7.32	7.96	0.316227766016838	0.374165738677394	0.951657875711446
128	0.3293037471426	0.506817602368452	3.99749921826134	1.31372366828506	2.78208554864871	0	0.53851648071345	0.867100487683383	0.703097511413113	6.96	6.45	3.22922211692235	0.920282753143692	5.6	6.29	7.33	0.1	0.316227766016838	1.02604159583327
129	0.62057648772511	0.27002713721306	4.33704968844029	0.810930216216329	3.22955105239103	0	0	0.246860077931526	1.04027671165515	7.11	6.14	3.77022899981026	1.3244189574018	5.4	4.96	4.82	0	0	0.828551817566148
130	0.350656871613169	0.693147180559945	5.47539952880153	1.10525683138678	2.70370116691915	0	0.529150262212918	0.924258901523332	0.896088024556636	7.62	8.26	3.87245023030832	1.65057985576528	5	6.68	7.16	0	0.435889894354067	1.01884732019925
131	0.636576829071551	0.662687973075237	4.69893604978829	0.792992515529661	3.14483703870328	0	0	0.774727167552368	0.641853886172395	6.37	6.39	3.36970671457078	1.32175583998232	5.2	5.85	5.4	0.282842712474619	0.316227766016838	0.494696241836107
132	0.444685821261446	0.60431596685333	3.88973006775535	0.908258560176891	2.78926513619627	0.316227766016838	0.346410161513775	0.783901543828409	1.02961941718116	6.87	6.9	2.43185742869818	1.3609765531356	5.3	5.88	6.5	0.1	0.14142135623731	0.78845736036427
133	0.371563556432483	0.364643113587909	4.45757781760453	1.05082162483176	3.43074335968169	0.640312423743285	0.412310562561766	1.01523067972906	0.727548607277278	5.83	6.29	0.231111720963387	1.20896034583698	5.1	5.36	6.18	0.529150262212918	0.14142135623731	1.15688119679209
134	0.615185639090233	0.524728528934982	4.35889894354067	0.908258560176891	3.27261363439071	0.173205080756888	0	0.955511445027436	0.231111720963387	5.01	6.53	0	0.712949807856125	5	4.76	4.46	0	0	0.837247524533702
135	0.3293037471426	0.476234178996372	3.94715087119811	0.978326122793608	3.51425667816112	0.3	0.173205080756888	0.841567185678219	0.858661619037519	5.89	5.57	2.20276475771183	1.57484646766448	5.1	5.25	5.93	0.2	0.14142135623731	0.476234178996372
136	0.587786664902119	0.378436435720245	3.07083050655682	0.824175442966349	2.89827534923789	0.547722557505166	0.264575131106459	0.672944473242426	0.53062825106217	5.47	5.61	1.61342993370364	1.06471073699243	5.4	5.33	4.49	0.2	0.387298334620742	0.53062825106217
137	0.336472236621213	0.451075619360217	4.19523539268061	1.09192330051731	3.24345494804537	0.374165738677394	0.447213595499958	0.966983846189673	1.24126858906963	7.01	6.65	0.65232518603969	0.989541193613748	5.2	6.32	6.37	0	0.282842712474619	0.559615787935423
138	0.444685821261446	0.431782416425538	4.67118828565066	1.06471073699243	2.84780617317963	0.53851648071345	0.244948974278318	0.631271776841858	1.30562645805244	7.22	6.53	3.40419289064195	2.69259809654329	5.2	6.52	7.64	0	0.3	0.418710334858185
139	0.559615787935423	0.357674444271816	3.70540146272978	1.10525683138678	3.60138862107382	0.360555127546399	0.14142135623731	0.672944473242426	0.797507195884188	5.96	7.05	2.42125662271154	1.17865499634165	5.2	4.7	5.53	0.282842712474619	0	0.72270598280149
140	0.215111379616945	0.494696241836107	4.62276973253049	1.21787570949493	2.73130005674953	0.424264068711929	0	0.615185639090233	1.74745921033147	7.38	6.95	3.08876713952118	2.44408465526775	5.2	6.87	6.38	0	0.447213595499958	0.845868267577609
141	0.828551817566148	0.963174317773006	4.13884041731498	1.05779029414785	3.09192496674806	0.3	0.458257569495584	0.756121979721334	0.774727167552368	6.94	6.55	1.28093384546206	1.38128181929635	5.3	6.14	6.16	0.14142135623731	0.316227766016838	0.867100487683383
142	0.732367893713227	0.741937344729377	4.36463056855904	1.14422279992016	2.9698484809835	0.173205080756888	0.640312423743285	0.625938430866495	0.712949807856125	5.15	5.39	0.982078472412158	0.85015092936961	5.1	4.18	4.68	0.2	0	0.53062825106217
143	0.198850858745165	0.2390169004705	5.04281667324919	1.26412672714568	3.16701752442262	0.565685424949238	0.387298334620742	0.966983846189673	0.867100487683383	6.6	5.67	3.01406323023871	1.03673688495002	5.2	5.01	5.49	0	0.547722557505166	0.966983846189673
144	0.246860077931526	0.392042087776024	4.58257569495584	1.16315080980568	3.30302891298275	0.264575131106459	0.53851648071345	0.916290731874155	1.21787570949493	6.99	6.39	3.96783607024736	0.932164081030445	5.3	5.88	6.43	0.2	0.1	0.72270598280149
145	0.418710334858185	0.385262400790645	4.41474801092882	0.99694863489161	3.34514573673555	0.547722557505166	0.435889894354067	0.73716406597672	1.11185751541813	7.71	6.71	0.951657875711446	2.50307395374345	5.1	6.55	6.86	0.2	0	0.741937344729377
146	0.207014169384326	0.0198026272961797	4.58911756223351	1.12817109090965	2.67394839142419	0	0.591607978309962	0.824175442966349	0.139761942375159	4.54	7.23	3.65558116871242	0.631271776841858	4.9	3.56	5.1	0.316227766016838	0	0.693147180559945
147	0.27002713721306	0.300104592450338	4.73075046900595	1.35840915763035	3.0199337741083	0.223606797749979	0.346410161513775	0.841567185678219	0.662687973075237	6.27	6.66	0.231111720963387	0.72270598280149	5.2	5.8	5.51	0.223606797749979	0.424264068711929	0.883767540168595
149	0.139761942375159	0.285178942233662	4.48330235429198	1.54756250871601	3.13049516849971	0.447213595499958	0	0.582215619852664	1.57691472072854	4.84	4.46	3.50435547376478	1.12817109090965	5.4	4.4	4.61	0	0	0.482426149244293
150	0.494696241836107	0.712949807856125	4.18090899207337	1.3609765531356	3.12089730686545	0	0	0.837247524533702	0.871293365943419	5.36	5.56	3.12500460925813	0.879626747502564	5.3	5.89	6.34	0.1	0.3	0.867100487683383
151	0.322083499169113	0.385262400790645	4.14125584816973	1.03318448334565	3.13049516849971	0.374165738677394	0.387298334620742	0.657520002916794	1.27536280041261	6.12	7.33	0.712949807856125	1.18172719537862	5.3	5.86	4.45	0.223606797749979	0	0.3293037471426
152	0.512823626428664	0.512823626428664	3.48137903710584	1.01160091167848	2.98831055949679	0.223606797749979	0.223606797749979	0.854415328156068	0.924258901523332	7.11	8.04	2.05796251000271	1.30833281965018	5.6	6.11	6.51	0.1	0.223606797749979	0.770108221696074
153	0.86288995514704	0.824175442966349	4.15932686861708	0.932164081030445	3.07896086366813	0	0	0.774727167552368	0.912282710476616	5.99	8.22	0.246860077931526	1.7281094421516	5.1	5.73	6.62	0.14142135623731	0	0.841567185678219
154	0.854415328156068	1.01160091167848	4.24970587217516	0.828551817566148	2.9748949561287	0.14142135623731	0.264575131106459	0.72270598280149	0.488580014818671	4.36	5.46	0	0.783901543828409	5.1	4.23	5.24	0.33166247903554	0.316227766016838	0.488580014818671
155	0.470003629245736	0.494696241836107	4.19046536795139	1.40609698841607	3.31360830515618	0.316227766016838	0.360555127546399	0.932164081030445	0.688134638736401	6.9	7.19	3.2047769004887	1.14422279992016	5.2	5.98	6.03	0	0.316227766016838	0.936093359170335
156	0.457424847038875	0.307484699747961	4.98196748283246	1.33236601909433	3.01330383466387	0.244948974278318	0.519615242270663	1.01523067972906	1.47247205736094	8.24	7.71	3.54789176081296	1.40854497005471	5.1	7.02	7.69	0.529150262212918	0.264575131106459	0.779324876800997
157	0.0769610411361284	0.0769610411361284	4.7169905660283	1.52822785700856	2.849561369755	0	0.58309518948453	0.854415328156068	1.17557332980424	6.19	6.09	3.69112692665442	0.688134638736401	5.1	6.15	9.22	0	0	1.09192330051731
158	0.0861776962410524	0.19062035960865	4.12189276910499	0.792992515529661	2.81780056072107	0.447213595499958	0.591607978309962	0.65232518603969	0.845868267577609	5.53	6.03	0	1.65057985576528	4.9	4.61	3.59	0	0	0.482426149244293
160	1.17248213723457	0.598836501088704	4.73814309619285	0.904218150639886	2.79821371592664	0	0.836660026534076	0.78845736036427	0.943905898907129	5.2	5.25	0.314810739840034	0.378436435720245	4.8	4.38	4.29	0	0.1	0.576613364303994
161	0.307484699747961	0.482426149244293	4.45196585791041	1.33762918913861	3.30151480384384	0.223606797749979	0.748331477354788	1.05779029414785	0.955511445027436	6.8	6.63	3.7091721573817	0.832909122935104	5.3	5.47	5.1	0	0	0.932164081030445
162	0.0198026272961797	0.322083499169113	3.77359245282264	0.587786664902119	3.42052627529741	0.721110255092798	0	0.770108221696074	0.912282710476616	5.53	6.47	1.24990173621434	0.963174317773006	5.1	4.88	7.74	0	0	0.425267735404344
163	0.444685821261446	0.598836501088704	5.83780780773057	1.45861502269952	2.81247222208505	0	0.741619848709566	1.02961941718116	1.54968790802833	8.94	7.27	4.14091003136942	1.05779029414785	5.1	6.9	6.74	0	0.387298334620742	0.99694863489161
164	0.524728528934982	0.198850858745165	4.21781934179263	0.683096844706444	2.73313007374329	0.346410161513775	0.5	1.20297230399235	1.1999647829284	5.74	5.61	1.5830939370945	1.85941811770187	5	5.37	6.73	0.447213595499958	0	0.418710334858185
165	0.364643113587909	0.609765571620894	4.91426495012225	1.07500242302898	3.38230690505755	0.479583152331272	0.387298334620742	0.832909122935104	1.38879124131848	6.76	7.19	2.12106321637066	1.18784342239605	5.2	6.32	5.9	0	0.223606797749979	0.576613364303994
167	0.392042087776024	0.364643113587909	4.18449519058154	1.00795792039998	3.26190128606002	0.360555127546399	0.3	0.904218150639886	0.819779831493311	6.61	6.43	1.47704872438835	1.70292825552144	5.2	6.03	6.69	0.2	0.1	0.65232518603969
168	0	0	4.25793377120875	0.841567185678219	2.95296461204668	0	0.282842712474619	0.815364813284194	0.78845736036427	5.18	6.14	2.80336038090653	0.262364264467491	5	4.57	4.55	0	0	0.802001585472027
169	0.285178942233662	0.3293037471426	3.88973006775535	1.15057202759882	3.25269119345812	0.223606797749979	0.264575131106459	0.916290731874155	0.963174317773006	7.65	6.98	3.55019193434004	1.64093657949347	5.3	6.34	6.51	0.14142135623731	0.223606797749979	0.819779831493311
170	0.698134722070984	0.741937344729377	4.32550575077643	0.900161349944271	3.42782730020052	0.346410161513775	0.412310562561766	0.8754687373539	0.774727167552368	6.63	5.75	0.703097511413113	0.8754687373539	5.2	6.42	5.5	0.244948974278318	0.4	1.09192330051731
171	0.27002713721306	0.451075619360217	5.13225096814254	1.55603713570699	3.36600653594137	0.435889894354067	0.316227766016838	0.542324290825362	1.22082992139236	7.52	7.28	3.94294010806287	1.87333945622048	5.2	6.11	6.79	0.33166247903554	0.458257569495584	0.928219302739429
172	0.494696241836107	0.570979546585738	3.19530906173409	0.867100487683383	3.14960314960472	0.264575131106459	0.2	0.8754687373539	1.03318448334565	5.95	7.37	1.63510565918268	1.22377543162212	5.4	5.59	6.57	0.173205080756888	0.173205080756888	0.887891257352457
173	0.148420005118273	0.959350221334602	5.05371150739731	0.993251773010283	2.9034462281916	0.346410161513775	0	1.08856195281461	1.86717610851281	6.1	7.09	0	2.24283508858827	5.2	5.13	6.58	0	0	0.85015092936961
174	0.431782416425538	0.524728528934982	4.34281015012169	1.14422279992016	3.57211421989835	0.244948974278318	0.244948974278318	0.46373401623214	1.43508452528932	5.37	6.67	0	0.470003629245736	4.9	5.15	6.13	0.316227766016838	0.3	0.751416088683921
175	0.173953307123438	0.398776119957368	4.09389789809174	1.14740245283754	3.22800247831379	0.360555127546399	0.458257569495584	0.89199803930511	1.36609165380237	7.97	7.3	1.94448055624572	2.47232786758114	5.2	6.34	6.82	0.244948974278318	0.14142135623731	0.940007258491471
176	0.262364264467491	0.148420005118273	4.39658958739612	1.28923264827676	2.56515106767613	0.435889894354067	0.316227766016838	1.18478998490916	2.04640168760164	9.58	7.77	1.55814461804655	3.41608599415591	5.3	7.23	8.01	0.1	0	0.647103242058539
177	1.18784342239605	1.10194007876078	4.4698993277254	1.15373158788919	3.46698716467194	0.244948974278318	0.223606797749979	0.717839793150317	0.783901543828409	5.43	4.89	0.46373401623214	0.819779831493311	5.1	5.28	5.26	0.1	0.458257569495584	0.854415328156068
178	0.712949807856125	0.797507195884188	4.95782210249622	0.947789398933526	3.46842903920493	0	0.458257569495584	0.828551817566148	0.307484699747961	5.06	4.49	0	0.947789398933526	5	5.11	5.42	0.173205080756888	0	0.609765571620894
179	0.582215619852664	0.494696241836107	4.49332838773219	1.29198368164865	3.07245829914744	0.360555127546399	0.479583152331272	0.858661619037519	1.10194007876078	6.88	6.6	3.52577211624379	1.10194007876078	5.3	5.96	6.18	0	0.223606797749979	0.756121979721334
180	0.357674444271816	0.542324290825362	4.21188793773054	1.21787570949493	3.14324672910034	0.282842712474619	0.489897948556636	0.806475865866949	1.27815220250019	6.39	6.18	0.703097511413113	0.993251773010283	4.8	4.47	6.29	0.412310562561766	0	0.932164081030445
181	0.631271776841858	1.00063188030791	3.97240481320824	0.916290731874155	2.92916370317536	0.282842712474619	0.4	1.07840958135059	1.4655675420144	8.45	7.23	1.43270073393405	2.6440448711263	5.1	6.34	6.76	0.412310562561766	0.264575131106459	0.854415328156068
182	0.582215619852664	0.512823626428664	3.92045915678253	1.01884732019925	3.2218007387174	0.33166247903554	0.282842712474619	0.951657875711446	0.963174317773006	6.65	6.66	1.6752256529721	1.36863942588117	5.4	5.68	5.5	0.244948974278318	0.14142135623731	0.940007258491471
183	0.307484699747961	0.371563556432483	5.07740090991444	0.947789398933526	3.28481354113137	0.173205080756888	0.447213595499958	0.832909122935104	1.02245092770255	6	7.4	3.43592081772054	0.148420005118273	5	5.96	5.18	0.316227766016838	0	0.657520002916794
184	0	0	4.10365690573664	0.974559639998131	3.16543835826888	0.4	0.173205080756888	0.76080582903376	2.13771044980381	7.76	7.26	0.832909122935104	3.01602497682175	4.9	6.19	7.55	0	0	0.858661619037519
185	0.336472236621213	0.506817602368452	3.27566787083184	1.00430160919687	2.76586333718787	0.223606797749979	0.223606797749979	0.858661619037519	1.73518911773966	7.11	6.32	2.62828523263335	3.10548313751311	5	5.34	5.55	0.2	0.1	0.774727167552368
187	0.198850858745165	0.22314355131421	2.81247222208505	1.09861228866811	3.66742416417845	0.264575131106459	0.1	0.647103242058539	0.688134638736401	3.84	4.32	1.16627093714192	2.44841554120559	5.3	3.87	4.17	0.2	0	0.727548607277278
188	0.3293037471426	0.570979546585738	4.23083916026124	1.02604159583327	3.10161248385416	0.223606797749979	0.316227766016838	0.832909122935104	1.34286480319255	5.61	5.51	0.959350221334602	2.62103882411258	5.1	5.28	5.85	0.14142135623731	0.1	0.73716406597672
189	0.488580014818671	0.438254930931155	3.104834939252	0.837247524533702	3.1288975694324	0.360555127546399	0	0.512823626428664	0.693147180559945	3.88	4.68	0.8754687373539	2.38047163165112	5.2	4.02	4.73	0	0	0.963174317773006
190	0.322083499169113	0.113328685307003	3.91663120551323	0.576613364303994	2.46779253585061	0	0.244948974278318	0.698134722070984	1.96150224381515	9.16	8.35	0.765467842139571	3.94681083091381	5.1	6.66	7.85	0.316227766016838	0	1.05779029414785
191	0.254642218373581	0.378436435720245	2.92232783924049	0.920282753143692	2.76947648482525	0.14142135623731	0.264575131106459	0.824175442966349	1.45861502269952	6.69	6.9	2.32042501112238	3.14845336057165	5.7	5.39	5.95	0.2	0.1	0.828551817566148
192	0	0.385262400790645	4.14366987102013	1.20597080698861	3.40293990543471	0.469041575982343	0.223606797749979	0.72270598280149	1.30019166206648	5.72	5.87	1.49065437644413	2.8402473707136	5.1	5.13	5.7	0.1	0.282842712474619	0.46373401623214
193	0.198850858745165	0.2390169004705	2.75862284482674	0.908258560176891	2.99499582637439	0.2	0.223606797749979	0.636576829071551	1.24126858906963	5.67	6.52	0.364643113587909	2.52572864430826	5.6	4.53	5.2	0.282842712474619	0.14142135623731	0.667829372575655
195	0.598836501088704	0.65232518603969	4.2166337284616	0.982078472412158	2.52388589282479	0.529150262212918	0.316227766016838	0.887891257352457	1.48839958405704	7.78	7.37	0.524728528934982	3.5720646995221	5.2	6.47	6.03	0.447213595499958	0.387298334620742	0.845868267577609
196	0.524728528934982	0.570979546585738	4.20594816896262	1.01884732019925	3.17017349682947	0.223606797749979	0.360555127546399	0.959350221334602	1.1999647829284	5.9	5.23	0.732367893713227	2.23001440015921	4.9	4.77	5.46	0.173205080756888	0.1	0.576613364303994
198	0.506817602368452	0.932164081030445	3.286335345031	0.837247524533702	3.35857112474933	0.3	0.4	0.951657875711446	1.44926916028128	5.88	5.67	0.19062035960865	2.929058140286	4.8	4.96	5.44	0	0	0.27763173659828
199	0.418710334858185	0.667829372575655	4.40113621693308	1.15373158788919	2.73313007374329	0.264575131106459	0.387298334620742	1.04027671165515	2.14593128294867	8.98	8.33	1.90359895098359	3.85269753934333	5.2	7.22	7.91	0.316227766016838	0.173205080756888	0.908258560176891
200	0.89199803930511	0.879626747502564	4.09878030638384	1.21491274436427	2.64007575648882	0.346410161513775	0.4	0.978326122793608	2.21046980408624	8.43	7.69	2.16791018966744	3.89974797455253	5.3	7.24	6.35	0.346410161513775	0.3	1.01884732019925
201	0.56531380905006	0.72270598280149	4.29418211071678	1.27256559579155	3.42344855372474	0	0.173205080756888	0.765467842139571	1.20896034583698	5.48	6.67	1.20896034583698	2.80032547721138	4.8	5.49	6.33	0	0	0.78845736036427
202	0.173953307123438	0.350656871613169	3.1	1.36353737399727	3.44383507154451	0	0	0.542324290825362	1.3244189574018	5.05	4.77	2.41323161308111	2.7948393311746	5.2	4.73	4.8	0	0	0.636576829071551
205	0.198850858745165	0.418710334858185	2.49599679486974	0.940007258491471	3.30302891298275	0.2	0.173205080756888	0.708035793053696	1.09192330051731	5.74	5.52	1.42791603581071	2.68307421503203	5.4	4.43	5.32	0.1	0	0.693147180559945
206	0.357674444271816	0.418710334858185	3.17804971641414	1.51512723296286	3.24191301548947	0	0	0.963174317773006	0.792992515529661	4.34	3.53	0.444685821261446	2.40964416528745	5	3.34	5.99	0	0.1	0.322083499169113
207	0.76080582903376	0.932164081030445	4.0024992192379	1.20297230399235	3.28481354113137	0.435889894354067	0.360555127546399	0.845868267577609	1.64865862558738	6.36	5.89	0.536493370514568	3.04832472367316	5	5.39	6.14	0	0	0.741937344729377
210	0	0	3.77756535350482	0.932164081030445	3.01827765455731	0	0	0.3293037471426	0.959350221334602	5.62	4.43	0.712949807856125	3.17555070012983	4.3	5.19	4.01	0	0.469041575982343	0.683096844706444
212	0.322083499169113	0.576613364303994	3.06757233003559	0.751416088683921	3.01662062579967	0.264575131106459	0.173205080756888	0.824175442966349	1.84213567655312	6.24	6.25	1.06471073699243	3.40784192438082	5.3	4.57	5.06	0.14142135623731	0.1	0.732367893713227
213	0.512823626428664	0.518793793415168	2.82488937836511	0.819779831493311	3.42490875790874	0.173205080756888	0.173205080756888	0.672944473242426	0.947789398933526	4.49	4.65	0.425267735404344	2.13888900032326	5.3	4.02	4.63	0.14142135623731	0.1	0.647103242058539
215	0.173953307123438	0.385262400790645	2.48394846967484	0.770108221696074	2.92403830344269	0.173205080756888	0.14142135623731	0.86288995514704	0.86288995514704	6.1	6.65	0.912282710476616	2.54944517092557	5.8	5.03	5.89	0.2	0	0.765467842139571
216	0.148420005118273	0.0676586484738149	3.29545141065682	0.982078472412158	3.50142828000232	0	0.707106781186548	0.698134722070984	1.07158361628019	4.31	4.29	0.717839793150317	2.13179677201376	4.9	4.26	4.75	0	0.435889894354067	0.920282753143692
217	0.27763173659828	0.418710334858185	3.47131099154196	1.03673688495002	2.72763633939717	0.244948974278318	0.346410161513775	0.932164081030445	1.92278773163446	7.88	7.91	1.96571277635149	3.78895100783815	5.4	5.93	6.63	0.173205080756888	0.14142135623731	0.78845736036427
218	0.314810739840034	0.536493370514568	3.59583091927304	1.06125650212434	3.02985148150862	0.244948974278318	0.282842712474619	0.924258901523332	1.60140574073684	7.49	6.84	2.40333499609419	3.03254624667671	5.3	6.01	6.2	0.2	0.173205080756888	0.815364813284194
219	0.246860077931526	0.582215619852664	3.32565782966318	0.86288995514704	2.48797106092495	0.223606797749979	0.435889894354067	0.810930216216329	2.03077636969855	7.96	7.92	0.841567185678219	3.98192213280781	5.6	6.4	6.86	0.173205080756888	0	0.792992515529661
220	0.285178942233662	0.536493370514568	3.74432904536981	1.11841491596429	2.71293199325011	0.282842712474619	0.360555127546399	0.951657875711446	2.07819075977818	8.18	8.18	2.28949985344539	3.86304282320643	5.4	6.51	6.96	0.173205080756888	0.14142135623731	0.828551817566148
221	0.336472236621213	0.512823626428664	3.3466401061363	0.978326122793608	2.86181760425084	0.282842712474619	0.264575131106459	0.896088024556636	1.8099267731835	7.42	6.4	1.80170980008122	3.44553319548221	5	5.71	5.72	0.223606797749979	0.1	0.806475865866949
223	0.405465108108164	0.570979546585738	3.86652298583624	1.02604159583327	2.70739727413618	0.3	0.374165738677394	1.02245092770255	2.04251818757524	8.43	8.08	2.12226153886276	3.62140328898902	5.4	6.61	6.92	0.14142135623731	0.2	0.810930216216329
224	0.231111720963387	0.587786664902119	3.57211421989835	0.985816794522765	2.93087017795057	0.173205080756888	0.33166247903554	0.708035793053696	1.29198368164865	5.06	4.79	1.07840958135059	2.9871959425317	5.2	4.4	4.78	0.173205080756888	0.1	0.657520002916794
225	0.350656871613169	0.46373401623214	2.67020598456374	0.845868267577609	2.68886593194975	0.2	0.223606797749979	0.824175442966349	1.99605993274078	6.95	6.11	1.43508452528932	3.18013499655177	5.1	5.21	5.25	0.223606797749979	0.14142135623731	0.770108221696074
226	0.307484699747961	0.524728528934982	3.64691650576209	0.993251773010283	2.67394839142419	0.282842712474619	0.316227766016838	0.858661619037519	2.11745960886736	7.34	5.95	1.06471073699243	3.68286138178837	5	6.07	5.84	0.173205080756888	0.1	0.727548607277278
227	0.285178942233662	0.451075619360217	2.90172362570938	0.854415328156068	2.57681974534503	0.2	0.264575131106459	0.928219302739429	1.98513086220859	7.7	6.54	1.27256559579155	3.28391422104742	5.2	5.33	5.62	0.2	0.1	0.727548607277278
228	0.636576829071551	0.774727167552368	3.51425667816112	0.824175442966349	2.92403830344269	0.223606797749979	0.346410161513775	0.879626747502564	1.8196988379173	6.68	5.41	0.678033542749897	3.40186382620532	4.9	4.54	5.17	0.264575131106459	0.173205080756888	0.746687947487975
229	0.182321556793955	0.476234178996372	3.88844441904472	0.99694863489161	3.35261092284804	0.223606797749979	0.282842712474619	0.85015092936961	1.37371557891303	5.96	5.87	0.693147180559945	2.16561923792089	5.3	5.48	6.09	0.14142135623731	0.1	0.683096844706444
231	0.470003629245736	0.837247524533702	3.88715834511536	1.00430160919687	3.50570962859162	0.2	0.14142135623731	0.657520002916794	1.22082992139236	5.25	5.48	0.871293365943419	2.36930872503695	5.1	4.78	5.01	0.244948974278318	0.2	0.494696241836107
232	0.307484699747961	0.371563556432483	3.09838667696593	1.01523067972906	2.90516780926679	0.223606797749979	0.282842712474619	0.985816794522765	1.48387468945875	6.99	6.92	2.73371794785079	3.13549421592915	5.6	5.76	6.06	0.173205080756888	0.2	0.8754687373539
233	0.488580014818671	0.587786664902119	3.07733651068582	0.86288995514704	3.15911379978626	0.244948974278318	0.223606797749979	0.732367893713227	1.52169899812609	6.23	5.72	0.928219302739429	3.14974008603334	5.2	4.7	5.28	0.173205080756888	0.1	0.698134722070984
234	0.451075619360217	0.582215619852664	3.85746030439718	1.05431202977153	2.78747197295327	0.316227766016838	0.346410161513775	0.966983846189673	1.88555334851442	8.21	7.63	1.36353737399727	3.68737832798767	5.4	6.78	7.17	0.14142135623731	0.1	0.819779831493311
235	0.364643113587909	0.524728528934982	3.5665109000254	0.974559639998131	2.7712812921102	0.374165738677394	0.374165738677394	0.908258560176891	1.74221902366792	7.97	7.41	1.04380405217311	3.33184730352736	5.5	6.28	7.58	0.282842712474619	0	0.819779831493311
236	0.8754687373539	0.896088024556636	4.38862165149834	1.09861228866811	3.37638860322683	0.435889894354067	0.489897948556636	0.943905898907129	1.6094379124341	6.44	6.3	0.625938430866495	3.04594998971461	5	5.85	7.31	0.173205080756888	0.346410161513775	0.89199803930511
237	0.553885113226438	0.62057648772511	3.79736750920951	1.11514159061932	3.83014360044111	0	0.424264068711929	0.598836501088704	0.806475865866949	4.4	3.7	0.405465108108164	1.80170980008122	4.7	4.28	4.8	0	0	0.46373401623214
239	0.285178942233662	0.500775287912489	3.05122926047847	1.04027671165515	3.51140997321589	0.173205080756888	0	0.746687947487975	1.02604159583327	4.35	4.45	1.21491274436427	2.39151130218845	5.2	4.4	4.77	0	0	0.678033542749897
240	0.231111720963387	0.444685821261446	2.98998327754521	0.841567185678219	2.76767050061961	0.14142135623731	0.264575131106459	0.806475865866949	1.90359895098359	7.48	6.83	1.0952733874026	3.6454498961866	5.7	5.35	5.98	0.14142135623731	0.1	0.774727167552368
241	0.336472236621213	0.451075619360217	4.07062648740952	0.904218150639886	2.62488094968134	0.2	0.173205080756888	0.841567185678219	1.72097928716701	6.56	5.89	1.21787570949493	3.3833727967496	5.2	4.95	5.75	0.282842712474619	0	0.779324876800997
242	0.494696241836107	0.524728528934982	4.11703777004778	1.07500242302898	2.98496231131986	0.1	0.447213595499958	1.10194007876078	2.0515563381903	8.96	7.63	1.12492959698548	3.15529684322533	5.2	7.34	8.6	0.1	0.2	0.989541193613748
243	0.246860077931526	0.285178942233662	3.60138862107382	0.982078472412158	2.95972971738975	0.3	0.374165738677394	1.00430160919687	1.57691472072854	9.08	7.91	1.40854497005471	3.57934356704563	5.7	6.47	6.56	0.346410161513775	0.2	0.837247524533702
244	0.837247524533702	0.824175442966349	5.04876222454573	0.662687973075237	2.64575131106459	0.458257569495584	0.53851648071345	0.928219302739429	1.23837423104327	7.69	6.79	0.3293037471426	3.80310059820396	4.8	5.78	6.75	0.565685424949238	0	0.741937344729377
245	0.231111720963387	0.27763173659828	3.33166624979154	0.854415328156068	3.0232432915662	0.264575131106459	0.316227766016838	0.837247524533702	1.15373158788919	7.54	7.32	2.34180580614733	2.87919845729804	5.9	5.81	6.17	0.2	0.173205080756888	0.810930216216329
247	0.53062825106217	0.62057648772511	3.80525951808809	0.854415328156068	3.08058436014987	0.316227766016838	0.360555127546399	0.8754687373539	0.683096844706444	4.83	3.35	0.451075619360217	2.33311429802887	5.5	5.17	7.46	0	0	1.04731899428056
248	0.924258901523332	0.438254930931155	4.90102030193714	1.67147330335355	3.68917334913934	0	0.424264068711929	0.774727167552368	0.518793793415168	4.8	3.85	1.86872051036418	3.48400549284947	5.2	3.98	5.47	0.223606797749979	0	0.741937344729377
249	0.641853886172395	0.688134638736401	3.51425667816112	0.625938430866495	2.91032644217105	0.244948974278318	0.2	0.819779831493311	0.970778917158225	6.05	6.03	0.636576829071551	2.63762773680566	5.8	4	4.89	0.2	0.14142135623731	0.593326845277734
250	0.947789398933526	0.947789398933526	2.25166604983954	0.524728528934982	2.86530975637888	0.14142135623731	0.1	1.01160091167848	0.451075619360217	7.48	7.64	0.506817602368452	2.50389194969908	6.5	4.62	5.7	0.14142135623731	0	0.712949807856125
251	0.113328685307003	0	3.34065861769801	0.678033542749897	3.29848450049413	0.346410161513775	0	0.845868267577609	0.636576829071551	3.53	3.81	0.924258901523332	2.31055326264322	5.1	3.94	4.75	0	0	0.215111379616945
253	0.698134722070984	0.364643113587909	2.48596057893121	1.05431202977153	3.67695526217005	0.547722557505166	0	0.2390169004705	0.657520002916794	5.27	4.86	0.00995033085316809	1.89009536994892	5.2	2.81	3.12	0	0	0.27002713721306
254	1.11514159061932	0.966983846189673	4.41701256507156	0.708035793053696	2.55147016443461	0	0	0.662687973075237	1.07500242302898	7.31	6.84	0.254642218373581	4.03812688222387	5.3	6.06	7.27	0	0	0.609765571620894
255	0.792992515529661	0.920282753143692	5.01398045468867	0.548121408509688	2.81424945589406	0	0.632455532033676	0.824175442966349	0.647103242058539	5.61	4.36	0.314810739840034	4.14851704111049	4.9	4.76	5.35	0.173205080756888	0	0.99694863489161
257	0.307484699747961	0	4.17133072292284	0.512823626428664	3.51283361405006	0	0	1.3297240096315	0.3293037471426	3.89	4.92	0	1.68454538492091	4.9	1.79	3.55	0	0	0.625938430866495
258	0.139761942375159	0.27002713721306	3.47850542618522	0.963174317773006	2.9563490998189	0.469041575982343	0.282842712474619	0.536493370514568	1.15373158788919	6	5.52	0.512823626428664	2.65955999194178	5.4	4.46	4.99	0.173205080756888	0	0.732367893713227
259	0.350656871613169	0.482426149244293	4.18330013267038	1.10194007876078	3.18904374382039	0.244948974278318	0.264575131106459	0.970778917158225	1.24703229378638	8.58	6.12	2.39151130218845	3.54932998916385	4.9	5.46	4.67	0.1	0.14142135623731	0.792992515529661
262	0.182321556793955	0.19062035960865	3.05777697028413	0.783901543828409	2.65894716006167	0	0	0.993251773010283	1.21787570949493	8.26	5.77	0.113328685307003	3.3579418729912	5.1	4.83	5.53	0.316227766016838	0	0.76080582903376
263	0.165514438477573	0.104360015324243	2.05182845286832	0.667829372575655	2.53574446662119	0.53851648071345	0	0.688134638736401	0.667829372575655	4.59	6.27	0.647103242058539	1.90061387414014	6.6	4.71	5.44	0.2	0	0.832909122935104
264	0.27002713721306	0.364643113587909	3.1859064644148	0.887891257352457	3.02820078594534	0.282842712474619	0.316227766016838	0.936093359170335	0.951657875711446	7.44	7.2	1.97823903617067	2.66374994220563	6.1	6.24	6.52	0.223606797749979	0.1	0.858661619037519
265	0.518793793415168	0.570979546585738	3.4554305086342	1.31908561142644	3.36749164809655	0.316227766016838	0.2	0.683096844706444	0.989541193613748	4.33	4.42	1.71739505393919	2.4706386779903	5.3	3.78	3.94	0.264575131106459	0	0.587786664902119
266	0.131028262406404	0.0295588022415444	2.81957443597434	0.936093359170335	2.91204395571221	0.479583152331272	0.223606797749979	0.86288995514704	1.65249740189455	8.64	7.76	0.536493370514568	3.20761263258949	5.3	6.57	6.25	0.14142135623731	0	0.647103242058539
267	0.631271776841858	0.631271776841858	2.96479341607472	0.647103242058539	3.46554469023269	0	0	0.703097511413113	0	5.04	5.29	1.03673688495002	1.86717610851281	5.3	4.65	5.56	0	0	0.943905898907129
268	0.405465108108164	0.3293037471426	2.849561369755	0.76080582903376	3.60555127546399	0	0	0.797507195884188	0.357674444271816	5.32	6.03	0.300104592450338	1.89009536994892	4.6	4.1	4.83	0	0	0.488580014818671
269	0.0769610411361284	0.27763173659828	3.32866339541865	0.783901543828409	2.78747197295327	0	0.53851648071345	0.867100487683383	0.824175442966349	5.18	4.77	0.246860077931526	1.99605993274078	4.6	2.93	3.88	0	0	0.405465108108164
273	0.398776119957368	0.542324290825362	2.77668867538296	0.774727167552368	3.15119025131775	0.173205080756888	0.3	0.806475865866949	0.783901543828409	5.97	5.82	0.806475865866949	2.67827804276854	6.2	4.76	5.18	0.2	0.1	0.708035793053696
274	0	0	3	0.307484699747961	2.22036033111745	0	0	0.708035793053696	0.631271776841858	3.41	4.87	0	1.38128181929635	6.1	3.69	6.64	0	0	0.779324876800997
275	0.482426149244293	0.867100487683383	3.5	0.8754687373539	2.98998327754521	0	0	0.76080582903376	0.500775287912489	5.96	6.49	1.30562645805244	2.97552956623647	5.8	6.39	6.91	0.1	0	1.22082992139236
276	0.943905898907129	0.470003629245736	4.88671668914825	0.542324290825362	3.38526217596215	0	0.387298334620742	0.647103242058539	1.67709656090792	8.02	6.21	0.182321556793955	3.76212991585353	4.9	4.82	5.46	0	0	0.951657875711446
277	0.506817602368452	0.418710334858185	3.18747549010185	0.518793793415168	2.91032644217105	0.14142135623731	0.244948974278318	0.896088024556636	1.05431202977153	5.53	5.39	0.542324290825362	2.48156774852249	5.1	4.2	5.25	0.14142135623731	0.1	0.797507195884188
278	0.254642218373581	0.350656871613169	3.66196668472011	0.672944473242426	2.87923600977759	0.223606797749979	0.316227766016838	0.841567185678219	0.657520002916794	6.08	5.73	0.570979546585738	2.38508631450579	5.8	4.45	4.94	0.1	0.223606797749979	0.765467842139571
279	0.451075619360217	0.385262400790645	3.97492138287036	0.99694863489161	2.94108823397055	0	0.509901951359279	0.662687973075237	1.02245092770255	6.04	6.53	0.587786664902119	3.71989350764311	5.3	4.55	4.79	0	0	0.431782416425538
280	0.703097511413113	0.932164081030445	3.80394532032205	1.0681530811834	3.18119474411737	0.244948974278318	0	0.576613364303994	1.10856261952128	6.09	3.56	1.8961194845523	2.46214966266538	5.5	4.44	3.24	0	0	0.542324290825362
281	0.165514438477573	0.405465108108164	3.44383507154451	1.25276296849537	3.13687742827162	0.264575131106459	0.346410161513775	0.943905898907129	1.14103300455206	6.1	7.68	1.24415459395877	2.70404217970467	5.5	4.82	4.93	0.1	0	0.741937344729377
282	0.457424847038875	0.797507195884188	3.47419055320804	0.741937344729377	3.1859064644148	0.346410161513775	0.412310562561766	0.908258560176891	1.07500242302898	6.96	6.21	0.512823626428664	2.55955019278377	5.5	5.19	5.87	0.264575131106459	0.264575131106459	0.587786664902119
284	0.22314355131421	0	3.55527776692624	1.02961941718116	3.45108678534748	0.547722557505166	0.316227766016838	0.506817602368452	0.688134638736401	7.2	8.35	0	2.71931979336044	5.6	5.78	7.05	0	0	0.978326122793608
285	0.371563556432483	0.542324290825362	4.10365690573664	0.806475865866949	3.10805405358401	0.360555127546399	0.479583152331272	1.18478998490916	1.58719230348678	6.36	6.65	0	2.37397508908072	5.2	5.09	5.46	0.509901951359279	0	0.854415328156068
286	0	0.139761942375159	3.34065861769801	0.756121979721334	3.27414110874898	0.244948974278318	0.346410161513775	0.828551817566148	1.0952733874026	6.74	7.08	0.307484699747961	2.91289399524499	5.5	4.74	5.55	0.3	0.14142135623731	0.647103242058539
287	0.683096844706444	0.104360015324243	3.6428011200174	0.582215619852664	2.82665880502051	0.244948974278318	0.244948974278318	0.76080582903376	1.60341984010854	7.81	7.55	0.542324290825362	3.54211807271853	5.4	6.87	8.15	0.1	0	1.03673688495002
288	0.22314355131421	0.662687973075237	4.64435140789325	1.08856195281461	3.1984371183439	0.2	0.62449979983984	1.07500242302898	1.35583515363518	7.18	7.15	0.506817602368452	3.68837932907225	5.3	5.76	5.01	0	0	0.867100487683383
289	0.314810739840034	0.378436435720245	2.51992063367083	0.559615787935423	2.94957624075052	0.14142135623731	0	0.425267735404344	0.350656871613169	5.38	5.18	0	1.94591014905531	5.8	2.27	1.93	0	0	0.518793793415168
290	0.173953307123438	0.322083499169113	2.44948974278318	0.378436435720245	3.13687742827162	0.360555127546399	0.616441400296898	0.78845736036427	0.431782416425538	5.02	5.78	0.378436435720245	1.88555334851442	4.8	3.15	2.73	0.14142135623731	0	0.254642218373581
291	1.01884732019925	1.14422279992016	3.25269119345812	1.1314021114911	2.89654967159205	0	0	1.33236601909433	1.46325540225602	7.81	8.22	0.350656871613169	3.16589690007731	5.7	7.82	8.15	0.264575131106459	0.469041575982343	1.14422279992016
292	0.2390169004705	0.457424847038875	2.83019433961698	0.936093359170335	3.16069612585582	0	0	1.10194007876078	0.806475865866949	4.56	4.24	0.048790164169432	2.24707238306379	5.1	3.71	2.61	0	0	0.113328685307003
293	0.048790164169432	0.231111720963387	4.64112055434892	0.959350221334602	2.84253408071038	0.458257569495584	0.387298334620742	1.22671229129543	1.18172719537862	7.81	5.42	0.285178942233662	3.65661449352666	5.2	6.53	8.37	0	0	1.10525683138678
294	0.27763173659828	0.336472236621213	4.00874045056549	0.966983846189673	3.27108544675922	0.33166247903554	0.424264068711929	0.86288995514704	0.947789398933526	6.71	6.85	1.02604159583327	3.69411572090918	5.5	5.4	6.27	0	0.14142135623731	0.746687947487975
297	0.198850858745165	0.122217632724249	2.25831795812724	0.615185639090233	2.85306852353742	0.2	0	0.982078472412158	0.587786664902119	5.55	4.61	0.431782416425538	1.66203036255327	5.2	4.09	5.23	0	0	0.641853886172395
298	1.07840958135059	0.879626747502564	5.10783711564885	1.20597080698861	3.3436506994601	0	0.648074069840786	1.02961941718116	0.993251773010283	6.1	8.79	0.2390169004705	3.87432113824413	5	5.88	4.58	0	0.282842712474619	1.37371557891303
300	0.0769610411361284	1.17248213723457	3.59861084308932	1.05779029414785	2.89482296522603	0.223606797749979	0	0.405465108108164	0.398776119957368	5.42	5.97	0.182321556793955	2.32336763217657	4.5	3.04	4.65	0	0	0.444685821261446
301	0.392042087776024	0.392042087776024	3.34514573673555	0.698134722070984	2.39165214862028	0	0	1.14422279992016	0.444685821261446	3.91	5.21	0	2.30657711426358	5.7	8.01	3.41	0	0	0.978326122793608
302	0.398776119957368	0.231111720963387	2.26274169979695	0.78845736036427	2.94957624075052	0.2	0.173205080756888	0.837247524533702	0.524728528934982	7.08	3.95	0.457424847038875	2.70001802940495	4.2	3.57	4.5	0	0	0.657520002916794
303	0.2390169004705	0.165514438477573	2.8	0.494696241836107	3.12729915422238	0	0	0.570979546585738	0.756121979721334	4.87	5.21	0.27763173659828	1.78339121955754	5.8	3.24	4.91	0	0	0.231111720963387
304	0.615185639090233	0.570979546585738	3.69594372251527	0.688134638736401	2.28691932520585	0	0	0.371563556432483	0.828551817566148	5.01	6	0	2.37861977927004	5.8	4.92	7.34	0	0	0.951657875711446
305	0.609765571620894	0.576613364303994	3.66060104354463	0.819779831493311	2.85832118559129	0.316227766016838	0.282842712474619	0.936093359170335	1.14103300455206	8.45	8.47	0.470003629245736	3.34603697048488	6	6.83	6.95	0.282842712474619	0.2	0.932164081030445
306	0.048790164169432	0.148420005118273	3.27108544675922	0.631271776841858	2.23383079036887	0.447213595499958	0	1.38879124131848	1.43270073393405	7.79	7.99	0.0861776962410524	3.03109941739128	5.9	7.06	8.67	0.447213595499958	0	0.343589704390077
307	0.476234178996372	0.470003629245736	3.46842903920493	0.89199803930511	2.9	0.223606797749979	0.244948974278318	0.858661619037519	0.85015092936961	7.14	7.1	3.12851338478781	1.68268837417369	6	5.93	7.12	0.1	0.223606797749979	0.828551817566148
308	0.231111720963387	0.322083499169113	3.09030742807249	0.940007258491471	2.88444102037119	0.2	0.264575131106459	0.86288995514704	0.89199803930511	6.8	6.46	3.16251709119882	2.12704052047911	6.2	5.51	5.64	0.223606797749979	0.14142135623731	0.76080582903376
309	0.364643113587909	0.385262400790645	3.28176781628439	1.05779029414785	2.98496231131986	0.2	0.2	0.683096844706444	0.631271776841858	6.28	5.45	2.6475922320651	2.02683159140754	5.8	4.84	4.95	0.1	0.173205080756888	0.60431596685333
310	0.314810739840034	0.371563556432483	4.16653333119993	1.31908561142644	2.87054001888146	0.264575131106459	0.360555127546399	0.871293365943419	1.32175583998232	6.09	4.86	4.02838280654434	2.24812890719799	4.3	6.09	5.28	0.14142135623731	0.14142135623731	0.815364813284194
311	0.457424847038875	0.482426149244293	4.773887304912	0.779324876800997	2.78567765543682	0.2	0.282842712474619	0.647103242058539	0.900161349944271	5.54	4.91	3.01258939062041	2.1126345090356	5	4.81	4.91	0.14142135623731	0.1	0.593326845277734
312	0.0861776962410524	0.122217632724249	4.0767634221279	0.683096844706444	3.01827765455731	0.346410161513775	0.264575131106459	0.940007258491471	1.25276296849537	7.48	7.32	2.62249231274056	1.24703229378638	5.7	6.43	6.57	0	0.1	0.576613364303994
313	0.131028262406404	0.285178942233662	3.47706773014274	1.08180517035173	3.32716095192283	0.387298334620742	0.4	0.943905898907129	0.989541193613748	6.85	5.88	2.51284601847724	1.52388002407245	4.9	5.58	5.55	0.14142135623731	0.2	0.8754687373539
314	0.405465108108164	0.231111720963387	3.66878726556883	1.1314021114911	3.36303434416005	0.33166247903554	0.316227766016838	1.04027671165515	0.932164081030445	5.8	5.22	3.06011453248326	1.37371557891303	5.3	5.06	5.02	0.173205080756888	0.173205080756888	0.246860077931526
315	0.343589704390077	0.412109650826833	3.11448230047949	0.89199803930511	3.28481354113137	0.223606797749979	0.223606797749979	0.765467842139571	0.678033542749897	5.16	5.27	2.35707327827812	2.05540496385159	5.4	4.41	4.81	0	0.2	0.683096844706444
316	0.246860077931526	0.378436435720245	3.40293990543471	1.13783300182139	3.1859064644148	0.2	0.282842712474619	0.841567185678219	1.21491274436427	6.58	6.19	3.23592957943403	3.18428438009858	4.7	5.48	5.51	0.173205080756888	0.1	0.727548607277278
317	0.364643113587909	0.524728528934982	4.1545156155682	1.42069578783722	3.74566416006561	0	0	0.593326845277734	1.0681530811834	6.41	5.77	2.95073490762326	1.71918877639322	5.2	4.72	3.47	0	0.223606797749979	0.625938430866495
318	0.148420005118273	0.336472236621213	3.05614135798722	0.792992515529661	3.07896086366813	0.2	0.223606797749979	0.625938430866495	0.438254930931155	3.73	4.03	1.79840401194672	1.75958057086382	5.2	2.78	3.18	0.1	0	0.536493370514568
319	0.262364264467491	0.246860077931526	3.64965751817893	0.78845736036427	3.21558703816271	0.2	0.14142135623731	0.542324290825362	0.636576829071551	3.83	4.22	1.34025042261848	1.5830939370945	5.2	3.38	3.95	0.14142135623731	0.1	0.598836501088704
320	0.22314355131421	0.470003629245736	2.85482048472404	0.947789398933526	2.98998327754521	0.14142135623731	0.244948974278318	0.858661619037519	0.858661619037519	6.61	7.56	2.35232718488886	2.05668455455722	6.1	5.23	6.31	0.1	0.173205080756888	0.928219302739429
321	0.165514438477573	0.19062035960865	3.26802692767364	0.936093359170335	3.03809150619266	0.173205080756888	0.264575131106459	0.698134722070984	1.08856195281461	6.47	5.19	1.9139771019523	3.264231526589	5	4.11	4.34	0.14142135623731	0.14142135623731	0.625938430866495
322	0.364643113587909	0.62057648772511	3.95347948015416	1.3297240096315	3.55808937493144	0.1	0.346410161513775	0.845868267577609	1.36863942588117	6.37	6.93	2.89092715918786	1.60140574073684	5.3	5.62	7.03	0	0.412310562561766	0.78845736036427
323	0.22314355131421	0.314810739840034	4.41021541423999	1.37118072330984	2.95803989154981	0.14142135623731	0.2	0.858661619037519	2.10291389786498	6.27	5.1	2.55100645149252	3.51660723317298	4.6	4.98	3.77	0	0.223606797749979	0.431782416425538
324	0.322083499169113	0.385262400790645	4.34971263418631	1.90805992492422	3.10966236109324	0.223606797749979	0.424264068711929	0.683096844706444	0.231111720963387	5.78	5.56	2.05284085988266	0.819779831493311	5.1	4.22	4.85	0	0	0.570979546585738
325	0.27002713721306	0.392042087776024	3.61247837363769	1.14740245283754	3.20468407179241	0.223606797749979	0.3	0.908258560176891	0.970778917158225	7.55	6.62	3.40585319319835	1.95444505150515	5.5	6.41	6.24	0.2	0.223606797749979	0.912282710476616
326	0.314810739840034	0.582215619852664	3.79473319220206	1.13462272619114	3.12409987036266	0.33166247903554	0.346410161513775	0.858661619037519	1.08518926833597	6.7	5.54	3.11839228628988	1.53471436623816	5.4	5.8	5.93	0.1	0.2	0.845868267577609
327	0.157003748809665	0.122217632724249	3.3	0.717839793150317	2.79284800875379	0.244948974278318	0.4	0.867100487683383	0.683096844706444	4.86	5.23	2.37769256548085	2.15871472257434	5.8	3.58	4.46	0.173205080756888	0.2	0.438254930931155
328	0.482426149244293	0.672944473242426	4.63680924774785	0.765467842139571	3.70540146272978	0.374165738677394	0.5	1.45395300959371	0.518793793415168	6.13	3.89	2.53923699433305	1.92424865227413	5.2	3.66	5.4	0	0	0.518793793415168
329	0.300104592450338	0.2390169004705	4.7927027865287	1.22964055107451	3.1288975694324	0.2	0.360555127546399	0.717839793150317	1.23256026117785	7.45	6.12	4.01692341525352	2.27624111765444	5.6	5.84	5.87	0	0.33166247903554	0.672944473242426
330	0.048790164169432	0.0769610411361284	3.74699879903904	0.936093359170335	3.15911379978626	0	0.14142135623731	1.01523067972906	1.28923264827676	5.77	6.56	1.75440368268429	1.5810384379124	5.3	5.4	5.16	0	0	0.943905898907129
331	0	0	4.03732584763727	1.01160091167848	3.28481354113137	0	0	0.512823626428664	0.974559639998131	3.95	5.79	2.29253475714054	2.91723004539903	4.4	2.96	3.64	0.14142135623731	0	0.896088024556636
332	0.27002713721306	0	3.80525951808809	1.18172719537862	3.53836120259083	0.33166247903554	0.53851648071345	0.553885113226438	0.837247524533702	3.96	4.07	2.98870765861703	1.55392520250384	4.9	3.56	3.76	0	0.424264068711929	0.506817602368452
334	0.548121408509688	0.104360015324243	4.62276973253049	1.05779029414785	2.63818119165458	0.2	0.479583152331272	0.593326845277734	2.04381436403668	8.6	7.51	2.21046980408624	3.7473841834865	5	6.32	6.39	0	0	0.908258560176891
335	0.246860077931526	0.512823626428664	5.00099990001999	1.23256026117785	2.79642629082191	0.387298334620742	0.316227766016838	0.871293365943419	1.84054963339749	9.08	8.64	2.69192081917233	3.87161759079311	5.1	7.38	5.64	0.2	0.346410161513775	0.625938430866495
336	0.542324290825362	0.62057648772511	3.3	0.783901543828409	3.08382878902185	0.2	0.360555127546399	0.717839793150317	0.60431596685333	4.85	5.09	1.8213182714696	2.25654115449264	5.4	4.35	4.82	0.1	0.2	0.662687973075237
337	0.173953307123438	0.165514438477573	4.01870625948202	0.936093359170335	3.1	0.2	0.2	0.802001585472027	1.04380405217311	5.22	4.91	2.34851402488245	2.84490938381941	4.9	4.12	4.58	0.2	0	0.548121408509688
338	0.336472236621213	0.3293037471426	3.63868107973205	1.11514159061932	3.07896086366813	0.244948974278318	0.3	0.858661619037519	1.14103300455206	7.19	6.44	2.8396630879041	3.14845336057165	5.3	5.75	6.07	0.173205080756888	0.14142135623731	0.802001585472027
339	0.488580014818671	0.29266961396282	4.15090351610345	1.21194097397511	3.278719262151	0.244948974278318	0.58309518948453	1.00430160919687	0.641853886172395	6.08	5.05	1.85473426838944	1.23837423104327	5.1	5.04	4.65	0.1	0.264575131106459	1.22964055107451
340	0.542324290825362	0.431782416425538	3.47275107083707	0.845868267577609	3.14006369362152	0.264575131106459	0.2	0.746687947487975	0.828551817566148	5.26	4.95	2.23001440015921	2.36085400111802	5.3	3.84	4.22	0.1	0	0.476234178996372
341	0.165514438477573	0.246860077931526	4.23320209770335	1.02961941718116	3.11929479209644	0.282842712474619	0.244948974278318	0.908258560176891	1.02604159583327	5.65	5.48	3.30321697330195	1.53686721959926	5.4	5.1	5.45	0.2	0.14142135623731	0.741937344729377
342	0.19062035960865	0.470003629245736	4.39545219516718	0.732367893713227	3.23419232575925	0.360555127546399	0.547722557505166	0.746687947487975	0.46373401623214	6.06	4.53	3.52724248851281	1.41342302850814	5.7	4.11	3.88	0	0	0.62057648772511
344	0.198850858745165	0.357674444271816	3.19530906173409	0.932164081030445	3.0199337741083	0.282842712474619	0.3	0.727548607277278	0.797507195884188	5.53	5.43	2.27315628230323	2.39516427428714	5.3	4.71	5.5	0.1	0.14142135623731	0.657520002916794
345	0.285178942233662	0.385262400790645	3.21091887160046	0.85015092936961	3.05777697028413	0.244948974278318	0.264575131106459	0.741937344729377	0.936093359170335	6.03	5.54	2.13416644136908	2.84607149899958	5.1	4.47	4.66	0.173205080756888	0.14142135623731	0.678033542749897
346	0.993251773010283	1.1314021114911	4.53982378512647	0.943905898907129	2.7712812921102	0.173205080756888	0.374165738677394	0.8754687373539	0.819779831493311	5.97	5.26	3.47041245068363	1.70474809223843	5.2	4.93	5.07	0.2	0.14142135623731	0.732367893713227
347	0.198850858745165	0.27002713721306	4.3081318457076	1.19392246847243	3.3436506994601	0.316227766016838	0.33166247903554	0.802001585472027	1.21194097397511	5.86	6.31	2.35896542643015	1.87640694328834	5.1	4.93	4.85	0	0.458257569495584	0.717839793150317
348	0.262364264467491	0	4.32087954009366	0.797507195884188	3.48568501158668	0	0	0.215111379616945	0.647103242058539	5.18	3.19	2.47905623610982	2.04381436403668	4.8	3.66	5.73	0	0	0.470003629245736
350	0.19062035960865	0.307484699747961	3.39263909073747	0.982078472412158	3.19530906173409	0.264575131106459	0.346410161513775	0.797507195884188	1.12167756159911	6.18	5.26	2.24601474150565	2.63044895507866	4.9	4.38	4.79	0.3	0.1	0.65232518603969
351	0.198850858745165	0.385262400790645	3.67695526217005	0.959350221334602	3.18904374382039	0.2	0.264575131106459	0.802001585472027	0.783901543828409	5.5	5.39	2.52572864430826	2.28645571106416	5.3	4.73	4.89	0.14142135623731	0.173205080756888	0.732367893713227
352	0.157003748809665	0.173953307123438	3.22335229225724	0.970778917158225	3.26649659421222	0.173205080756888	0.223606797749979	0.688134638736401	0.741937344729377	4.35	4.86	1.92424865227413	2.40333499609419	5.2	3.98	4.64	0	0	0.598836501088704
353	0.314810739840034	0.451075619360217	4.05462698654266	1.34025042261848	3.10161248385416	0.264575131106459	0.264575131106459	0.819779831493311	1.66581824587021	6.87	6.06	3.02674632708316	4.13292404418958	4.6	5.5	5.36	0.223606797749979	0.14142135623731	0.703097511413113
354	0.678033542749897	0.65232518603969	3.18276609256791	1.07500242302898	3.66196668472011	0	0.2	0.879626747502564	0.900161349944271	4.85	3.99	1.90805992492422	2.96938829821439	4.2	4.34	3.97	0.1	0.2	0.60431596685333
355	0.385262400790645	0.215111379616945	2.90688837074973	1.13783300182139	3.0854497241083	0.1	0.223606797749979	0.559615787935423	0.904218150639886	5.76	5.97	2.20386912005489	1.26976054486394	5.8	4.74	6.03	0.223606797749979	0	0.60431596685333
356	0.165514438477573	0.398776119957368	3.16701752442262	0.951657875711446	2.97825452236709	0.282842712474619	0.374165738677394	0.982078472412158	0.871293365943419	7.17	6.16	2.35707327827812	1.92716410623426	5.4	6.25	6.57	0.1	0.14142135623731	0.951657875711446
357	0.262364264467491	0.385262400790645	4.22729227756965	1.00795792039998	3.19687347262916	0.1	0.4	0.887891257352457	1.69009581545155	7.33	6.81	2.18941639488841	3.17220341666977	4.9	5.78	5.45	0	0.223606797749979	0.912282710476616
358	0.343589704390077	0.444685821261446	3.52703841770968	1.14103300455206	2.9732137494637	0.2	0.346410161513775	0.982078472412158	1.17865499634165	7.54	6.76	3.01993696225081	3.23592957943403	5.4	5.71	5.85	0.173205080756888	0.1	0.797507195884188
359	0.246860077931526	0.198850858745165	3.61801050302511	1.17865499634165	2.92232783924049	0.2	0.3	0.802001585472027	1.19088756477728	7.4	7.26	2.41947884446554	3.72713816623103	5.4	5.96	6.58	0.282842712474619	0.1	0.703097511413113
360	0.254642218373581	0.300104592450338	3.36303434416005	0.959350221334602	3.14006369362152	0.173205080756888	0.282842712474619	0.770108221696074	1.08180517035173	6.04	5.72	2.82197394742052	2.9041650800285	5	4.93	5.15	0.14142135623731	0.1	0.688134638736401
361	0.364643113587909	0.418710334858185	3.39116499156263	0.966983846189673	3.14960314960472	0.14142135623731	0.282842712474619	0.779324876800997	0.76080582903376	5.7	5.65	1.58514521986506	2.38416507998647	5.2	4.93	5.56	0.173205080756888	0.173205080756888	0.672944473242426
362	0.350656871613169	0.536493370514568	3.37045990927054	0.989541193613748	3.54964786985977	0.1	0.223606797749979	0.662687973075237	0.693147180559945	5.06	4.79	2.40061883326541	2.05923883436232	4.9	3.97	4.21	0.14142135623731	0.14142135623731	0.647103242058539
363	0.207014169384326	0.307484699747961	3.74432904536981	0.974559639998131	2.94108823397055	0.244948974278318	0.387298334620742	0.932164081030445	1.38379123090177	7.01	6.77	2.68102152871429	2.77695417974942	5.2	5.63	5.89	0.2	0.1	0.717839793150317
364	0.262364264467491	0.378436435720245	4.69254728266003	1.14740245283754	3.23728281124773	0.173205080756888	0.547722557505166	0.797507195884188	1.21491274436427	6.7	6.51	2.87130219517581	2.22893855282575	5.3	5.54	5.89	0.282842712474619	0	0.854415328156068
365	0.182321556793955	0.27763173659828	2.70554985169374	0.815364813284194	3.19374388453426	0.2	0.244948974278318	0.765467842139571	0.488580014818671	5.36	6.28	1.95444505150515	1.69744878975681	5.7	4.62	6.06	0.316227766016838	0	0.841567185678219
366	0.231111720963387	0.285178942233662	3.43802268753422	0.993251773010283	3.12409987036266	0.173205080756888	0.33166247903554	0.85015092936961	0.955511445027436	6.33	5.85	2.88535921607262	2.74212951475507	5.4	4.96	5.12	0.1	0.14142135623731	0.756121979721334
367	0.215111379616945	0.364643113587909	3.17017349682947	1.05431202977153	3.12409987036266	0.14142135623731	0.264575131106459	0.86288995514704	0.841567185678219	6.1	6.21	1.76644166124377	1.59127394180643	5.8	5.35	6.01	0.244948974278318	0.173205080756888	0.815364813284194
368	0.165514438477573	0.451075619360217	3.10644491340181	0.887891257352457	3.32565782966318	0.14142135623731	0.2	0.65232518603969	0.582215619852664	4.33	4.2	1.71018781553424	2.05923883436232	5.1	3.34	3.56	0.14142135623731	0	0.46373401623214
369	0.207014169384326	0.307484699747961	3.05777697028413	0.887891257352457	3.10322412983658	0.173205080756888	0.244948974278318	0.832909122935104	0.845868267577609	5.92	6.45	2.44060639089142	2.78562833574758	5.7	5	5.92	0.173205080756888	0	0.683096844706444
370	0.357674444271816	0.336472236621213	3.60138862107382	1.10194007876078	3.03150127824482	0	0.264575131106459	0.56531380905006	1.50629715351459	3.74	3.5	2.59301339111385	2.1938856760707	4.9	1.84	2.13	0	0	0.431782416425538
371	0.482426149244293	0.29266961396282	4.16653333119993	1.26129787094521	3.18747549010185	0	0.479583152331272	0.797507195884188	1.03673688495002	6.39	5.49	2.44495233428097	2.22354188565359	5.3	4.74	5.19	0	0	1.07158361628019
372	0.476234178996372	0.60431596685333	4.59565011723042	1.19694818938897	3.25883414736006	0.1	0.632455532033676	1.10194007876078	0.774727167552368	6.2	5.32	3.11129061418826	1.17865499634165	5.4	4.35	5.12	0	0	1.17557332980424
373	0	0	3.67695526217005	1.4036429994545	3.71887079635741	0	0.1	0.625938430866495	0.451075619360217	5.32	4.27	3.14630513203337	1.66203036255327	5.4	5.48	5.65	0	0	0.732367893713227
374	0.173953307123438	0.29266961396282	3.56931365951495	0.904218150639886	3.32716095192283	0.14142135623731	0.264575131106459	0.727548607277278	0.703097511413113	5.24	5.19	2.38967979984498	2.39971180372477	5.3	4.48	4.97	0.1	0.173205080756888	0.615185639090233
375	0.3293037471426	0.3293037471426	3.46554469023269	0.86288995514704	3.27719392163479	0.2	0.14142135623731	0.802001585472027	0.615185639090233	5.66	6.11	2.61373952163097	1.38629436111989	5.5	5.04	5	0.282842712474619	0	0.609765571620894
376	0.148420005118273	0.343589704390077	3.52987251894456	1.19392246847243	3.47419055320804	0	0.33166247903554	0.824175442966349	0.587786664902119	5.75	5.37	2.0188950418118	1.51292701205326	5.1	5.74	5.8	0	0.264575131106459	0.683096844706444
377	0.300104592450338	0.198850858745165	4.42153819388683	1.49065437644413	3.43074335968169	0.316227766016838	0	1.03673688495002	1.21194097397511	5.76	5.41	2.67276838695757	1.41098697371026	5.3	5.04	5.07	0	0	0.60431596685333
378	0.357674444271816	0.231111720963387	4.71062628532555	1.27256559579155	2.94278779391243	0	0.412310562561766	0.73716406597672	1.24990173621434	7.31	8.09	2.98870765861703	2.02154756326093	5.4	6.27	7.3	0	0	0.688134638736401
380	0.139761942375159	0	3.57910603363466	1.86097453824953	3.26036807738022	0.346410161513775	0.346410161513775	0.841567185678219	0.85015092936961	7	8.92	2.94285878394692	1.65822807660353	5.3	4.63	8.83	0	0	0.717839793150317
382	0.122217632724249	0.0582689081239758	4.37264222181509	1.03673688495002	3.27719392163479	0.173205080756888	0	0.824175442966349	0.797507195884188	6.08	4.31	3.79098467705109	0.904218150639886	5.2	4.61	5.02	0.3	0.14142135623731	0.73716406597672
383	0.989541193613748	0.657520002916794	3.85097390279394	0.887891257352457	2.99666481275434	0.374165738677394	0	0.854415328156068	1.63899671467564	6.96	7.18	1.53471436623816	1.63315443905142	5.4	5.05	6.39	0.2	0.1	0.667829372575655
384	0.3293037471426	0.207014169384326	3.66196668472011	0.928219302739429	2.94448637286709	0.14142135623731	0.33166247903554	0.928219302739429	1.25846098961001	8.53	8.01	2.50307395374345	2.10046890887191	5.8	6.38	6.93	0	0.173205080756888	0.970778917158225
385	0.139761942375159	0.173953307123438	3.80919939094818	0.943905898907129	2.93087017795057	0.14142135623731	0.223606797749979	0.741937344729377	0.928219302739429	8.21	7.44	2.36555989215543	1.93730177451871	5.8	6.08	6.45	0.2	0.2	0.879626747502564
386	0.398776119957368	0.364643113587909	4.92442890089805	1.35840915763035	2.80356915377524	0.53851648071345	0.264575131106459	0.828551817566148	1.30019166206648	8.21	8.5	3.55449055107528	2.11021320034659	5.3	5.89	5.96	0.223606797749979	0.1	0.76080582903376
387	0	0.506817602368452	4.60543157586778	1.41342302850814	3.08382878902185	0.3	0.574456264653803	0.810930216216329	0.928219302739429	8.1	6.62	2.54866361559075	1.44220199305819	5.7	6.18	6.89	0	0	0.854415328156068
388	0.336472236621213	0.488580014818671	4.56618002273235	1.34807314829969	3.14960314960472	0.264575131106459	0.424264068711929	0.963174317773006	1.02245092770255	7.87	7.11	3.9265174515786	1.02604159583327	5.4	6.45	6.35	0.2	0.14142135623731	0.924258901523332
389	0	0	4.25793377120875	1.01884732019925	2.88617393793236	0	0	0.357674444271816	1.0952733874026	5.93	7.29	3.37005065266532	0.0953101798043249	5.4	4.22	6.23	0	0.5	1.27536280041261
390	0	0	4.15331193145904	1.30562645805244	3.06920185064456	0	0	0.262364264467491	1.49514876603197	5.6	5.66	1.90508815453506	0.65232518603969	5.3	5.06	5.05	0	0.4	0.883767540168595
391	0.672944473242426	0.774727167552368	4.00124980474851	1.27536280041261	2.62106848441623	0.529150262212918	0.574456264653803	0.806475865866949	1.38128181929635	7.06	4.78	3.62567337821014	1.69377906086785	5.4	5.85	5.09	0.374165738677394	0.244948974278318	0.587786664902119
392	0.378436435720245	0.29266961396282	3.13209195267317	0.858661619037519	2.72396769437525	0.244948974278318	0.173205080756888	0.746687947487975	0.641853886172395	7.69	8.27	2.69462718077007	1.43983512804792	6	7.16	8.85	0	0.3	0.751416088683921
393	0.300104592450338	0.357674444271816	4.89080770425499	0.963174317773006	2.47991935352745	0	0.316227766016838	1.05431202977153	0.955511445027436	6.08	5.36	3.3881121421135	1.29746314741327	5.4	5.59	4.81	0.1	0.435889894354067	0.89199803930511
394	0.56531380905006	0.451075619360217	4.76340214552582	1.55603713570699	2.91890390386528	0.264575131106459	0.33166247903554	0.774727167552368	1.11841491596429	8.23	7.68	3.9419700817961	1.04731899428056	5.4	5.95	5.99	0	0	0.717839793150317
395	0.636576829071551	0.693147180559945	3.37638860322683	0.978326122793608	3.11126983722081	0.316227766016838	0	0.73716406597672	0.712949807856125	6.78	5.96	3.35375630706202	1.17865499634165	5.5	4.49	6.08	0	0	0.631271776841858
396	0.76080582903376	0.0769610411361284	4.49666543118342	1.71379792775834	2.84253408071038	0	0.316227766016838	0.879626747502564	0.974559639998131	6.3	7.41	4.1041298629569	1.59736533119983	5.5	4.11	3.87	0	0.3	0.371563556432483
397	0.53062825106217	0.559615787935423	3.61109401705356	0.928219302739429	2.7	0.346410161513775	0.447213595499958	1.0681530811834	0.815364813284194	7.97	7.09	3.00667221359233	1.34025042261848	5.5	6.7	7.03	0.3	0.244948974278318	0.871293365943419
398	0	0	4.47213595499958	1.17557332980424	2.80178514522438	0	0.640312423743285	0.887891257352457	1.39624469197306	7.06	6.08	3.10324048126928	2.63834278867739	5.5	6.06	4.83	0	0	0.418710334858185
399	0.307484699747961	0.336472236621213	3.96988664825584	1.14740245283754	3.0364452901378	0.316227766016838	0.387298334620742	0.955511445027436	0.951657875711446	7.51	7.1	2.89977188240808	1.7509374747078	5.6	6.28	6.71	0.1	0.4	1.03318448334565
400	0.343589704390077	0.494696241836107	3.27719392163479	0.708035793053696	3.12409987036266	0.244948974278318	0.374165738677394	0.845868267577609	1.06471073699243	6.24	7.39	1.14740245283754	1.06471073699243	5.6	5.1	6.16	0	0.1	0.751416088683921
401	0.837247524533702	0.908258560176891	4.04227658628155	0.62057648772511	3.5213633723318	0.678232998312527	0	0.828551817566148	1.24703229378638	5.57	7.05	3.39450839351136	1.07158361628019	5.3	3.74	4.28	0	0	0.908258560176891
402	0.2390169004705	0.27002713721306	3.85097390279394	1.04731899428056	3.04630924234556	0.3	0.387298334620742	0.974559639998131	0.824175442966349	7.47	6.16	3.72424659795123	1.38128181929635	5.5	5.87	5.61	0.1	0.1	0.76080582903376
404	0.307484699747961	0.431782416425538	4.27083130081252	0.974559639998131	3.29696830436691	0	0.509901951359279	0.928219302739429	1.47247205736094	6.08	6.64	2.48073127837752	1.49290409617815	4.7	5.59	6.2	0.4	0	0.896088024556636
405	0.182321556793955	0.207014169384326	2.65706605111728	0.693147180559945	2.79642629082191	0.264575131106459	0.264575131106459	0.920282753143692	0.837247524533702	8.49	8.01	1.86872051036418	2.278292400425	6.4	5.49	6.12	0.14142135623731	0	0.78845736036427
406	0.2390169004705	0.385262400790645	5.51180551180827	0.928219302739429	2.51396101799531	0.244948974278318	0.223606797749979	0.845868267577609	1.09861228866811	6.54	4.7	3.29657733253205	2.27212588550934	5	4.83	4.69	0.1	0	0.636576829071551
407	0.647103242058539	0.698134722070984	5.02493781056044	1.85941811770187	2.94618397253125	0	0	1.09861228866811	1.14740245283754	8.21	5.07	4.26703657004021	0.27763173659828	4.9	4.17	3.19	0	0.33166247903554	0.86288995514704
408	0.285178942233662	0.357674444271816	3.75765884561119	1.2947271675944	3.0886890422961	0.282842712474619	0.374165738677394	0.837247524533702	1.22377543162212	8.9	8.65	4.11936232519739	2.51850259921652	5.6	7	7.35	0.14142135623731	0.4	1.01523067972906
410	0.300104592450338	0.262364264467491	3.05122926047847	0.858661619037519	2.87054001888146	0.244948974278318	0.223606797749979	0.959350221334602	1.01523067972906	8.05	7.05	3.16124671203156	2.50715725872282	6.2	5.72	6.38	0.223606797749979	0	0.765467842139571
411	0.165514438477573	0.431782416425538	4.55741154604234	1.17248213723457	3.05450486986025	0.412310562561766	0.387298334620742	0.717839793150317	1.24415459395877	8.12	7.54	3.33041719960111	2.35991015961332	5.3	6.81	8.07	0	0.173205080756888	1.17248213723457
412	0.431782416425538	0.657520002916794	4.73497624070069	1.24703229378638	2.81957443597434	0.14142135623731	0.435889894354067	0.943905898907129	1.54756250871601	8.37	7.62	3.16758253048065	2.80154054418955	5.4	6.57	7.47	0.282842712474619	0.3	1.12167756159911
413	0.3293037471426	0.482426149244293	2.55342906696074	0.662687973075237	2.66458251889485	0.360555127546399	0.223606797749979	0.837247524533702	0.625938430866495	7.05	7.71	2.74662968306969	1.45861502269952	6.4	6.03	7.41	0.264575131106459	0.1	0.717839793150317
414	0.104360015324243	0.104360015324243	4.54862616621766	1.0681530811834	2.86181760425084	0	0.565685424949238	1.24990173621434	1.14740245283754	7.86	8.18	3.40186382620532	1.78002421300963	5.5	6.69	4.58	0	0	0.62057648772511
415	0.357674444271816	0.3293037471426	3.18119474411737	0.841567185678219	2.92745623366089	0.2	0.282842712474619	0.908258560176891	0.85015092936961	7.6	7.72	2.905807566026	1.88403474533723	6.2	5.58	6.49	0.2	0	0.774727167552368
416	0.703097511413113	0.703097511413113	4.72016948848238	0.717839793150317	3.09838667696593	0.346410161513775	0.479583152331272	0.593326845277734	1.15373158788919	6.27	8.18	3.1776370768516	1.23547147138531	5.6	4.91	4.75	0	0	0.559615787935423
417	0.524728528934982	0.524728528934982	5.38702144046225	1.55392520250384	2.89482296522603	0.33166247903554	0.458257569495584	0.86288995514704	1.11841491596429	7.88	6.78	3.83449380291891	1.37624402526639	5.4	6.46	7.06	0	0.387298334620742	0.832909122935104
418	0.29266961396282	0.350656871613169	3.82099463490856	1.1314021114911	2.88963665535998	0.435889894354067	0.62449979983984	0.802001585472027	0.924258901523332	5.69	7.17	0.512823626428664	0.943905898907129	5.3	5.4	5.88	0.435889894354067	0	0.802001585472027
419	0.512823626428664	0	3.3	0.85015092936961	3.2832910318764	0.648074069840786	0.360555127546399	0.678033542749897	1.23547147138531	6.23	4.86	0.00995033085316809	1.35066718347674	5.8	5.39	5.36	0	0	1.02245092770255
420	0.765467842139571	0.896088024556636	4.61194102304008	1.14422279992016	3.00998338865848	0.223606797749979	0.33166247903554	0.841567185678219	1.69377906086785	7.31	6.41	3.70647376251489	1.63119940421561	5.4	6.73	6.16	0.2	0.244948974278318	0.512823626428664
421	0.343589704390077	0.357674444271816	3.87943294825416	1.17557332980424	3.03809150619266	0.14142135623731	0.3	0.993251773010283	1.20297230399235	7.64	6.52	4.00896821148462	2.40514168131914	5.7	6.62	6.01	0.14142135623731	0.173205080756888	0.810930216216329
422	0.0676586484738149	0	4.39545219516718	1.24990173621434	3.278719262151	0.479583152331272	0.360555127546399	0.482426149244293	0.688134638736401	6.65	5.85	3.43527669531502	1.15057202759882	5.3	4.48	4.52	0.1	0	0.542324290825362
423	0.0582689081239758	0.0198026272961797	4.68294778958724	1.45861502269952	3.278719262151	0	0.387298334620742	0.708035793053696	1.01160091167848	7.14	6.81	3.9273056289593	1.83098018238134	5.5	4	3.26	0	0	0.19062035960865
424	0.139761942375159	0.536493370514568	4.94368283772331	1.41585316336144	2.9698484809835	0.1	0.360555127546399	1.02961941718116	0.86288995514704	7.98	7.09	4.16852396039635	0.920282753143692	5.4	6.52	6.59	0.264575131106459	0.3	0.916290731874155
425	0.27002713721306	0.343589704390077	3.28785644455472	1.08518926833597	3.06104557300279	0.1	0.3	0.900161349944271	1.00430160919687	7.94	7.88	3.54298625393353	1.91692261218206	6	5.93	6.39	0.14142135623731	0.3	0.943905898907129
428	0.198850858745165	0.405465108108164	3.24653661614958	0.916290731874155	2.82134719593318	0.223606797749979	0.435889894354067	0.943905898907129	1.05779029414785	7.34	7.31	2.72719901994097	1.19088756477728	5.8	6.5	8.23	0	0.14142135623731	1.20597080698861
429	0.139761942375159	0.157003748809665	4.57820925690384	1.35066718347674	3.08058436014987	0.316227766016838	0.14142135623731	0.904218150639886	1.13783300182139	6.48	6.24	3.43752931090955	1.55180879959746	5.3	6.79	4.9	0.1	0.33166247903554	0.741937344729377
430	0.425267735404344	0.314810739840034	4.87237108603193	1.42791603581071	2.66458251889485	0.223606797749979	0.33166247903554	0.989541193613748	1.05431202977153	8.17	5.68	3.53339455127354	2.03077636969855	5.6	6.49	6.44	0.244948974278318	0.5	1.27256559579155
431	0.27763173659828	0	4.71487009365051	1.01884732019925	3.13687742827162	0.2	0.316227766016838	0.871293365943419	0.912282710476616	8.66	6.74	3.4323729991306	2.39971180372477	5.5	5.46	6.33	0	0	0.993251773010283
432	0.0861776962410524	0.0861776962410524	3.66469644036174	0.746687947487975	2.93768616431368	0.692820323027551	0.529150262212918	0.792992515529661	0.887891257352457	5.68	5.84	0.19062035960865	0.837247524533702	5.3	4.14	3.55	0.282842712474619	0	0.78845736036427
434	0.343589704390077	0.60431596685333	4.24617474911243	1.08856195281461	3.23419232575925	0.244948974278318	0.264575131106459	0.708035793053696	1.03673688495002	7.53	6.63	2.67414864942653	2.17361471169709	5.4	5.71	6.75	0.3	0.2	0.756121979721334
436	0.444685821261446	0.418710334858185	4.12310562561766	0.904218150639886	2.9698484809835	0.435889894354067	0.14142135623731	0.904218150639886	0.943905898907129	6.61	6.68	2.287471455184	1.0681530811834	5.4	5.41	6.09	0.2	0	0.765467842139571
437	0.336472236621213	0.350656871613169	3.87040049607273	1.06125650212434	3.00166620396073	0.173205080756888	0.316227766016838	0.879626747502564	0.99694863489161	7.14	6.92	3.78282506695646	2.20937271127187	5.3	5.4	5.97	0.14142135623731	0.173205080756888	0.770108221696074
438	0.609765571620894	0.553885113226438	4.59347363114234	1.12817109090965	3.29089653438087	0.223606797749979	0.547722557505166	0.688134638736401	1.12492959698548	6.81	6.58	0.0769610411361284	2.39425228151987	4.9	4.87	5.24	0.346410161513775	0.244948974278318	0.73716406597672
440	0.46373401623214	0.46373401623214	3.84317577011513	1.16315080980568	3.31058907144937	0.3	0	0.647103242058539	0.841567185678219	7.18	6.31	3.27827616814965	1.7509374747078	5.5	5.21	5.31	0.1	0.1	0.940007258491471
441	0.27002713721306	0.405465108108164	3.9420806688854	0.947789398933526	2.95296461204668	0.282842712474619	0.282842712474619	0.932164081030445	0.908258560176891	8.41	7.82	1.52169899812609	2.6748380668961	5.4	5.73	6.22	0	0	0.887891257352457
442	0.438254930931155	0.425267735404344	4.69041575982343	1.57069708411767	2.73495886623547	0.479583152331272	0.458257569495584	0.741937344729377	1.16315080980568	8.13	6.47	3.37314078387963	2.35137525716348	5.6	6.19	5.98	0	0.244948974278318	0.524728528934982
443	0.231111720963387	0.231111720963387	4.58911756223351	1.10856261952128	3.26649659421222	0.173205080756888	0	0.285178942233662	0.867100487683383	6.1	5.61	3.68512240523622	1.54756250871601	5.8	4.04	3.59	0	0	0.336472236621213
444	0.285178942233662	0.27002713721306	3.07083050655682	0.912282710476616	2.66458251889485	0.244948974278318	0.282842712474619	0.916290731874155	1.15688119679209	9.07	8.24	3.05352937228021	2.88088243187505	6.5	6.18	7.19	0.223606797749979	0.14142135623731	0.837247524533702
445	0.53062825106217	0.139761942375159	3.98120584747888	1.07158361628019	2.86181760425084	0.412310562561766	0.374165738677394	0.751416088683921	1.5810384379124	7.29	6.43	1.7227665977411	2.50389194969908	5.4	5.69	5.48	0.3	0.1	0.570979546585738
446	0.22314355131421	0.350656871613169	3.66196668472011	0.845868267577609	2.84604989415154	0.223606797749979	0.33166247903554	1.04731899428056	1.61342993370364	9.07	7.94	2.02154756326093	3.2910104226274	5.8	6.14	6.14	0.264575131106459	0.14142135623731	0.867100487683383
448	0.412109650826833	0.300104592450338	4.26497362242722	1.46787434811231	2.94448637286709	0.1	0.244948974278318	0.570979546585738	1.33762918913861	7.81	6.89	1.81645208181843	0.779324876800997	5.4	6.08	7.69	0.244948974278318	0	0.548121408509688
449	0.0861776962410524	0.198850858745165	3.1559467676119	0.518793793415168	2.79821371592664	0.33166247903554	0.244948974278318	0.806475865866949	0.688134638736401	5.91	6.79	2.97654945413722	1.14740245283754	6.2	4.91	6.05	0	0	0.727548607277278
450	0.444685821261446	0.438254930931155	4.38406204335659	1.00063188030791	3.14006369362152	0.412310562561766	0.33166247903554	1.02604159583327	1.1999647829284	6.39	6.9	3.04974686186023	0.943905898907129	5.4	5.01	7.56	0.14142135623731	0.14142135623731	0.837247524533702
451	0.46373401623214	0.438254930931155	4.20713679359253	1.10194007876078	3.07571129984594	0	0.412310562561766	0.896088024556636	1.60542989103656	5.6	6.32	2.41143949790613	0.703097511413113	5.3	5.21	5.76	0	0	0.593326845277734
452	0.165514438477573	0.165514438477573	2.67581763205193	0.963174317773006	2.76767050061961	0.282842712474619	0.316227766016838	0.832909122935104	0.887891257352457	7.82	8.52	3.44903471107632	1.73871024813824	6.4	5.65	6.62	0.173205080756888	0.173205080756888	0.806475865866949
453	0.22314355131421	0.314810739840034	3.46554469023269	1.08856195281461	3.0347981810987	0.223606797749979	0.424264068711929	1.02961941718116	0.708035793053696	7.51	7.39	3.33148996923734	1.61143591509677	5.7	6.29	7.45	0.14142135623731	0.14142135623731	0.774727167552368
455	0.385262400790645	0.512823626428664	3.81313519298752	0.900161349944271	2.95127091267474	0.346410161513775	0.316227766016838	1.01523067972906	0.746687947487975	7.78	7.34	2.14124194258528	1.74396880539171	5.8	6.17	6.33	0.2	0	0.896088024556636
456	0	0.392042087776024	4.11217703899042	1.26412672714568	2.91376045686669	0.3	0.4	0.837247524533702	1.23837423104327	6.14	7.57	3.15997471694804	1.48160454092422	5.4	4.89	4.85	0.5	0	0.756121979721334
457	0	0.412109650826833	4.69361268108053	1.37118072330984	2.92061637330205	0	0.5	1.11514159061932	0.993251773010283	8.47	8.53	2.82731362192903	2.19611284848353	5.2	6.05	7.35	0	0	0.693147180559945
458	0.173953307123438	0.482426149244293	5.25261839466756	1.17865499634165	2.67768556779918	0.282842712474619	0.387298334620742	0.908258560176891	1.28923264827676	7.48	7.57	4.0251731033608	1.14422279992016	5.4	5.75	6.68	0.4	0.244948974278318	1.05431202977153
459	0.559615787935423	0.576613364303994	4.49666543118342	1.32707500145992	2.80356915377524	0	0.4	1.47017584510059	1.17248213723457	9.22	4.97	3.56812325297814	2.20386912005489	5.7	2.94	4.96	0	0	0.770108221696074
460	0.65232518603969	0.398776119957368	4.76130234284697	1.32175583998232	3.3570820663189	0	0.670820393249937	0.641853886172395	0.806475865866949	5.99	5.69	3.68235823712367	0.548121408509688	5.4	5.1	5.96	0	0.223606797749979	0.457424847038875
461	0.576613364303994	0.46373401623214	3.76430604494374	0.751416088683921	2.7367864366808	0.244948974278318	0.2	0.871293365943419	0.518793793415168	6.35	6.15	3.20193310413789	0.837247524533702	6	5.26	6.22	0	0	0.936093359170335
462	0.173953307123438	0.231111720963387	4.4955533585978	1.10525683138678	3.0854497241083	0.374165738677394	0.2	0.512823626428664	0.867100487683383	5.83	7.07	3.4141136069287	0.963174317773006	5.4	5.52	6.04	0	0	0.570979546585738
463	0.22314355131421	0.22314355131421	4.34396132579469	1.1314021114911	3.05122926047847	0.741619848709566	0.374165738677394	1.47704872438835	1.51512723296286	8.42	7.68	3.22087382753087	1.37371557891303	5.5	6.31	5.56	0	0	0.792992515529661
464	0.438254930931155	0.2390169004705	4.62385120867876	1.10194007876078	3.25269119345812	0.223606797749979	0.2	0.688134638736401	0.78845736036427	7.59	7.59	3.5743099993708	0.974559639998131	5.6	6.16	5.82	0.14142135623731	0.223606797749979	0.62057648772511
467	0.732367893713227	0.482426149244293	4.76864760702655	1.00063188030791	3.30151480384384	0.754983443527075	0.14142135623731	0.451075619360217	0.732367893713227	5.08	4.4	3.48062451529348	0.3293037471426	5.4	3.99	3.41	0	0	0.173953307123438
469	0.53062825106217	0.688134638736401	4.35660418215839	1.07840958135059	2.89136645896019	0.282842712474619	0.447213595499958	1.08856195281461	0.904218150639886	7.7	6.7	3.54731588979215	1.42310833424261	5.6	6.74	6.64	0.2	0.316227766016838	1.06471073699243
470	0.609765571620894	0.173953307123438	3.79473319220206	1.13462272619114	3.12409987036266	0	0.509901951359279	1.04027671165515	0.879626747502564	6.02	6.32	1.10194007876078	1.70656462316482	5.4	4.72	3.55	0	0.14142135623731	0.955511445027436
471	0.615185639090233	0.609765571620894	4.63465209050259	1.30562645805244	3.03150127824482	0.519615242270663	0.519615242270663	0.908258560176891	1.04027671165515	7.39	7.46	3.67756569421366	1.12492959698548	5.5	5.42	5.97	0	0	0.636576829071551
472	0.85015092936961	0.73716406597672	4.17731971484108	1.1314021114911	3.12729915422238	0	0.282842712474619	0.837247524533702	0.698134722070984	5.73	6.33	3.57234563785798	0.672944473242426	5.1	2.69	3.75	0	0	0.667829372575655
474	0.385262400790645	0.231111720963387	4.07308237088326	1.03318448334565	2.74043792120894	0	0.360555127546399	0.858661619037519	0.963174317773006	6.35	7.01	2.26176309847379	1.38879124131848	5.4	6.25	5.53	0.14142135623731	0.565685424949238	1.31372366828506
476	0.322083499169113	0.104360015324243	4.04227658628155	0.732367893713227	2.9034462281916	0	0.435889894354067	0.802001585472027	1.05431202977153	6.75	6.41	3.72472910700763	0.845868267577609	5.4	5.46	5.17	0	0	1.41098697371026
477	1.09192330051731	0.867100487683383	4.1182520563948	0.662687973075237	3.30907842155486	0	0.741619848709566	0.912282710476616	1.23547147138531	6.96	7.33	3.43559880837949	0.148420005118273	5.4	5.55	3.73	0	0	0.307484699747961
479	0.113328685307003	0.494696241836107	3.3391615714128	1.04731899428056	2.90172362570938	0.2	0.346410161513775	0.717839793150317	0.307484699747961	5.8	6.26	3.28578653015083	1.03318448334565	6.1	4.87	6.87	0.387298334620742	0	0.570979546585738
480	0.582215619852664	0.457424847038875	4.23320209770335	1.05431202977153	2.82311884269862	0.519615242270663	0	0.615185639090233	0.871293365943419	6.05	6.65	3.28353933819392	1.75440368268429	5.3	5.34	6.43	0.4	0.424264068711929	0.815364813284194
481	0	0.104360015324243	3.76696164036747	0.920282753143692	2.94957624075052	0	0	0.797507195884188	0.524728528934982	6.51	7.73	3.2422016501717	1.02961941718116	5.9	5.33	6.3	0	0.264575131106459	1.22671229129543
482	0.215111379616945	0.418710334858185	3.99749921826134	0.904218150639886	3.21714158842908	0.173205080756888	0.509901951359279	1.01160091167848	1.97823903617067	8.03	8.26	0.641853886172395	2.53051716104005	4.9	5.9	6.67	0	0	0.832909122935104
483	0.22314355131421	0.576613364303994	4.1206795556073	1.22377543162212	3.17017349682947	0.282842712474619	0.33166247903554	0.928219302739429	0.641853886172395	7.96	7.22	3.83470990232548	1.63315443905142	5.4	6.89	7.4	0.2	0.14142135623731	0.810930216216329
484	0.398776119957368	0.207014169384326	3.35261092284804	1.08856195281461	3.17175030543074	0.173205080756888	0.447213595499958	0.99694863489161	0.828551817566148	8.4	7.82	3.55277332111694	1.53255686809814	6	6.07	6.59	0	0.1	0.797507195884188
485	0.173953307123438	0.27002713721306	2.62678510731274	0.576613364303994	2.54165300542777	0.316227766016838	0.14142135623731	0.947789398933526	0.636576829071551	6.2	8.04	2.04122032885964	1.59330853050422	6.4	4.8	8.26	0	0	0.647103242058539
486	0.444685821261446	0.254642218373581	4.13884041731498	0.587786664902119	3.27566787083184	0	0.8	1.15057202759882	0.854415328156068	6	5.11	2.99723114967773	1.33762918913861	5.5	4.78	6.76	0	0	0.300104592450338
487	0.22314355131421	0.307484699747961	2.86879765755621	0.841567185678219	2.78747197295327	0.282842712474619	0.316227766016838	1.14103300455206	1.11841491596429	8.45	8.36	2.73501664933202	1.66581824587021	5.9	6.16	6.33	0.173205080756888	0.282842712474619	0.8754687373539
489	0.609765571620894	0.641853886172395	3.29696830436691	0.500775287912489	2.88444102037119	0	0	0.60431596685333	0.756121979721334	5.8	6.33	1.18172719537862	1.23837423104327	5.8	5	4.27	0.244948974278318	0.447213595499958	0.741937344729377
490	0.104360015324243	0	4.19165838302694	1.04027671165515	3.23882694814033	0.223606797749979	0.244948974278318	0.512823626428664	1.53901544813755	6.7	7.46	2.45272775142377	1.45628673293993	5.6	5.51	5.8	0.3	0.33166247903554	0.593326845277734
491	0.418710334858185	0.418710334858185	3.21714158842908	0.647103242058539	2.57099202643649	0.33166247903554	0.173205080756888	0.783901543828409	0.657520002916794	6.23	8.54	2.60120710548416	0.955511445027436	5.8	5.45	6.23	0.3	0	0.727548607277278
492	0.357674444271816	0.262364264467491	4.06324993078201	1.19392246847243	3.50998575495685	0.1	0.264575131106459	0.900161349944271	1.33500106673234	8.57	7.7	2.63044895507866	2.494031557565	5.3	6.54	6.76	0.469041575982343	0	0.756121979721334
494	0	0.0295588022415444	3.67014986070051	0.76080582903376	3.24345494804537	0.374165738677394	0.33166247903554	0.698134722070984	0.641853886172395	5.66	4.56	3.37005065266532	1.71918877639322	5.3	4.65	4.52	0.447213595499958	0	0.896088024556636
496	0.431782416425538	0	3.98622628559895	0.444685821261446	3.15277655408689	0	0.223606797749979	0.559615787935423	1.05082162483176	5.87	4.65	0.65232518603969	2.15755932094379	5.2	4.29	3.9	0	0.282842712474619	0.451075619360217
498	0.371563556432483	0.392042087776024	4.57930125674212	1.24990173621434	3.20936130717624	0.374165738677394	0.316227766016838	1.02961941718116	1.11185751541813	7.97	7.06	3.96480519086712	1.31640823365572	5.5	6.53	6.4	0.2	0.33166247903554	0.867100487683383
499	0.246860077931526	0.148420005118273	3.42928563989645	1.04027671165515	2.92745623366089	0.374165738677394	0.387298334620742	0.708035793053696	1.0681530811834	7.36	7.74	3.63811233706028	2.34372703632522	6.2	5.46	5.98	0	0.1	0.542324290825362
502	0.727548607277278	0.593326845277734	4.27784992724149	1.35066718347674	2.9034462281916	0	0.509901951359279	1.04731899428056	0.717839793150317	3.18	9.27	3.62407423074782	0.29266961396282	5.2	4.76	5.2	0.360555127546399	0	0.810930216216329
503	0.364643113587909	0.488580014818671	4.34971263418631	1.20597080698861	3.17332633052449	0.2	0.374165738677394	0.989541193613748	1.22082992139236	7.89	7.6	3.49590131713145	1.29198368164865	5.5	6.33	6.2	0	0	0.940007258491471
504	0.357674444271816	0.0953101798043249	3.87685439499603	1.06125650212434	3.00998338865848	0.282842712474619	0.264575131106459	0.802001585472027	1.28647402583768	6.68	5.3	2.55022611590864	0.928219302739429	5.2	6.3	5.8	0.1	0.435889894354067	1.08518926833597
506	0.425267735404344	0.357674444271816	4.92341345003647	1.43983512804792	2.92916370317536	0.447213595499958	0.223606797749979	0.943905898907129	1.05082162483176	7.38	7.05	3.91959427092446	1.56234630490025	5.3	5.86	7.13	0	0	0.712949807856125
507	0	0.625938430866495	5.22111099288264	1.7227665977411	3.00665927567458	0	0.374165738677394	1.08518926833597	1.06471073699243	6.4	7.1	4.08849414854393	0	5.4	3.27	5.11	0	0	0.797507195884188
509	0.536493370514568	0.625938430866495	4.17252920900501	1.40609698841607	2.95127091267474	0	0.6557438524302	0.993251773010283	1.26976054486394	7.38	5.39	3.33041719960111	2.56417983068251	5.1	4.43	5.57	0.223606797749979	0	0.65232518603969
510	0	0.173953307123438	5.80172388174411	1.27536280041261	2.7258026340878	0	0	0.824175442966349	0.779324876800997	6.63	6.6	3.74076007599093	0.56531380905006	5.2	5.01	4.26	0	0	0.783901543828409
511	0	0.113328685307003	4.63680924774785	1.42551507427317	3.24345494804537	0.360555127546399	0.412310562561766	0.457424847038875	0.3293037471426	6.1	5.07	3.54875494601977	2.55722731136763	5.1	4.12	5.66	0	0	0.29266961396282
512	0.122217632724249	0.867100487683383	5.44334456010273	1.29746314741327	2.58843582110896	0	0.547722557505166	0.879626747502564	1.52388002407245	7.34	6.41	4.11773551501268	0.837247524533702	5.1	5.37	7.18	0	0	1.11841491596429
513	0.113328685307003	0.300104592450338	4.52437841034545	1.21491274436427	3.05286750449475	0	0.458257569495584	0.837247524533702	0.963174317773006	6.94	7.13	3.639163861868	1.18172719537862	5.6	6.07	7.06	0.2	0.1	0.683096844706444
514	0.444685821261446	0.431782416425538	4.93254498205541	1.15373158788919	3.07245829914744	0.479583152331272	0.264575131106459	0.932164081030445	1.0952733874026	8.13	6.85	3.35095616522541	2.47989410796446	5.4	6.58	6.12	0.2	0.282842712474619	0.792992515529661
515	0.0676586484738149	0	5.35817132984753	1.14103300455206	3.13847096529504	0.509901951359279	0.479583152331272	1.00430160919687	0.989541193613748	8.42	7.62	3.22007510544368	2.52652832447882	5.2	6.96	6.54	0.1	0	0.732367893713227
516	0.231111720963387	0.207014169384326	3.01330383466387	0.494696241836107	2.81069386451104	0	0.1	0.46373401623214	0.53062825106217	4.35	4.87	0.350656871613169	1.04380405217311	5.3	3.34	5.03	0.223606797749979	0	0.425267735404344
517	0	0	5.31319113151409	1.37371557891303	3.02489669245083	0	0	0.625938430866495	0.806475865866949	6.52	7.93	3.5530597309714	0.438254930931155	5.5	6.67	5.4	0	0	0.806475865866949
518	0.173953307123438	0.53062825106217	4.24381903478459	1.27536280041261	2.98831055949679	0.1	0.412310562561766	1.07158361628019	1.22082992139236	7.66	7.81	3.53281026846405	1.27536280041261	5.5	6.19	6.84	0.14142135623731	0.173205080756888	0.708035793053696
519	0	0.741937344729377	4.83321838943783	1.73518911773966	2.14476105895272	0.608276253029822	0	0.518793793415168	1.43270073393405	7.39	6.61	3.70868208141012	1.63119940421561	5.6	7.32	7.16	0	0	0.712949807856125
521	0.104360015324243	0.314810739840034	3.60277670693036	0.392042087776024	3.06920185064456	0.53851648071345	0.14142135623731	0.506817602368452	0.631271776841858	4.53	5.21	0.908258560176891	0.832909122935104	5.3	3.83	4.87	0.1	0	0.940007258491471
522	0.22314355131421	0.482426149244293	4.57711699653832	1.05779029414785	3.40440890610984	0.244948974278318	0.447213595499958	0.625938430866495	1.22671229129543	6.59	5.88	3.36487911898804	1.16002091679675	5.1	6.16	5.14	0	0	0.73716406597672
523	0.524728528934982	0.418710334858185	3.83536178215302	0.916290731874155	3.22955105239103	0.316227766016838	0.458257569495584	1.01884732019925	1.02961941718116	6.19	7.26	1.64865862558738	0.802001585472027	5.4	5.38	5.71	0.14142135623731	0.14142135623731	0.678033542749897
524	0.262364264467491	0.157003748809665	3.4132096331752	0.828551817566148	2.62678510731274	0.264575131106459	0.469041575982343	0.924258901523332	1.06471073699243	7.15	7.77	2.80578168959555	1.39624469197306	6	5.8	6.29	0	0.1	0.703097511413113
525	0	0.412109650826833	4.4034077712608	1.07500242302898	3.22800247831379	0.282842712474619	0.223606797749979	0.815364813284194	0.756121979721334	7.32	6.57	3.35550242240003	1.4036429994545	5.3	6.33	7.51	0	0.346410161513775	0.959350221334602
526	0.756121979721334	1.05431202977153	4.36004587131833	0.841567185678219	3.0232432915662	0	0	0.65232518603969	0.3293037471426	6.69	7.24	4.07889245766318	0.22314355131421	5.4	6.59	5.87	0	0	0.418710334858185
527	0.398776119957368	0.576613364303994	4.79791621435806	1.36353737399727	2.83372546306095	0.264575131106459	0	0.806475865866949	0.8754687373539	6.56	6.51	3.97537332092891	0.858661619037519	5.5	5.28	5.66	0	0	0.672944473242426
528	0.444685821261446	0.343589704390077	3.97994974842648	1.22082992139236	3.16859590355097	0.387298334620742	0.387298334620742	1.00063188030791	1.17557332980424	7.13	7.64	3.02383370366487	1.73165554515835	5.5	5.72	6.73	0.387298334620742	0	0.65232518603969
531	0.0769610411361284	0.131028262406404	4.48218696620299	1.08518926833597	3.03809150619266	0.244948974278318	0.2	0.60431596685333	0.717839793150317	6.23	5.44	1.29198368164865	0.966983846189673	5.5	4.76	4.86	0	0	0.928219302739429
532	0.482426149244293	0.688134638736401	4.26028168082816	1.11841491596429	3.05777697028413	0.316227766016838	0.5	1.07500242302898	1.76644166124377	10.01	7.88	1.4747630091075	3.42978483851407	5.4	6.26	7.03	0	0.244948974278318	0.72270598280149
533	0.72270598280149	0.779324876800997	4.5508241011931	1.34286480319255	3.23728281124773	0.4	0.374165738677394	0.783901543828409	1.23547147138531	5.88	4.75	3.60739821224605	0.959350221334602	5.3	4.59	5.51	0	0	0.732367893713227
534	0.27002713721306	0.662687973075237	4.78121323515277	1.27815220250019	3.24807635378234	0.6557438524302	0.4	0.647103242058539	0.908258560176891	6.19	4.26	3.74644056463847	1.41098697371026	5.6	4.98	7.46	0	0	1.03318448334565
536	0.19062035960865	0.72270598280149	4.59891291502677	1.10525683138678	3.04959013639538	0.1	0.469041575982343	1.03673688495002	0.8754687373539	6.68	5.91	3.41641434746702	0.871293365943419	5.5	5.81	6.97	0	0.519615242270663	0.698134722070984
537	0.883767540168595	0.854415328156068	3.63868107973205	0.845868267577609	2.97153159162072	0.1	0.3	0.815364813284194	2.01089499914473	6.38	6.07	0.488580014818671	2.52091708731103	4.8	5.27	5.57	0.14142135623731	0.14142135623731	0.806475865866949
538	0.378436435720245	0.774727167552368	2.93768616431368	0.717839793150317	2.64007575648882	0.282842712474619	0.244948974278318	0.896088024556636	2.15524450509534	6.86	5.78	1.43031124653666	2.18154676461699	4.7	5.81	5.78	0.223606797749979	0.14142135623731	0.810930216216329
540	0.683096844706444	1.05082162483176	3.06267856622271	0.802001585472027	2.77668867538296	0.4	0.3	0.900161349944271	1.94448055624572	6.14	5.77	0.46373401623214	2.39607543608138	4.7	5.41	5.61	0.2	0.2	0.867100487683383
542	0.198850858745165	0.343589704390077	3.02820078594534	0.703097511413113	3.06920185064456	0.2	0.2	1.01160091167848	0.883767540168595	7.64	7.21	0.732367893713227	2.02551319965428	5.8	5.2	5.98	0.223606797749979	0	0.73716406597672
544	0.173953307123438	0.371563556432483	3.83014360044111	0.636576829071551	2.79105714739057	0.346410161513775	0.469041575982343	1.15688119679209	0.732367893713227	8.89	7.34	0.392042087776024	1.92278773163446	5.9	6.27	7.2	0.223606797749979	0.14142135623731	0.732367893713227
547	0.405465108108164	0.139761942375159	3.87814388593306	0.770108221696074	2.55147016443461	0.3	0.447213595499958	1.08180517035173	1.37624402526639	9.74	9.16	0.576613364303994	2.8100049236252	5.9	7.02	7.75	0.1	0	0.966983846189673
548	0	0	3.25576411921994	0.431782416425538	3.25576411921994	0	0	0.779324876800997	1.01523067972906	6.92	5.59	0.0295588022415444	2.90799335924598	5	3.14	5.65	0	0	0.698134722070984
549	1.0681530811834	0.457424847038875	3.53128871660192	0.438254930931155	3.39411254969543	0	0	0.936093359170335	0.553885113226438	3.55	7.7	0	1.6752256529721	4.9	3.82	4.21	0.489897948556636	0.223606797749979	0.678033542749897
550	1.21787570949493	0.989541193613748	3.63455636907725	1.05082162483176	3.46554469023269	0.173205080756888	0.282842712474619	0.815364813284194	0.62057648772511	5.32	5.92	0.392042087776024	1.19392246847243	5.2	4.48	6.06	0	0.173205080756888	0.672944473242426
551	0.131028262406404	0.285178942233662	3.19217793990247	0.727548607277278	2.79642629082191	0.374165738677394	0.374165738677394	1.03318448334565	1.07500242302898	9.82	8.41	0.53062825106217	2.35137525716348	6.3	7.57	8.45	0.1	0.244948974278318	1.02604159583327
552	1.12167756159911	1.10194007876078	4.3081318457076	0.494696241836107	3.72021504754765	0.244948974278318	0	0.553885113226438	0.625938430866495	6.22	7.02	0	1.63315443905142	5.2	6.46	5.11	0	0	0.99694863489161
555	0.182321556793955	0.336472236621213	4.06201920231798	0.963174317773006	2.9698484809835	0.316227766016838	0.509901951359279	1.19392246847243	1.57069708411767	9.7	8.62	0.506817602368452	3.10413814739778	5.6	6.83	7.73	0.360555127546399	0.14142135623731	0.746687947487975
556	0.27002713721306	0.27002713721306	2.88963665535998	0.207014169384326	2.59229627936314	0.447213595499958	0	1.23837423104327	1.25276296849537	7.78	6.95	0	1.8099267731835	5.9	6.38	6.67	0	0.5	0.951657875711446
557	0	0.2390169004705	4.02988833592198	0.62057648772511	2.64575131106459	0	0.447213595499958	1.17557332980424	1.62531126159039	9.85	8.66	0.215111379616945	3.18013499655177	5.8	7.86	8.65	0.435889894354067	0.1	1.00430160919687
559	0.678033542749897	0.832909122935104	3.26649659421222	0.582215619852664	3.64965751817893	0.529150262212918	0.14142135623731	0.512823626428664	0.60431596685333	3.87	4.75	0.322083499169113	1.29746314741327	5.3	3.67	3.33	0	0	0.371563556432483
561	0.215111379616945	0.048790164169432	3.33016516106934	0.657520002916794	2.63058928759318	0.244948974278318	0	1.02604159583327	1.05431202977153	8.8	6.02	1.06471073699243	2.70671597808907	5.6	7.73	7.01	0.316227766016838	0.424264068711929	0.896088024556636
562	0.148420005118273	0.148420005118273	3.78153408023781	0.609765571620894	2.18632111090754	0.489897948556636	0.360555127546399	0.947789398933526	1.48613969608961	9.52	9.49	0	2.11986345617875	6.7	7.6	9.02	0.223606797749979	0	0.587786664902119
563	0.254642218373581	0.438254930931155	3.21091887160046	0.548121408509688	2.04205778566621	0	0.374165738677394	1.22671229129543	1.41585316336144	9.16	8.45	0.0392207131532813	2.6658383522929	5.3	6.09	6.49	0	0	0.837247524533702
564	0.62057648772511	0.371563556432483	3.53128871660192	0.307484699747961	3.54682957019364	0.2	0.264575131106459	0.810930216216329	1.32175583998232	6.62	6.06	0	2.2364452904895	5.8	5.26	6.01	0	0	0.698134722070984
565	0.779324876800997	0.756121979721334	3.97743636027027	0.371563556432483	2.65141471671257	0.316227766016838	0.3	0.854415328156068	1.02961941718116	8.44	8.49	0.131028262406404	3.19703913025903	5.7	6.16	6.63	0.2	0.316227766016838	1.22671229129543
566	0.970778917158225	0.832909122935104	4.22018956920184	0.678033542749897	3.55105618091294	0	0.223606797749979	0.405465108108164	1.07158361628019	5.42	4.98	0.198850858745165	1.11514159061932	5.2	5.39	6.67	0	0.2	0.963174317773006
568	0	0.476234178996372	3.47706773014274	0.524728528934982	2.73130005674953	0.458257569495584	0	0.99694863489161	1.45395300959371	9.97	8.72	0.246860077931526	3.29731725117476	5.8	7.48	7.41	0	0.223606797749979	0.989541193613748
569	0.27002713721306	0.262364264467491	3.32114438108312	0.770108221696074	3.30454232837166	0.2	0.282842712474619	0.928219302739429	1.01160091167848	6.47	6.86	0.262364264467491	1.48387468945875	5.4	5.52	6.54	0.1	0	0.774727167552368
570	0.246860077931526	0.641853886172395	4.52658811910251	0.500775287912489	2.47184141886166	0.346410161513775	0.244948974278318	0.8754687373539	0.963174317773006	5.41	4.38	0.593326845277734	1.30833281965018	5.1	4.91	5.29	0	0	0.727548607277278
572	0.198850858745165	0.657520002916794	3.75499667110372	0.802001585472027	3.1288975694324	0	0.4	0.85015092936961	0.631271776841858	5.29	4.8	0.173953307123438	1.01523067972906	5.4	4.8	6.6	0	0	0.802001585472027
573	0.254642218373581	0	3.86393581727233	0.182321556793955	2.64007575648882	0.264575131106459	0	1.27536280041261	1.36863942588117	9.84	6.79	0.0676586484738149	3.23985423125339	5.6	6.22	8.24	0.387298334620742	0	0.854415328156068
575	0.254642218373581	0.122217632724249	3.62491379207837	0.751416088683921	2.57681974534503	0.616441400296898	0.387298334620742	0.993251773010283	1.77833644889591	8.85	7.91	0.0769610411361284	3.42491390827947	5.5	7.11	6.56	0	0.3	1.19694818938897
576	0.0198026272961797	0.657520002916794	3.72558720203943	0.837247524533702	3.36749164809655	0.223606797749979	0.223606797749979	0.824175442966349	1.02604159583327	5.74	5.51	0.165514438477573	1.28923264827676	5.4	5.37	6.22	0	0	0.78845736036427
578	0.548121408509688	0.615185639090233	4.50777106783386	0.698134722070984	2.7495454169735	0	0	0.858661619037519	1.75440368268429	7.71	7.67	0.122217632724249	3.25462899457402	5.4	5.98	6.67	0	0.14142135623731	1.21194097397511
579	0	0.207014169384326	3.71483512420134	0.858661619037519	3.05777697028413	0.173205080756888	0.346410161513775	0.963174317773006	1.21194097397511	7.58	7.91	0.0769610411361284	2.74470351875025	5.4	6.39	7.48	0	0.489897948556636	0.636576829071551
581	0.425267735404344	0.438254930931155	4.14487635521254	1.00795792039998	3.42052627529741	0	0.3	0.770108221696074	0.783901543828409	4.79	5.2	0.0861776962410524	1.24703229378638	5.2	6.17	5.53	0	0.316227766016838	0.741937344729377
583	0.576613364303994	0.593326845277734	3.71752605908822	0.727548607277278	3.07408522978788	0.3	0.223606797749979	0.982078472412158	1.04731899428056	7.89	7.07	0.285178942233662	2.58550584834412	5.7	6.44	7.49	0.435889894354067	0.33166247903554	0.99694863489161
584	0	0.0676586484738149	4.00624512480203	0.712949807856125	2.93768616431368	0	0	0.482426149244293	1.15057202759882	5.58	4.83	0	1.64865862558738	5	4.74	4.79	0	0	0.518793793415168
585	0.131028262406404	0.0676586484738149	3.76696164036747	1.20597080698861	2.9698484809835	0	0.360555127546399	0.879626747502564	1.48613969608961	6.19	6.4	0.104360015324243	2.89756802476676	5.7	5.11	7.01	0.2	0	0.350656871613169
586	0.343589704390077	0.398776119957368	3.48855270850248	0.536493370514568	2.94618397253125	0.173205080756888	0.264575131106459	0.85015092936961	0.336472236621213	6.17	6.02	1.42791603581071	0.662687973075237	5.7	5.98	6.47	0	0	0.698134722070984
587	0.751416088683921	0.215111379616945	4.81975103091436	1.24703229378638	2.88790581563873	0.458257569495584	0.648074069840786	0.832909122935104	0.576613364303994	6.32	5.45	3.54616315191234	0.576613364303994	5.1	4.68	9.02	0	0	0.536493370514568
588	0	0.559615787935423	3.55387112878337	0.989541193613748	2.93768616431368	0.173205080756888	0	0.871293365943419	0.746687947487975	6.49	5.99	2.00821403239147	0.943905898907129	5.5	3.88	4.5	0.519615242270663	0.14142135623731	0.693147180559945
589	0.322083499169113	0.46373401623214	3.11448230047949	0.912282710476616	2.59422435421457	0.173205080756888	0.264575131106459	0.741937344729377	1.47247205736094	7.41	8.34	1.12492959698548	2.99972429482353	6.1	5.39	6.51	0.223606797749979	0.387298334620742	0.932164081030445
590	0.113328685307003	0.148420005118273	3.02654919008431	0.615185639090233	3.08706980808663	0.458257569495584	0.374165738677394	0.970778917158225	0.883767540168595	4.37	3.53	2.99272776453369	2.02814824729229	5.4	4.56	5.08	0	0.14142135623731	0.978326122793608
591	0.631271776841858	0.678033542749897	3.3689761055846	0.609765571620894	3.04959013639538	0.14142135623731	0.360555127546399	0.76080582903376	0.779324876800997	6.18	6.38	0.536493370514568	2.02154756326093	6	5.17	5.59	0.1	0.412310562561766	0.8754687373539
592	0.488580014818671	0.104360015324243	3.62767142944341	0.593326845277734	3.27719392163479	0.374165738677394	0.62449979983984	0.732367893713227	0.19062035960865	5.61	5.65	0.113328685307003	0.215111379616945	5.1	4.18	5.72	0	0	0.3293037471426
593	0.254642218373581	0.207014169384326	3.28785644455472	0.73716406597672	2.93938769133981	0.346410161513775	0.4	0.712949807856125	0.285178942233662	4.94	6.01	0.797507195884188	1.21194097397511	6	4.33	5.34	0.223606797749979	0	0.770108221696074
594	0.385262400790645	0.336472236621213	3.60693775937429	0.982078472412158	3.11126983722081	0	0.489897948556636	0.783901543828409	0.943905898907129	7.01	7.54	0.797507195884188	2.86733055874947	5.7	6.71	5.94	0	0	1.00430160919687
595	0.0769610411361284	0.457424847038875	4.29767378938886	0.703097511413113	2.49198715887542	0.3	0.374165738677394	0.819779831493311	0.912282710476616	6	5.22	2.55256529826182	1.61938824328727	5.2	5.26	4.96	0.1	0.14142135623731	0.746687947487975
596	0.19062035960865	0.438254930931155	3.75233260785874	0.797507195884188	3.31360830515618	0.14142135623731	0.244948974278318	0.867100487683383	0.940007258491471	5.86	6.39	0.887891257352457	0.797507195884188	5.4	5	6.02	0.223606797749979	0	0.65232518603969
597	0.65232518603969	0.548121408509688	3.39411254969543	0.636576829071551	3.17332633052449	0	0.316227766016838	0.683096844706444	0.717839793150317	5.72	6.22	0.165514438477573	0.553885113226438	5.7	5.53	6.22	0	0	0.609765571620894
598	0.553885113226438	0.364643113587909	3.82099463490856	0.741937344729377	3.24961536185438	0	0.14142135623731	1.07158361628019	0.974559639998131	6.66	6.06	0.22314355131421	0.703097511413113	5.6	5.56	6.21	0.282842712474619	0	0.570979546585738
599	0.139761942375159	0.46373401623214	2.79284800875379	0.678033542749897	2.80178514522438	0.1	0.14142135623731	0.858661619037519	1.07840958135059	5.73	6.32	1.54115907168081	1.16002091679675	5.7	5.68	6.53	0.1	0	0.887891257352457
600	0.364643113587909	0.717839793150317	4.2614551505325	0.542324290825362	2.71477439209965	0.360555127546399	0.33166247903554	0.732367893713227	0.841567185678219	5.06	4.98	1.43270073393405	1.07840958135059	5.2	5.07	4.84	0.2	0	0.792992515529661
601	0.398776119957368	0.53062825106217	3.85486705347928	1.05082162483176	2.63248931621764	0.2	0.316227766016838	0.912282710476616	1.4747630091075	7.26	6.51	3.27865302890406	3.1561489949599	5.2	5.61	5.84	0.173205080756888	0.14142135623731	0.774727167552368
602	0.148420005118273	0.476234178996372	4.02988833592198	0.727548607277278	3.32415402771893	0.346410161513775	0.33166247903554	0.99694863489161	1.07840958135059	5.52	5.94	1.30833281965018	1.11185751541813	5.5	5.37	5.84	0	0	0.553885113226438
603	0.300104592450338	0.300104592450338	3.54118624192515	0.53062825106217	3.05941170815567	0	0.346410161513775	0.887891257352457	0.947789398933526	5.91	7.69	0.27002713721306	0.431782416425538	5.5	6.75	7.6	0	0.346410161513775	0.879626747502564
604	0.27763173659828	0.425267735404344	3.70675059857013	0.570979546585738	2.48596057893121	0.264575131106459	0.346410161513775	0.845868267577609	1.11514159061932	6.19	6.08	1.91692261218206	2.31845844215034	5.5	5.53	6.33	0	0	0.756121979721334
605	0.553885113226438	1.12167756159911	2.98663690461362	0.553885113226438	3.02489669245083	0	0.14142135623731	0.99694863489161	0.593326845277734	6.48	6.17	0.688134638736401	1.02961941718116	5.7	5.85	5.37	0	0	0.657520002916794
606	0.350656871613169	0.357674444271816	2.76043474836845	0.732367893713227	2.76947648482525	0	0.33166247903554	0.871293365943419	1.00795792039998	7.72	6.19	0.418710334858185	1.82937633279936	5.8	6.67	6.17	0.1	0	1.1999647829284
607	0.157003748809665	0.285178942233662	2.28473193175917	0.548121408509688	2.51197133741609	0.14142135623731	0.2	0.837247524533702	0.989541193613748	6.64	6.66	1.67147330335355	2.55567572067621	6.1	5.62	6.25	0.173205080756888	0.14142135623731	0.806475865866949
608	0.148420005118273	0	3.62353418639869	0.647103242058539	3.33616546352246	0	0.447213595499958	0.845868267577609	0.322083499169113	5.79	5.91	0.412109650826833	0.741937344729377	5.6	4.75	4.68	0.14142135623731	0.469041575982343	0.488580014818671
610	0.371563556432483	0.385262400790645	3.18433666561813	0.536493370514568	2.66833281282527	0.3	0.33166247903554	0.858661619037519	0.615185639090233	6.54	6.1	0.0676586484738149	0.845868267577609	5.7	6.53	6.79	0.173205080756888	0.1	0.86288995514704
611	0.357674444271816	0.350656871613169	4.19404339510215	0.615185639090233	3.12409987036266	0.244948974278318	0.387298334620742	0.746687947487975	0.78845736036427	5.89	6.06	0.207014169384326	0.741937344729377	5.5	5.66	5.52	0.14142135623731	0	0.947789398933526
612	0.0295588022415444	0.350656871613169	2.81602556806574	0.76080582903376	3.10644491340181	0.1	0.244948974278318	0.832909122935104	0.598836501088704	6.41	6.31	0.947789398933526	1.14740245283754	6.2	5.72	7.39	0	0	0.774727167552368
613	0.27002713721306	0.322083499169113	4.24028300942284	1.11185751541813	3.52420203734122	0.316227766016838	0.173205080756888	0.802001585472027	0.774727167552368	6.07	6.14	0.246860077931526	0.678033542749897	5.2	5.71	5.34	0.316227766016838	0.173205080756888	0.916290731874155
614	0.438254930931155	0.593326845277734	3.54259791678367	0.806475865866949	3.13528308131818	0.223606797749979	0	0.641853886172395	0.912282710476616	5.39	6.15	1.43270073393405	1.17248213723457	5.7	4.87	5.54	0.316227766016838	0	0.512823626428664
615	0.524728528934982	0.524728528934982	4.12795348811006	0.524728528934982	3.54541958024717	0	0.374165738677394	0.708035793053696	0.916290731874155	5.29	5.64	0.582215619852664	0.182321556793955	5.3	4.22	4.26	0	0	0.482426149244293
616	0.488580014818671	0.765467842139571	3.77888872553824	0.476234178996372	2.98496231131986	0	0	0.741937344729377	1.07840958135059	6.15	6.19	0.364643113587909	0.482426149244293	5.5	5.1	5.66	0	0	0.598836501088704
617	0.173953307123438	0.412109650826833	2.42074368738204	0.678033542749897	2.95127091267474	0.1	0	0.936093359170335	1.02961941718116	7.52	6.99	0.916290731874155	2.1621729392773	5.8	5.82	7.07	0.14142135623731	0.1	0.65232518603969
618	0.506817602368452	0.488580014818671	3.37786915081091	0.792992515529661	3.0364452901378	0	0	0.779324876800997	0.883767540168595	5.91	6.32	0	1.04027671165515	5.3	5.58	5.96	0	0	0.641853886172395
619	0.482426149244293	0.593326845277734	3.50570962859162	0.482426149244293	3.01496268633627	0.264575131106459	0.458257569495584	0.828551817566148	0.698134722070984	5.34	6.21	0.198850858745165	0.678033542749897	5.9	4.93	5.52	0.1	0	0.683096844706444
620	0.0769610411361284	0.207014169384326	4.05215991787096	1.36863942588117	3.44383507154451	0	0	0.553885113226438	0.871293365943419	5.95	6.67	0.412109650826833	0.576613364303994	5	2.13	2.29	0	0	0.559615787935423
621	0.246860077931526	0.398776119957368	3.39705755029261	0.444685821261446	3.25883414736006	0	0	0.708035793053696	0.683096844706444	3.85	5.63	0.246860077931526	0.717839793150317	5.3	4.71	4.63	0	0	0.60431596685333
622	0.307484699747961	0.322083499169113	3.24191301548947	0.542324290825362	2.74772633280682	0.282842712474619	0.244948974278318	0.647103242058539	0.576613364303994	5.77	6.87	0.879626747502564	1.62531126159039	6.1	5.15	6.37	0	0.14142135623731	0.672944473242426
623	0.254642218373581	0.678033542749897	3.14324672910034	0.587786664902119	2.71293199325011	0.458257569495584	0.412310562561766	0.916290731874155	0.841567185678219	5.9	7.23	0.746687947487975	1.8484548129046	6	5.73	5.93	0.173205080756888	0	0.76080582903376
624	0.198850858745165	0.542324290825362	5.131276644267	0.631271776841858	2.61725046566048	0	0.2	0.774727167552368	0.947789398933526	5.56	4.39	2.68375750853317	1.38629436111989	4.7	5.29	4.99	0.14142135623731	0	0.928219302739429
625	0	0	3.14483703870328	1.04731899428056	2.89136645896019	0.447213595499958	0.3	1.05082162483176	0.2390169004705	6.07	6.58	0.254642218373581	0.398776119957368	5.6	5.94	6.7	0	0	0.955511445027436
626	0.548121408509688	0.774727167552368	3.98371685740842	0.887891257352457	3.14483703870328	0.282842712474619	0.447213595499958	0.792992515529661	0.72270598280149	5.87	5.66	2.24495598015741	0.966983846189673	5.4	5.82	6.44	0.1	0.1	0.819779831493311
627	0.254642218373581	0.336472236621213	2.83019433961698	0.576613364303994	2.97153159162072	0.244948974278318	0.244948974278318	1.00795792039998	0.598836501088704	6.09	6.23	0.425267735404344	0.693147180559945	5.4	4.62	4.84	0	0	0.792992515529661
628	0.262364264467491	0.231111720963387	3.12089730686545	0.444685821261446	2.94108823397055	0.244948974278318	0.173205080756888	0.832909122935104	0.451075619360217	4.97	6.25	0.553885113226438	1.30019166206648	6.1	4.06	4.62	0	0	0.576613364303994
629	0.412109650826833	0.262364264467491	3.33766385365573	1.10194007876078	3.0854497241083	0.14142135623731	0.14142135623731	0.518793793415168	0.518793793415168	4.53	4.39	2.55256529826182	1.28370777234479	5.3	4.25	4.28	0	0	0.398776119957368
630	0.215111379616945	0.451075619360217	2.95296461204668	0.712949807856125	2.57681974534503	0.223606797749979	0.264575131106459	0.966983846189673	1.27815220250019	8.74	8.59	1.86872051036418	3.35620001573142	6.1	5.86	6.33	0.2	0.1	0.678033542749897
631	0.357674444271816	0.542324290825362	3.772267222772	0.867100487683383	2.98161030317512	0.1	0.2	0.858661619037519	0.985816794522765	7	6.76	2.75684036527164	2.08815348228186	5.6	5.77	6.18	0.1	0	0.810930216216329
632	0.27002713721306	0.198850858745165	1.85202591774521	0.636576829071551	2.38537208837531	0.223606797749979	0.3	0.963174317773006	0.425267735404344	9	9.25	1.69377906086785	2.80819714970715	6.7	6.22	8.61	0.3	0	0.806475865866949
633	0.314810739840034	0.350656871613169	3.80919939094818	0.667829372575655	3.18433666561813	0	0.264575131106459	0.647103242058539	0.350656871613169	5.43	6.07	2.09309786812732	1.5953389880546	5.6	5.53	5.84	0.223606797749979	0.1	0.683096844706444
634	0.231111720963387	0.3293037471426	2.55929677841395	0.76080582903376	2.55538646783613	0.223606797749979	0.33166247903554	0.858661619037519	1.13462272619114	7.37	7.94	2.0188950418118	2.97756830292632	6.3	5.4	6.64	0.14142135623731	0.1	0.717839793150317
635	0.0953101798043249	0.173953307123438	3.2310988842807	0.717839793150317	2.88270706107991	0.173205080756888	0.14142135623731	0.779324876800997	0.806475865866949	6.19	6.8	0.60431596685333	2.08442908319087	5.6	5.26	6	0.346410161513775	0.1	0.815364813284194
636	0.215111379616945	0.285178942233662	3.7	0.928219302739429	3.04795013082563	0	0	0.828551817566148	0.536493370514568	4.85	5.49	2.19277022698684	1.15057202759882	5.4	4.6	4.37	0	0.412310562561766	0.828551817566148
637	0.717839793150317	0.672944473242426	2.97657521322744	0.56531380905006	3.06757233003559	0.244948974278318	0.282842712474619	0.797507195884188	0.774727167552368	5.53	5.81	1.47704872438835	1.64865862558738	6	4.94	4.94	0.1	0.14142135623731	0.774727167552368
638	0.0676586484738149	0.173953307123438	3.21558703816271	0.858661619037519	2.92745623366089	0	0.1	1.00063188030791	0.482426149244293	6.14	5.78	1.77664583141801	1.37624402526639	5.9	5.7	5.8	0.1	0.244948974278318	0.810930216216329
639	0.425267735404344	0.378436435720245	2.89654967159205	0.708035793053696	3.17332633052449	0	0.244948974278318	0.765467842139571	0.932164081030445	5.24	5.57	2.49155119250667	1.04731899428056	5.6	4.8	5.8	0.412310562561766	0.53851648071345	0.920282753143692
640	0.598836501088704	0.60431596685333	4.21307488658818	0.536493370514568	2.343074902772	0	0.316227766016838	0.797507195884188	0.451075619360217	4.25	4.18	1.68824909285839	1.07500242302898	5.3	4.64	4.82	0.173205080756888	0	0.615185639090233
641	0.139761942375159	0.29266961396282	2.35372045918796	0.518793793415168	2.66458251889485	0.173205080756888	0.2	0.837247524533702	0.900161349944271	7	7.79	0.667829372575655	2.4518667957098	6.5	5.31	6.18	0.14142135623731	0	0.765467842139571
642	0.122217632724249	0.3293037471426	3.55105618091294	0.587786664902119	2.64764045897475	0.1	0.244948974278318	0.854415328156068	0.703097511413113	6.62	6.34	2.05284085988266	1.49514876603197	5.8	5.49	5.57	0	0.1	0.824175442966349
643	0.148420005118273	0.444685821261446	3.8262252939418	0.854415328156068	3.00333148353624	0.14142135623731	0.519615242270663	1.01884732019925	0.593326845277734	6.35	6.4	2.73111547403321	0.837247524533702	5.5	6.16	6.65	0.173205080756888	0.316227766016838	1.11185751541813
644	0.593326845277734	0.779324876800997	3.30151480384384	0.751416088683921	3.11448230047949	0.14142135623731	0.3	0.924258901523332	0.470003629245736	5.78	6.08	0.582215619852664	0.60431596685333	5.5	4.9	5.94	0	0.1	0.802001585472027
645	0.2390169004705	0.350656871613169	3.42782730020052	0.832909122935104	3.02654919008431	0.264575131106459	0.3	0.928219302739429	0.774727167552368	6.34	6.66	2.20276475771183	1.14740245283754	5.4	5.31	6.01	0.173205080756888	0.1	0.73716406597672
646	0.625938430866495	0.756121979721334	4.1097445176069	0.741937344729377	3.20312347560939	0.223606797749979	0.316227766016838	0.904218150639886	0.810930216216329	6.46	6.34	1.31908561142644	0.779324876800997	5.4	6.35	5.94	0	0.223606797749979	0.810930216216329
647	0.0676586484738149	0.512823626428664	3.02158898594763	0.512823626428664	3.1559467676119	0.223606797749979	0.264575131106459	0.582215619852664	0.615185639090233	5.63	5.95	0.307484699747961	1.1999647829284	6	5.53	5.84	0	0.223606797749979	0.912282710476616
648	0.350656871613169	0.322083499169113	3.8379682124791	0.703097511413113	2.86181760425084	0	0.3	0.810930216216329	0.553885113226438	5.7	6.67	0.104360015324243	0.683096844706444	5.8	4.64	5.4	0	0	0.86288995514704
649	0.285178942233662	0.198850858745165	3.81182371050918	0.756121979721334	3.0232432915662	0.264575131106459	0.223606797749979	0.982078472412158	0.828551817566148	6.31	5.48	1.74221902366792	0.86288995514704	5.4	4.59	5.47	0	0	0.678033542749897
650	0.0198026272961797	0.398776119957368	2.94618397253125	0.300104592450338	2.79105714739057	0	0.374165738677394	0.883767540168595	0.974559639998131	5.78	5.58	1.01884732019925	0.770108221696074	5.9	5.37	7.17	0	0	0.756121979721334
651	0.148420005118273	0.165514438477573	2.72029410174709	0.779324876800997	2.70370116691915	0.223606797749979	0.14142135623731	0.641853886172395	0.712949807856125	5.4	6.75	0.322083499169113	0.982078472412158	6	4.85	4.83	0	0.1	0.732367893713227
652	0	0.425267735404344	1.99749843554382	0.482426149244293	2.50998007960223	0.264575131106459	0.2	0.871293365943419	0.797507195884188	6.37	6.76	0.336472236621213	0.832909122935104	5.8	5.33	5.92	0.282842712474619	0	0.678033542749897
653	0.0861776962410524	0.398776119957368	3.56370593624109	0.8754687373539	3.1224989991992	0.1	0.316227766016838	0.657520002916794	0.570979546585738	5.3	5.59	1.49290409617815	0.828551817566148	5.6	4.96	5.9	0.1	0.1	0.896088024556636
654	0.157003748809665	0.60431596685333	3.84187454245971	0.727548607277278	3.08220700148449	0.2	0.282842712474619	0.698134722070984	0.828551817566148	5.52	5.01	1.86252854011626	0.970778917158225	5.5	5	5.11	0.316227766016838	0.1	0.73716406597672
655	0.746687947487975	0.470003629245736	3.40440890610984	0.657520002916794	2.59615099714943	0	0.435889894354067	0.887891257352457	0.548121408509688	6.23	6.97	0.165514438477573	0.609765571620894	5.7	5.92	7.47	0	0	1.14103300455206
656	0.322083499169113	0.46373401623214	2.84077454226836	0.470003629245736	2.91376045686669	0	0.264575131106459	0.657520002916794	0.792992515529661	5.8	6.96	0.60431596685333	2.25444471766611	6	5.31	6	0.316227766016838	0	0.832909122935104
657	0.425267735404344	0.593326845277734	3.66333181680284	0.783901543828409	3.04795013082563	0.14142135623731	0.264575131106459	0.806475865866949	0.688134638736401	7.14	6.27	2.88312332917134	1.34025042261848	5.5	6.6	7.21	0.1	0.2	0.797507195884188
658	0.0861776962410524	0.336472236621213	3.44528663539044	0.741937344729377	3.09192496674806	0	0.374165738677394	1.00430160919687	0.916290731874155	5.37	5.59	2.24495598015741	1.27536280041261	5.4	4.92	6.04	0.1	0	0.506817602368452
659	0.198850858745165	0.262364264467491	2.66458251889485	0.398776119957368	2.79821371592664	0	0	0.832909122935104	0.559615787935423	5.6	6.32	0.56531380905006	0.712949807856125	6.1	5.17	7.18	0	0	0.751416088683921
660	0.285178942233662	0.488580014818671	3.82491829978106	0.657520002916794	2.83019433961698	0.14142135623731	0.3	0.78845736036427	0.598836501088704	5.78	6.32	0.698134722070984	0.582215619852664	5.6	6.07	6.71	0	0	0.631271776841858
661	0	0.457424847038875	4.0024992192379	0.746687947487975	3.8	0.316227766016838	0.223606797749979	0.72270598280149	0.314810739840034	2.85	5.82	1.75958057086382	1.91250108692418	5	5.3	3.35	0	0	0.587786664902119
662	0.703097511413113	0.824175442966349	5.24785670536077	1.19392246847243	3.1984371183439	0	0.374165738677394	0.774727167552368	1.06125650212434	5.47	8.29	3.45347352622753	1.07500242302898	5.1	4.93	5.91	0.244948974278318	0	0.476234178996372
663	0.688134638736401	0.932164081030445	3.26955654485436	0.615185639090233	2.79284800875379	0.574456264653803	0	0.932164081030445	1.34025042261848	5.79	6.46	0.570979546585738	1.65249740189455	5.5	4.7	5.18	0	0	0.841567185678219
664	0.0769610411361284	0.0676586484738149	3.29089653438087	0.693147180559945	3.0232432915662	0.14142135623731	0.316227766016838	0.72270598280149	0.717839793150317	5.19	5.26	2.34084380511114	1.00795792039998	5.4	5.1	5.09	0.223606797749979	0.14142135623731	0.765467842139571
665	0.636576829071551	0.500775287912489	3.96736688497547	0.385262400790645	2.95465734053883	0	0.346410161513775	1.03673688495002	0.867100487683383	5.95	6.08	0.494696241836107	0.65232518603969	5.6	5.81	6.46	0	0.1	0.86288995514704
666	0.139761942375159	0.254642218373581	3.4928498393146	0.832909122935104	3.18433666561813	0.14142135623731	0.3	0.765467842139571	0.858661619037519	6.52	6.16	2.18605127673809	2.42568729012803	5.5	5.88	6.3	0.2	0.244948974278318	0.806475865866949
667	0.246860077931526	0.418710334858185	3.85746030439718	1.01884732019925	2.96647939483827	0.173205080756888	0.412310562561766	0.920282753143692	0.802001585472027	7.09	7.13	3.39551459852666	1.31640823365572	5.4	5.85	6.28	0.2	0.14142135623731	0.86288995514704
668	0.343589704390077	0.385262400790645	4.25323406362735	0.982078472412158	3.12729915422238	0.14142135623731	0.519615242270663	0.896088024556636	0.683096844706444	6.06	6.11	1.55392520250384	0.841567185678219	5.2	5.97	6.02	0	0.223606797749979	0.756121979721334
669	0.207014169384326	0.357674444271816	3.60555127546399	0.76080582903376	3.20624390837628	0.2	0.33166247903554	0.841567185678219	0.751416088683921	6.5	6.69	2.44927947214485	0.871293365943419	5.5	5.6	6.23	0.223606797749979	0.173205080756888	0.828551817566148
670	0.688134638736401	1.00063188030791	3.51852241715184	0.678033542749897	2.80178514522438	0	0.374165738677394	0.963174317773006	1.22082992139236	5.28	5.84	0.173953307123438	0.871293365943419	5.7	4.07	2.86	0	0	0.727548607277278
671	0.357674444271816	0.576613364303994	2.80713376952364	0.879626747502564	2.65141471671257	0	0	0.536493370514568	0.113328685307003	5.77	6.57	0	0.307484699747961	5.8	4.42	6.97	0	0	0.647103242058539
672	0.431782416425538	0.165514438477573	3.17647603485372	0.636576829071551	2.68328157299975	0.14142135623731	0.2	0.559615787935423	0.62057648772511	5.65	6.01	0.350656871613169	0.553885113226438	5.6	5.37	5.97	0	0	0.615185639090233
673	0.19062035960865	0.378436435720245	3.37194306001747	0.262364264467491	2.70554985169374	0	0.556776436283002	0.86288995514704	0.978326122793608	5.84	7.41	0.0953101798043249	0.841567185678219	6.4	5.26	7.06	0.2	0	0.837247524533702
674	0.157003748809665	0.398776119957368	3.55949434611154	0.746687947487975	3.01662062579967	0.223606797749979	0.173205080756888	0.792992515529661	0.451075619360217	5.82	5.8	2.22245904851476	1.17557332980424	5.9	5.25	4.81	0.223606797749979	0.412310562561766	0.924258901523332
675	0.19062035960865	0.488580014818671	2.76947648482525	0.631271776841858	2.96816441593117	0.173205080756888	0.346410161513775	0.841567185678219	0.756121979721334	6.27	6.13	0.636576829071551	0.904218150639886	5.8	5.25	6.38	0	0.1	0.598836501088704
676	0.425267735404344	0.364643113587909	4.64435140789325	0.802001585472027	3.28785644455472	0	0.424264068711929	0.832909122935104	0.542324290825362	5.32	7.43	0.582215619852664	1.53255686809814	5.3	5.42	5.35	0	0.244948974278318	0.746687947487975
677	0.27002713721306	0.425267735404344	4.21307488658818	0.779324876800997	3.21403173599764	0.223606797749979	0.412310562561766	0.73716406597672	0.841567185678219	6.73	6.87	2.53449014997683	1.53255686809814	5.5	6.05	6.23	0.1	0.33166247903554	0.712949807856125
678	0.985816794522765	0.678033542749897	3.7322915213043	0.343589704390077	3.1	0	0.3	1.02245092770255	0.431782416425538	5.49	5.79	0.746687947487975	0.693147180559945	5.6	5.37	5.62	0	0	0.932164081030445
679	0.0953101798043249	0.350656871613169	3.63730669589464	0.751416088683921	2.96816441593117	0	0.264575131106459	0.488580014818671	1.18478998490916	5.38	6.39	0.955511445027436	1.81156209652423	5.8	5.42	7	0.244948974278318	0	0.60431596685333
680	0.431782416425538	0.451075619360217	3.31511689085016	0.62057648772511	2.44948974278318	0	0.447213595499958	0.955511445027436	0.678033542749897	5.87	5.78	0.65232518603969	0.78845736036427	5.7	5	6.25	0	0.1	0.900161349944271
681	0.300104592450338	0.832909122935104	3.8405728739343	0.792992515529661	3.13049516849971	0.244948974278318	0.435889894354067	0.943905898907129	0.593326845277734	5.89	5.94	0.598836501088704	0.582215619852664	5.3	5.75	6.25	0.173205080756888	0.14142135623731	0.774727167552368
682	0.254642218373581	0.198850858745165	3.66606055596467	0.982078472412158	2.9086079144498	0.2	0.1	0.86288995514704	0.476234178996372	5.64	6.44	0.438254930931155	0.657520002916794	5.3	4.94	7.2	0	0	0.815364813284194
683	0.357674444271816	0.438254930931155	3.29089653438087	0.73716406597672	3.21714158842908	0.316227766016838	0.479583152331272	0.8754687373539	0.783901543828409	6.09	6.37	0.8754687373539	2.38416507998647	5.8	5.31	6.25	0	0.14142135623731	0.657520002916794
684	0.215111379616945	0.262364264467491	2.50998007960223	0.72270598280149	2.48797106092495	0.2	0.282842712474619	0.908258560176891	0.985816794522765	7.72	8.25	2.45358796653057	2.70871664564537	6.4	5.52	6.21	0.14142135623731	0.173205080756888	0.819779831493311
685	0.27002713721306	0.300104592450338	4.00998753115268	1.07500242302898	3.40293990543471	0.14142135623731	0.374165738677394	0.810930216216329	0.553885113226438	6.1	5.62	1.45861502269952	0.912282710476616	5.2	5.44	5.89	0.14142135623731	0.424264068711929	0.854415328156068
686	0.198850858745165	0.392042087776024	3.80919939094818	0.867100487683383	3.09838667696593	0.2	0.346410161513775	0.806475865866949	0.963174317773006	6.82	6.93	2.51284601847724	2.38600670113312	5.6	6.13	6.52	0.173205080756888	0.14142135623731	0.858661619037519
687	0.371563556432483	0.405465108108164	2.37065391822594	0.636576829071551	2.60192236625154	0.1	0.2	0.792992515529661	0.636576829071551	6.01	6.83	0.314810739840034	0.783901543828409	6.2	5.66	6.81	0	0	0.78845736036427
689	0.364643113587909	0.412109650826833	3.43365694267788	0.824175442966349	3.0232432915662	0.173205080756888	0.4	0.974559639998131	0.72270598280149	7.7	7.49	2.52732736567195	1.93441576962958	5.9	6.84	7.03	0.2	0.2	0.854415328156068
690	0.207014169384326	0.56531380905006	3.11608729017658	0.741937344729377	3.14483703870328	0.316227766016838	0.387298334620742	0.703097511413113	0.810930216216329	7.1	7.54	0.99694863489161	1.63315443905142	5.7	6.36	6.67	0.33166247903554	0	0.841567185678219
691	0.048790164169432	0	3.1288975694324	0.727548607277278	2.85482048472404	0.360555127546399	0	0.978326122793608	0.398776119957368	7.14	8.09	0.657520002916794	1.65057985576528	6.1	5.91	7.72	0	0	0.625938430866495
692	0	0.207014169384326	3.47706773014274	0.959350221334602	3.15277655408689	0	0.223606797749979	1.01884732019925	0.698134722070984	5.67	6.21	0.173953307123438	0.662687973075237	5.5	5.06	5.61	0	0	0.378436435720245
693	0.0582689081239758	0.254642218373581	2.47991935352745	0.657520002916794	2.66082693913001	0.1	0.2	0.920282753143692	0.542324290825362	7.28	7.3	0.756121979721334	1.06471073699243	6.4	6.17	7	0	0	0.636576829071551
694	0.678033542749897	0.582215619852664	3.22490309931942	0.86288995514704	3.1224989991992	0.3	0.346410161513775	0.688134638736401	0.858661619037519	4.04	6.2	0.378436435720245	0.828551817566148	5.5	3.98	3.52	0	0	0.609765571620894
695	0.131028262406404	0.0953101798043249	3.13687742827162	0.364643113587909	2.93938769133981	0	0.374165738677394	0.932164081030445	1.03673688495002	6.29	7.47	0.300104592450338	1.62136648329937	5.8	5.26	5.77	0	0	0.867100487683383
696	0.215111379616945	0.364643113587909	3.54682957019364	0.783901543828409	3.01164406927512	0.14142135623731	0.360555127546399	0.867100487683383	1.38629436111989	7.27	7.03	1.05779029414785	2.47148362945586	5.7	5.59	5.76	0.14142135623731	0	0.802001585472027
697	0.364643113587909	0.385262400790645	3.37045990927054	1.05779029414785	3.42052627529741	0.2	0.360555127546399	0.832909122935104	0.703097511413113	6.68	6.47	2.06559613485778	1.38879124131848	5.4	5.93	6.06	0.1	0.1	0.806475865866949
698	0.27763173659828	0.488580014818671	3.61801050302511	0.727548607277278	2.96310647800581	0.244948974278318	0.3	0.963174317773006	0.657520002916794	6.5	7.03	0.488580014818671	0.683096844706444	5.6	6.2	5.54	0	0	0.717839793150317
699	0.425267735404344	0.405465108108164	3.58468966578698	0.824175442966349	2.85131548587665	0.223606797749979	0.360555127546399	1.02961941718116	1.21194097397511	7.77	7.98	0.371563556432483	2.66444656362008	5.8	6.86	7.95	0	0.14142135623731	0.854415328156068
700	0.570979546585738	0.425267735404344	4.51663591625449	0.46373401623214	3.53694783676548	0	0.387298334620742	0.896088024556636	0.837247524533702	6.15	5.78	0.774727167552368	0.314810739840034	5.2	5.23	4.96	0.316227766016838	0	0.99694863489161
701	0.970778917158225	0.824175442966349	3.7841775856849	0.72270598280149	3	0	0.458257569495584	0.970778917158225	1.03318448334565	8.6	6.88	0.215111379616945	1.5830939370945	5.5	8.05	8.86	0.173205080756888	0.2	0.920282753143692
702	0.0953101798043249	0.0861776962410524	2.52388589282479	0.683096844706444	2.91547594742265	0.3	0.14142135623731	0.828551817566148	0.683096844706444	6.64	6.43	0.418710334858185	0.60431596685333	5.8	5.27	6.19	0.14142135623731	0.360555127546399	0.770108221696074
703	0.285178942233662	0.254642218373581	3.14801524773944	0.717839793150317	3.00333148353624	0.244948974278318	0.282842712474619	0.837247524533702	0.636576829071551	7.25	7.95	0.0582689081239758	0.708035793053696	5.5	6.45	6.41	0	0	0.871293365943419
704	0.104360015324243	0.262364264467491	2.95296461204668	0.657520002916794	3.19374388453426	0.282842712474619	0.33166247903554	0.688134638736401	0.837247524533702	6.95	7.09	0.157003748809665	1.16627093714192	6	6.48	6.35	0	0	0.779324876800997
705	0.173953307123438	0.262364264467491	4.26731765867037	0.688134638736401	3.01827765455731	0.173205080756888	0.244948974278318	0.746687947487975	0.647103242058539	5.45	5.82	1.90805992492422	0.887891257352457	5.4	4.77	5.29	0.1	0.173205080756888	0.806475865866949
706	0.198850858745165	0.262364264467491	2.81424945589406	0.3293037471426	2.72213151776324	0.374165738677394	0.458257569495584	0.955511445027436	0.867100487683383	6.88	7.27	0.113328685307003	1.8229350866965	5.9	6.22	7.2	0	0	0.765467842139571
707	0.231111720963387	0.451075619360217	3.5665109000254	0.928219302739429	2.92403830344269	0.282842712474619	0.412310562561766	0.974559639998131	1.21491274436427	8.57	7.67	1.81319474994812	2.70738331211451	5.7	7.27	7.25	0.264575131106459	0.264575131106459	0.792992515529661
708	0.631271776841858	0.405465108108164	4.49110231457712	1.07158361628019	3.23882694814033	0.173205080756888	0.412310562561766	0.947789398933526	1.20896034583698	6.36	5.92	0.867100487683383	0.598836501088704	5.5	5.64	4.96	0.316227766016838	0.458257569495584	0.688134638736401
709	0.19062035960865	0.19062035960865	3.21869538788622	0.854415328156068	3.26036807738022	0	0.412310562561766	0.792992515529661	0.65232518603969	6.17	6.8	1.80005827204275	1.02961941718116	5.7	5.53	6.26	0.14142135623731	0.14142135623731	0.832909122935104
710	0.165514438477573	0.431782416425538	3.52562051276084	0.609765571620894	3.20624390837628	0.244948974278318	0	0.576613364303994	0.457424847038875	5.65	6.37	0.0769610411361284	1.01884732019925	5.9	6.41	5.39	0.33166247903554	0.316227766016838	0.845868267577609
711	0.500775287912489	0.625938430866495	3.31963853453957	0.438254930931155	2.81957443597434	0.3	0.2	0.576613364303994	0.806475865866949	6.4	7.48	0	0.542324290825362	5.7	5.81	5.89	0	0	0.936093359170335
712	0.198850858745165	0.104360015324243	3.53411940941446	0.867100487683383	3.19061122670876	0.447213595499958	0.489897948556636	0.867100487683383	0.819779831493311	6.43	5.37	0.78845736036427	1.51292701205326	5.8	5.81	7.2	0.519615242270663	0	0.593326845277734
713	0.231111720963387	0.343589704390077	3.2832910318764	0.385262400790645	3.27261363439071	0.223606797749979	0.223606797749979	0.65232518603969	0.955511445027436	6.58	6.92	1.24126858906963	0.678033542749897	5.5	6.43	7.12	0.223606797749979	0.173205080756888	0.85015092936961
714	0.0861776962410524	0.500775287912489	4.01497197997695	0.717839793150317	3.20468407179241	0.223606797749979	0.489897948556636	0.806475865866949	0.524728528934982	5.85	4.99	2.14710019015365	1.36609165380237	5.7	5.8	5.73	0.264575131106459	0.173205080756888	0.72270598280149
715	0.173953307123438	0.431782416425538	3.98120584747888	0.625938430866495	3.34065861769801	0.244948974278318	0.264575131106459	0.802001585472027	0.62057648772511	5.95	6.28	0.0295588022415444	0.73716406597672	5.3	5.4	5.76	0	0.173205080756888	0.916290731874155
717	0.22314355131421	0.307484699747961	2.41453929352993	0.482426149244293	2.78926513619627	0.14142135623731	0.173205080756888	0.756121979721334	0.385262400790645	6.7	7.07	1.1314021114911	0.904218150639886	6.3	5.64	6.07	0.14142135623731	0	0.806475865866949
718	0.0676586484738149	0.371563556432483	3.04302481094059	0.900161349944271	2.95465734053883	0.1	0.565685424949238	1.01884732019925	0.438254930931155	6.12	6.61	0.307484699747961	0.672944473242426	5.6	5.37	6.83	0.223606797749979	0	0.8754687373539
719	0.3293037471426	0.392042087776024	2.32379000772445	0.65232518603969	2.76405499221705	0.14142135623731	0.282842712474619	0.89199803930511	0.27002713721306	6.51	7.03	1.60341984010854	1.17557332980424	6.2	5.51	6.78	0.14142135623731	0.14142135623731	0.867100487683383
720	0.22314355131421	0.246860077931526	3.45832329315812	0.693147180559945	3.19061122670876	0.264575131106459	0.1	0.797507195884188	0.65232518603969	5.52	6.2	0.916290731874155	0.693147180559945	5.6	4.99	5.94	0.1	0.14142135623731	0.65232518603969
721	0.27002713721306	0.262364264467491	3.90768473651598	0.72270598280149	3.10805405358401	0	0.282842712474619	0.841567185678219	0.854415328156068	6.56	6.65	2.08193842187842	1.16627093714192	5.6	6.01	6.61	0	0.282842712474619	0.904218150639886
722	0.231111720963387	0.314810739840034	3.25729949498047	0.536493370514568	3.07408522978788	0.14142135623731	0.282842712474619	0.912282710476616	0.476234178996372	6.58	6.31	0.0295588022415444	0.810930216216329	6.1	5.62	5.89	0.282842712474619	0.2	0.73716406597672
723	0.262364264467491	0.444685821261446	3.47131099154196	0.693147180559945	3.10322412983658	0.458257569495584	0.316227766016838	0.774727167552368	0.904218150639886	7.21	7.2	0.438254930931155	1.83418018511201	5.4	6.94	7.1	0.244948974278318	0.173205080756888	0.841567185678219
724	0.215111379616945	0.802001585472027	3.01330383466387	0.636576829071551	2.77848879788996	0	0.360555127546399	0.792992515529661	0.746687947487975	6.9	7.21	0.542324290825362	1.61342993370364	5.8	5.49	6.1	0	0.1	1.09192330051731
725	0.963174317773006	0.845868267577609	3.67423461417477	0.662687973075237	3.31511689085016	0.2	0.282842712474619	0.951657875711446	0.741937344729377	7.18	6.72	0.78845736036427	1.36353737399727	5.8	6.86	6.99	0	0	1.14422279992016
726	0.457424847038875	0.858661619037519	3.63455636907725	0.779324876800997	3.37194306001747	0.14142135623731	0	0.62057648772511	0.928219302739429	5.83	6.24	0.959350221334602	0.924258901523332	5.4	5.37	5.76	0.412310562561766	0.1	0.792992515529661
727	0.27763173659828	0.425267735404344	3.44528663539044	0.72270598280149	3.42928563989645	0	0.447213595499958	0.947789398933526	1.23256026117785	6.91	6.72	0.683096844706444	0.904218150639886	5.3	5.72	6.37	0	0.282842712474619	0.963174317773006
728	0.0769610411361284	0.207014169384326	2.7	0.717839793150317	2.98663690461362	0.244948974278318	0.360555127546399	0.85015092936961	0.598836501088704	6.84	7.06	0.912282710476616	1.16938135955632	5.8	6.05	6.35	0.14142135623731	0.244948974278318	0.908258560176891
729	0.542324290825362	0.512823626428664	4.03856410126173	0.506817602368452	3.14801524773944	0.3	0.264575131106459	0.806475865866949	0.76080582903376	6.13	5.69	1.07840958135059	0.751416088683921	5.4	5.52	5.84	0	0	0.858661619037519
730	0.22314355131421	0.322083499169113	3.05450486986025	0.657520002916794	2.93598365118064	0.3	0.282842712474619	0.924258901523332	1.12167756159911	7.29	7.52	0.506817602368452	2.06939120582633	5.8	6.04	6.1	0.173205080756888	0	0.837247524533702
731	0.139761942375159	0.371563556432483	3.69188298839495	0.598836501088704	2.4576411454889	0.14142135623731	0.316227766016838	1.38879124131848	1.7404661748405	9.73	8.35	0.0676586484738149	1.55603713570699	5.9	8.76	8.57	0.3	0	1.04027671165515
732	0.262364264467491	0.482426149244293	4.03856410126173	0.951657875711446	2.98161030317512	0.173205080756888	0.387298334620742	0.932164081030445	1.05431202977153	7.14	7.15	3.27487801498349	2.74212951475507	5.5	5.82	6.37	0.14142135623731	0.244948974278318	0.8754687373539
733	0.19062035960865	0.418710334858185	3.4322004603461	0.792992515529661	3.15911379978626	0.2	0.33166247903554	0.774727167552368	0.832909122935104	6.18	6.27	2.42921774392741	1.68639895357023	5.6	5.5	6.14	0.14142135623731	0.173205080756888	0.854415328156068
734	0.636576829071551	0.783901543828409	3.91407715815619	0.647103242058539	3.28785644455472	0.3	0.424264068711929	0.89199803930511	0.940007258491471	5.73	6.15	0.438254930931155	0.732367893713227	5.4	5.53	5.37	0.1	0.316227766016838	0.662687973075237
735	0.246860077931526	0.398776119957368	3.54118624192515	0.879626747502564	3.46265793863616	0.244948974278318	0.447213595499958	0.879626747502564	0.647103242058539	6.24	6.16	2.11986345617875	1.20297230399235	5.5	5.42	5.61	0.1	0.173205080756888	0.65232518603969
736	0.215111379616945	0.371563556432483	4.02492235949962	1.0681530811834	3.21869538788622	0.223606797749979	0.360555127546399	0.970778917158225	0.904218150639886	8.19	6.85	3.2561716096119	2.07819075977818	5.3	7.03	7.03	0.2	0.223606797749979	0.887891257352457
737	0.22314355131421	0.262364264467491	3.3	0.636576829071551	2.92916370317536	0.244948974278318	0.2	1.02604159583327	1.04731899428056	7.31	7.4	0.350656871613169	2.26488322581003	5.9	6.06	6.88	0.14142135623731	0	0.72270598280149
738	0.717839793150317	0.678033542749897	3.57770876399966	0.0582689081239758	3.33766385365573	0.264575131106459	0	0.470003629245736	0.688134638736401	7.21	6.57	0.00995033085316809	0.841567185678219	5.3	6.03	6.76	0	0.3	0.955511445027436
739	0.198850858745165	0.22314355131421	3.91024295920343	0.989541193613748	3.31813200460741	0	0.489897948556636	0.741937344729377	0.770108221696074	6.25	5.79	1.67709656090792	0.985816794522765	5.7	5.07	5.27	0.2	0.2	0.512823626428664
740	0.148420005118273	0.482426149244293	4.7021271782035	0.570979546585738	2.7495454169735	0.173205080756888	0.14142135623731	0.770108221696074	0.693147180559945	5.04	4.49	1.45861502269952	1.18784342239605	5.2	4.22	4.5	0.1	0	0.512823626428664
741	0.0676586484738149	0.104360015324243	3.16385840391127	0.609765571620894	3.01496268633627	0.4	0.316227766016838	0.845868267577609	0.879626747502564	6.21	5.52	0.717839793150317	1.48387468945875	5.8	5.93	6.62	0	0.2	0.900161349944271
742	0.148420005118273	0.182321556793955	2.95296461204668	0.625938430866495	3.00665927567458	0.173205080756888	0.223606797749979	0.703097511413113	0.708035793053696	6.39	7.11	0.405465108108164	0.667829372575655	5.8	5.22	5.79	0	0.14142135623731	0.53062825106217
743	0.444685821261446	0.182321556793955	2.79463772249642	0.62057648772511	2.91376045686669	0	0.223606797749979	0.932164081030445	0.985816794522765	5.11	6.52	0.405465108108164	1.62334081760309	5.9	5.6	4.91	0.316227766016838	0	0.837247524533702
744	0.412109650826833	0.672944473242426	3.25883414736006	0.647103242058539	3.0199337741083	0.244948974278318	0.223606797749979	1.01884732019925	0.989541193613748	7.3	7.57	0.173953307123438	2.46214966266538	5.8	6.49	7.15	0.2	0.1	0.78845736036427
745	0	0	2.7367864366808	0.693147180559945	2.81957443597434	0.3	0.640312423743285	1.03673688495002	1.07500242302898	5.33	6.51	0.500775287912489	0.845868267577609	5.6	5.96	6.59	0.264575131106459	0	0.693147180559945
746	0.741937344729377	0.770108221696074	4.5365184888855	0.928219302739429	3.16859590355097	0.4	0	0.867100487683383	0.647103242058539	6.65	5.8	0.792992515529661	0.678033542749897	5.3	6.18	7.27	0	0.387298334620742	0.732367893713227
747	0.53062825106217	0.904218150639886	3.49428104193123	0.641853886172395	3.43656805548792	0	0.223606797749979	0.896088024556636	0.797507195884188	5.67	5.32	0.131028262406404	0.698134722070984	5.1	5.02	5.41	0.424264068711929	0.458257569495584	0.802001585472027
748	0.741937344729377	0.806475865866949	4.10121933088198	0.703097511413113	3.54259791678367	0	0.3	0.883767540168595	1.18172719537862	5.23	5.47	1.17557332980424	0.641853886172395	5.5	5.78	6.91	0	0	0.963174317773006
749	0.431782416425538	0.506817602368452	3.13368792319848	0.56531380905006	3.33766385365573	0.316227766016838	0.489897948556636	0.828551817566148	0.512823626428664	5.84	4.8	1.30019166206648	0.727548607277278	5.3	5.46	5.15	0.316227766016838	0.3	0.896088024556636
750	0.371563556432483	0.392042087776024	3.72424488990721	0.457424847038875	3.05122926047847	0.616441400296898	0.734846922834953	1.18172719537862	0.770108221696074	5.9	6.67	0.165514438477573	0.62057648772511	5.2	5.59	6.62	0.33166247903554	0	0.587786664902119
751	0.173953307123438	0.285178942233662	2.98831055949679	0.631271776841858	2.98998327754521	0.2	0.223606797749979	0.783901543828409	0.871293365943419	6.09	6.65	1.28370777234479	2.04510886259933	5.8	5.11	5.97	0.2	0.14142135623731	0.78845736036427
752	0.385262400790645	0.364643113587909	2.85657137141714	0.60431596685333	2.99499582637439	0	0.244948974278318	0.717839793150317	0.955511445027436	5.03	6.04	0.647103242058539	0.924258901523332	5.7	5.13	5.39	0	0	0.615185639090233
753	0.444685821261446	0.512823626428664	3.90768473651598	0.582215619852664	3.06104557300279	0.2	0	0.756121979721334	0.982078472412158	6.22	5.92	0.27002713721306	1.08518926833597	5.5	5.47	5.57	0.447213595499958	0	0.783901543828409
754	0.0769610411361284	0.0676586484738149	2.9034462281916	0.712949807856125	3.15119025131775	0.2	0.282842712474619	0.717839793150317	0.908258560176891	5.44	5.56	1.50851199384414	0.86288995514704	5.6	4.62	5.02	0	0	0.536493370514568
755	0.0676586484738149	0.314810739840034	3.4828149534536	0.810930216216329	3.22955105239103	0.14142135623731	0.173205080756888	0.512823626428664	0.770108221696074	5.86	7.64	0.173953307123438	1.09192330051731	5.8	5.85	5.68	0	0.3	0.815364813284194
756	0.231111720963387	0.2390169004705	3.29241552663087	0.350656871613169	2.85131548587665	0.282842712474619	0.387298334620742	0.86288995514704	0.951657875711446	7.15	7.35	0.350656871613169	0.867100487683383	5.7	6.13	5.72	0	0	0.824175442966349
757	0	0.582215619852664	3.3466401061363	0.955511445027436	3.05941170815567	0	0.412310562561766	0.828551817566148	0.802001585472027	6.06	6.41	0.896088024556636	0.625938430866495	6.3	5.6	5.93	0	0.316227766016838	0.667829372575655
758	0.314810739840034	0.438254930931155	3.61386219991853	0.779324876800997	3.10161248385416	0.244948974278318	0.264575131106459	0.841567185678219	0.783901543828409	7.18	6.76	2.54238908520136	1.97408102602201	5.6	6.19	6.52	0.223606797749979	0.264575131106459	0.783901543828409
759	0.254642218373581	0	3.93700393700591	0.774727167552368	3.34215499341368	0	0.4	0.982078472412158	0.883767540168595	6.43	5.79	0.254642218373581	0.810930216216329	5.4	5.68	5.29	0.360555127546399	0	0.959350221334602
760	0.139761942375159	0.307484699747961	3.16227766016838	0.500775287912489	3.18747549010185	0	0.173205080756888	0.858661619037519	0.457424847038875	6.49	6.9	0.536493370514568	1.30562645805244	5.7	5.96	7.04	0	0.360555127546399	0.896088024556636
761	0.371563556432483	0.27002713721306	3.35261092284804	0.451075619360217	2.80178514522438	0.14142135623731	0	1.00795792039998	1.06471073699243	5.96	5.78	0.27763173659828	1.20597080698861	5.5	5.05	6.03	0	0.316227766016838	0.536493370514568
762	0.0953101798043249	0.148420005118273	3.76031913539263	0.792992515529661	3.1559467676119	0.3	0.1	0.741937344729377	0.845868267577609	6.46	6.04	0.357674444271816	1.35066718347674	5.5	5.92	5.91	0.14142135623731	0.1	0.806475865866949
763	0.385262400790645	0.56531380905006	3.39411254969543	0.657520002916794	3.00665927567458	0.14142135623731	0.458257569495584	0.982078472412158	0.60431596685333	6.21	5.91	0.392042087776024	1.38379123090177	5.6	4.87	5.09	0	0.2	0.65232518603969
764	0.336472236621213	0.336472236621213	3.44383507154451	0.582215619852664	3.34813380855664	0.282842712474619	0	0.732367893713227	1.05082162483176	5.46	5.01	1.54543258245819	0.698134722070984	5.4	5.28	4.79	0.1	0.14142135623731	0.858661619037519
765	0.867100487683383	0.797507195884188	3.61801050302511	1.01160091167848	3.28176781628439	0	0	0.712949807856125	0.657520002916794	6.05	6.75	0	0.139761942375159	5.4	5.68	6.3	0.244948974278318	0	0.783901543828409
766	0.122217632724249	0.371563556432483	4.33358973600409	0.518793793415168	2.72946881279124	0.316227766016838	0.282842712474619	0.883767540168595	0.871293365943419	6.54	5.68	1.48613969608961	2.08193842187842	5.3	5.51	5.51	0.1	0	0.792992515529661
767	0.131028262406404	0.593326845277734	2.45967477524977	0.641853886172395	2.96141857899217	0.574456264653803	0.244948974278318	0.518793793415168	0.708035793053696	5.85	6.6	0.246860077931526	1.00430160919687	6.1	5.83	5.83	0	0.3	1.01884732019925
768	0	0	3.54682957019364	0.343589704390077	2.63818119165458	0	0	1.14103300455206	0.936093359170335	6.07	6.31	0.0769610411361284	0.751416088683921	5.7	5.66	4.33	0	0	0.285178942233662
769	0.182321556793955	0.418710334858185	3.78153408023781	0.678033542749897	3.38082830087539	0.2	0.264575131106459	0.920282753143692	0.963174317773006	6.71	6.1	2.23108909128898	0.828551817566148	5.2	5.83	5.67	0	0.14142135623731	0.598836501088704
770	0.0392207131532813	0.048790164169432	3.57071421427143	0.756121979721334	3.05614135798722	0.244948974278318	0.3	0.916290731874155	0.587786664902119	6.06	6.32	0.0769610411361284	0.756121979721334	5.4	5.29	5.4	0.4	0	0.524728528934982
771	0.322083499169113	0.405465108108164	4.25205832509386	0.703097511413113	3.24961536185438	0.2	0.264575131106459	0.985816794522765	0.783901543828409	6.2	5.65	1.99605993274078	0.932164081030445	5.2	5.41	5.85	0	0.244948974278318	0.828551817566148
772	0.343589704390077	0.254642218373581	3.3570820663189	0.625938430866495	2.69072480941474	0.346410161513775	0.173205080756888	0.815364813284194	1.05082162483176	5.79	6.16	0.559615787935423	0.867100487683383	5.9	5.32	4.8	0.1	0	0.60431596685333
773	0.0769610411361284	0.0769610411361284	3.2218007387174	0.647103242058539	3.02654919008431	0.173205080756888	0.1	0.576613364303994	0.810930216216329	5.23	7.09	0	0.139761942375159	5.9	5.08	7.55	0	0	0.879626747502564
774	0	0.398776119957368	2.50998007960223	0.262364264467491	2.71477439209965	0.1	0.223606797749979	0.741937344729377	0.99694863489161	6.22	6.85	0.698134722070984	0.779324876800997	5.9	5.47	6.23	0.173205080756888	0.1	0.802001585472027
775	0.78845736036427	0.78845736036427	4.02243707222375	0.940007258491471	3.29848450049413	0.360555127546399	0.316227766016838	0.765467842139571	0.8754687373539	6.2	7.07	0.0953101798043249	0.698134722070984	5.4	5.63	6.22	0.223606797749979	0	0.78845736036427
776	0.207014169384326	0.285178942233662	3.80394532032205	0.883767540168595	3.32716095192283	0.3	0.33166247903554	0.928219302739429	0.792992515529661	6.55	6.35	1.73871024813824	1.11841491596429	5.6	6.04	6.92	0.173205080756888	0.173205080756888	0.89199803930511
777	0.0295588022415444	0.542324290825362	2.6944387170615	0.488580014818671	2.83548937575156	0.223606797749979	0.33166247903554	0.582215619852664	0.488580014818671	6.24	5.98	0.494696241836107	1.05779029414785	6.1	5.99	7.33	0.33166247903554	0	0.932164081030445
778	0.0953101798043249	0.113328685307003	3.20936130717624	0.457424847038875	2.87402157263998	0	0.360555127546399	1.04027671165515	1.19694818938897	6.73	7.37	0.104360015324243	2.19833507162025	5.5	6.08	7.77	0.3	0	0.806475865866949
779	0.314810739840034	0.157003748809665	2.59807621135332	0.667829372575655	2.95803989154981	0	0.14142135623731	0.717839793150317	0.548121408509688	6.89	6.7	0.19062035960865	0.78845736036427	6.1	6.14	6.52	0.1	0	0.985816794522765
780	0.357674444271816	0.2390169004705	3.33766385365573	0.524728528934982	2.58069758011279	0	0	0.717839793150317	0.412109650826833	6.1	5.07	0.22314355131421	0.500775287912489	6	6.25	6.46	0	0	0.688134638736401
781	0.343589704390077	0.131028262406404	2.95296461204668	0.048790164169432	2.80713376952364	0	0.447213595499958	0.802001585472027	1.12167756159911	3.83	5.77	0	0.974559639998131	5.9	5.41	6.07	0	0	0.963174317773006
782	0.307484699747961	0.378436435720245	3.25883414736006	0.703097511413113	2.73313007374329	0.2	0	0.76080582903376	1.33500106673234	6.89	5.73	0.22314355131421	2.18154676461699	5.7	6.4	6.6	0	0	0.688134638736401
783	0.746687947487975	0.65232518603969	4.07921561087423	0.76080582903376	3.06104557300279	0	0.458257569495584	1.08518926833597	0.871293365943419	6.32	5.62	0.22314355131421	0.806475865866949	5.3	4.92	5.93	0.1	0.14142135623731	0.418710334858185
784	0.207014169384326	0.425267735404344	3.286335345031	0.418710334858185	2.52388589282479	0	0.7	0.587786664902119	0.182321556793955	4.79	5.68	0	0.947789398933526	6.3	6.67	4.52	0	0	1.1314021114911
785	0.494696241836107	0.2390169004705	2.81247222208505	0.746687947487975	2.69072480941474	0.173205080756888	0.316227766016838	0.86288995514704	0.371563556432483	6.15	6.49	0.405465108108164	0.598836501088704	6.1	5.81	6.44	0	0.1	0.756121979721334
786	0.398776119957368	0.662687973075237	3.99374510954317	0.698134722070984	2.73313007374329	0.374165738677394	0.3	0.879626747502564	0.641853886172395	6.55	5.76	2.18829594659192	1.32175583998232	5.5	6.14	6.14	0.244948974278318	0.173205080756888	0.871293365943419
787	0.104360015324243	0.924258901523332	3.4	0.732367893713227	2.99165506033032	0	0.4	1.13462272619114	0.792992515529661	5.92	6.51	0.482426149244293	0.802001585472027	5.8	5.06	5.64	0	0	0.841567185678219
788	0.27763173659828	0.457424847038875	2.73313007374329	0.524728528934982	2.28254244210267	0	0.282842712474619	0.837247524533702	0.641853886172395	5.93	6	0.207014169384326	0.60431596685333	6.3	5.67	6.93	0	0	0.727548607277278
789	1.07158361628019	1.22082992139236	3.25115364140177	0.46373401623214	2.61725046566048	0	0.223606797749979	1.04027671165515	0.883767540168595	7.59	6.43	0.350656871613169	0.636576829071551	6	6.6	5.73	0	0.244948974278318	0.985816794522765
790	0.756121979721334	0.587786664902119	3.32565782966318	0.792992515529661	2.64764045897475	0.2	0.529150262212918	0.73716406597672	1.64287268852034	6.65	6.12	0.904218150639886	3.05917644611053	6	6.96	7.59	0	0.316227766016838	1.17248213723457
791	0.307484699747961	0.285178942233662	3.25269119345812	0.688134638736401	2.3685438564654	0.346410161513775	0	0.732367893713227	0.76080582903376	5.95	6.54	0.173953307123438	0.631271776841858	6.1	5.11	5.93	0	0	0.943905898907129
792	0.0582689081239758	0.27002713721306	3.24807635378234	0.570979546585738	2.64386081328046	0	0	0.85015092936961	0.570979546585738	5.12	4.98	0.717839793150317	0.85015092936961	6	5.56	6.9	0.1	0	0.896088024556636
793	0.0769610411361284	0.524728528934982	3.14642654451045	0.3293037471426	2.67394839142419	0.173205080756888	0.223606797749979	0.936093359170335	0.431782416425538	6.49	6.82	0	0.86288995514704	6.3	5.61	6.3	0.282842712474619	0.33166247903554	0.806475865866949
794	0.482426149244293	0.173953307123438	3.85875627631495	0.46373401623214	2.87054001888146	0	0.173205080756888	0.887891257352457	0.173953307123438	5.8	5.15	0.343589704390077	0.871293365943419	6	5.11	6.6	0	0	0.524728528934982
795	0.56531380905006	0.693147180559945	2.75499546279118	0.457424847038875	2.78747197295327	0	0	0.832909122935104	0.148420005118273	5.6	7.01	0	0.883767540168595	6.2	4.76	6.64	0.14142135623731	0	0.703097511413113
796	0.148420005118273	0.27763173659828	3.18904374382039	0.712949807856125	3.13528308131818	0.3	0.458257569495584	0.867100487683383	0.688134638736401	5.5	5.64	0.678033542749897	1.43983512804792	5.6	5.32	5.35	0.14142135623731	0	1.07840958135059
797	0.048790164169432	0.215111379616945	2.17025344142107	0.494696241836107	2.5298221281347	0	0.4	0.570979546585738	0	5.05	6.34	0.500775287912489	1.13462272619114	6.5	4.9	4.9	0	0	1.15688119679209
800	0.0861776962410524	0.746687947487975	2.79463772249642	0.904218150639886	3.01662062579967	0	0	0.887891257352457	0.307484699747961	6.36	5.74	0.0953101798043249	1.27815220250019	6	5.28	6.8	0	0	0.559615787935423
801	0.444685821261446	0.542324290825362	3.31360830515618	0.470003629245736	2.69629375254255	0	0.435889894354067	0.841567185678219	0.779324876800997	5.81	6.58	0.0769610411361284	0.78845736036427	5.9	5.88	5.59	0	0	0.883767540168595
802	0.0861776962410524	0.207014169384326	3.22800247831379	0.609765571620894	2.91204395571221	0.223606797749979	0.282842712474619	0.810930216216329	0.657520002916794	6.2	6.83	1.12817109090965	1.04027671165515	5.9	5.67	5.21	0.173205080756888	0	0.920282753143692
803	0.431782416425538	0.343589704390077	3.32114438108312	0.598836501088704	2.17944947177034	0.282842712474619	0	0.841567185678219	1.53039470509365	7.29	7.76	0.542324290825362	3.00716665117965	6.1	6.07	7.97	0.1	0.264575131106459	0.916290731874155
804	0.22314355131421	0.231111720963387	2.5377155080899	0.672944473242426	2.81424945589406	0	0	1.14422279992016	0.667829372575655	7.48	8.54	0.703097511413113	1.98513086220859	6.1	6.89	8.05	0.2	0.1	0.871293365943419
805	0.904218150639886	0.22314355131421	2.7	0.425267735404344	2.73313007374329	0.264575131106459	0	1.04731899428056	1.31640823365572	7.43	7.38	0.451075619360217	0.457424847038875	5.7	8.91	7.46	0	0.1	0.989541193613748
806	0.3293037471426	0.806475865866949	4.1206795556073	0.708035793053696	2.68514431641951	0	0	0.717839793150317	0.904218150639886	5.71	5.55	0.641853886172395	1.25561603747777	5.6	5.99	6.58	0	0.223606797749979	0.920282753143692
807	0.0953101798043249	0.285178942233662	2.94278779391243	0.536493370514568	2.59036676939772	0	0.14142135623731	0.708035793053696	0.832909122935104	6.33	5.51	0.0198026272961797	0.712949807856125	6	5.7	5.32	0	0	0.78845736036427
808	0.494696241836107	0.246860077931526	3.58189893771446	0.587786664902119	3.11929479209644	0.264575131106459	0.14142135623731	0.85015092936961	0.717839793150317	6.41	6.31	1.51951320490611	1.22671229129543	5.5	5.58	6.14	0	0	0.741937344729377
809	0.131028262406404	0.262364264467491	2.91376045686669	0.494696241836107	3.10161248385416	0	0	0.741937344729377	0.405465108108164	4.89	5.21	0.343589704390077	0.703097511413113	5.7	4.61	5.74	0	0	0.65232518603969
810	0.412109650826833	0.570979546585738	2.81247222208505	0.405465108108164	2.55342906696074	0.2	0.3	1.02245092770255	0.488580014818671	6.55	6.78	0.779324876800997	0.993251773010283	5.9	6.02	6.81	0.1	0.223606797749979	0.824175442966349
811	0.548121408509688	0.636576829071551	3.15277655408689	0.60431596685333	2.41867732448956	0.6	0.360555127546399	0.904218150639886	0.837247524533702	6.18	8.2	0.314810739840034	1.95302761682418	6.1	4.34	6.46	0	0	0.636576829071551
812	0.431782416425538	0.482426149244293	3.54400902933387	0.524728528934982	2.66270539113887	0.2	0.223606797749979	0.896088024556636	0.518793793415168	5.56	6.22	0.60431596685333	1.04380405217311	6	5.76	5.62	0	0	0.883767540168595
813	0.173953307123438	0.53062825106217	3.63730669589464	0.609765571620894	2.73861278752583	0	0.547722557505166	0.858661619037519	0.553885113226438	6.6	5.56	0.810930216216329	1.10525683138678	6	6.31	4.6	0.447213595499958	0	0.815364813284194
814	0.500775287912489	0.364643113587909	3.18747549010185	0.512823626428664	2.76586333718787	0	0.282842712474619	0.73716406597672	0.609765571620894	6.2	7.46	0.104360015324243	2.58399755243223	6	6.9	4.97	0.316227766016838	0	0.824175442966349
815	0.774727167552368	0.8754687373539	3.08382878902185	0.76080582903376	2.97153159162072	0.33166247903554	0	0.963174317773006	0.951657875711446	5.6	5.76	0.364643113587909	1.37624402526639	5.9	4.61	6.5	0.244948974278318	0	0.593326845277734
817	0.412109650826833	0.615185639090233	2.53377189186399	0.285178942233662	2.37276210354093	0	0.223606797749979	0.662687973075237	0.678033542749897	5.47	6.03	0.048790164169432	0.576613364303994	6.3	5.67	7.14	0	0	0.810930216216329
818	0.131028262406404	0.148420005118273	2.77488738510232	0.615185639090233	2.97153159162072	0	0	0.678033542749897	0.506817602368452	5.7	6.37	0.215111379616945	1.11185751541813	6.1	4.92	5.61	0.282842712474619	0	0.678033542749897
819	0.444685821261446	0.582215619852664	2.94618397253125	0.636576829071551	2.7459060435492	0.479583152331272	0	0.940007258491471	0.53062825106217	5.88	7.1	0.0392207131532813	1.21787570949493	5.9	4.98	7.39	0	0.14142135623731	1.03318448334565
820	0.371563556432483	0.307484699747961	2.93087017795057	0.451075619360217	2.36008474424119	0	0	0.792992515529661	0.65232518603969	5.56	6.08	0.139761942375159	1.5810384379124	6	5.31	6.34	0	0.374165738677394	0.970778917158225
821	0.0861776962410524	0.182321556793955	3.32866339541865	0.412109650826833	2.66458251889485	0	0.424264068711929	0.978326122793608	0.438254930931155	5.77	5.63	0.756121979721334	1.49738840862548	6.1	4.57	4.66	0.14142135623731	0	0.641853886172395
822	0.285178942233662	0.357674444271816	3.31058907144937	0.582215619852664	2.67020598456374	0.316227766016838	0.458257569495584	0.678033542749897	0.708035793053696	5.88	6.71	0.0582689081239758	0.819779831493311	6	5.75	5.68	0	0	0.73716406597672
823	0.494696241836107	0.828551817566148	3.60832371053374	0.924258901523332	3.08382878902185	0.1	0.316227766016838	1.04380405217311	0.924258901523332	6.12	5.85	0.542324290825362	1.10194007876078	5.8	5.29	5.78	0	0.412310562561766	0.810930216216329
824	0.131028262406404	0.593326845277734	3.31209903233584	0.412109650826833	2.34520787991171	0.5	0.1	0.867100487683383	0.385262400790645	6.26	6.33	0.113328685307003	0.672944473242426	6.1	6.63	7.61	0	0.509901951359279	1.21194097397511
826	0.350656871613169	0.412109650826833	2.98663690461362	0.741937344729377	2.36008474424119	0.412310562561766	0	0.879626747502564	0	5.9	5.18	0	0.779324876800997	6.3	5.49	6.51	0	0	0.609765571620894
827	0.343589704390077	0.678033542749897	2.78388218141501	0.625938430866495	2.62868788561898	0.244948974278318	0.58309518948453	0.900161349944271	0.947789398933526	6.22	6.29	0.198850858745165	0.896088024556636	6.1	5.44	6.51	0	0	0.482426149244293
828	0.300104592450338	0.524728528934982	3.33166624979154	0.548121408509688	2.65894716006167	0	0	0.56531380905006	0.350656871613169	5.2	5.64	0.0295588022415444	0.593326845277734	5.7	5.73	6.57	0	0	0.727548607277278
829	0.364643113587909	0.431782416425538	3.24961536185438	0.900161349944271	3.11126983722081	0.173205080756888	0.360555127546399	0.883767540168595	0.470003629245736	6.05	6.18	0.756121979721334	0.908258560176891	5.7	5.28	6.29	0	0.264575131106459	0.641853886172395
830	0.854415328156068	0.970778917158225	3.99749921826134	0.500775287912489	2.99833287011299	0.387298334620742	0.754983443527075	0.887891257352457	0.72270598280149	4.78	4.9	0.647103242058539	1.25561603747777	5.6	4.7	5.26	0.424264068711929	0.387298334620742	0.46373401623214
831	0.425267735404344	0.536493370514568	4.20594816896262	0.506817602368452	2.51793566240283	0.244948974278318	0.223606797749979	0.854415328156068	0.582215619852664	6.03	5.32	1.53255686809814	1.44220199305819	5.3	5.41	5.79	0	0.1	0.72270598280149
832	0.113328685307003	0.122217632724249	3.00499584026334	0.587786664902119	3.104834939252	0	0	0.698134722070984	0.559615787935423	5.32	6	0.970778917158225	0.593326845277734	6.1	5.17	5.05	0	0	0.76080582903376
833	0.858661619037519	0.908258560176891	3.08382878902185	0.641853886172395	2.78028775489157	0	0	0.693147180559945	0.343589704390077	6.04	5.69	0.0676586484738149	0.570979546585738	6.2	5.56	6.47	0	0	0.810930216216329
834	0.378436435720245	0.688134638736401	2.91719042916296	0.548121408509688	2.43310501211929	0.5	0.223606797749979	0.678033542749897	0.708035793053696	5.67	5.69	0.173953307123438	0.832909122935104	6.2	5.54	5.74	0.244948974278318	0	0.506817602368452
835	0.385262400790645	0.712949807856125	3.49714169000914	0.506817602368452	3.35111921602321	0	0.33166247903554	0.792992515529661	0.727548607277278	5.65	5.22	1.42310833424261	1.30833281965018	5.6	5.52	6.54	0	0	0.99694863489161
836	0.215111379616945	0.371563556432483	3.141655614481	0.688134638736401	3.03973683071413	0.2	0.244948974278318	0.920282753143692	0.708035793053696	6.93	6.8	1.44926916028128	1.16627093714192	5.6	5.92	6.14	0.14142135623731	0.3	0.819779831493311
837	0.641853886172395	0.657520002916794	3.44673758792282	0.636576829071551	2.66270539113887	0.14142135623731	0.3	0.625938430866495	1.50185270175416	6.27	6.95	0	2.84083131233603	5.7	5.48	5.98	0	0	0.824175442966349
838	0.262364264467491	1.03673688495002	3.68103246386119	0.553885113226438	3.18119474411737	0	0	1.01884732019925	0.867100487683383	5.74	6.46	0.048790164169432	0.438254930931155	5.5	6	6.91	0	0	0.457424847038875
839	0	0	2.343074902772	0.476234178996372	1.98997487421324	0	0	1.01884732019925	0.46373401623214	7.04	8.36	0.215111379616945	0.72270598280149	6.7	6.99	8.92	0	0	0.819779831493311
840	0.207014169384326	0.398776119957368	2.65518360947035	0.625938430866495	2.61151297144012	0	0	0.587786664902119	0.536493370514568	6.52	7.28	0.254642218373581	0.947789398933526	6	5.3	8.41	0	0	0.797507195884188
841	0.207014169384326	0.343589704390077	3.31209903233584	0.457424847038875	3.06920185064456	0.223606797749979	0.33166247903554	0.951657875711446	0.451075619360217	6.54	6.73	0.712949807856125	0.908258560176891	5.8	6.07	6.34	0.1	0.316227766016838	0.783901543828409
842	0.231111720963387	0.322083499169113	2.71661554144123	0.444685821261446	2.61151297144012	0.244948974278318	0	0.815364813284194	0.770108221696074	6.33	5.98	0.371563556432483	0.792992515529661	5.8	5.64	5.73	0	0	0.72270598280149
843	0.173953307123438	0.350656871613169	3.47275107083707	0.536493370514568	3.02985148150862	0.435889894354067	0.244948974278318	0.951657875711446	1.35840915763035	7.8	6.72	0.832909122935104	2.71469474382088	5.8	5.99	7.24	0.264575131106459	0.1	0.879626747502564
844	0.364643113587909	0.22314355131421	3.286335345031	0.641853886172395	2.63058928759318	0.14142135623731	0	0.741937344729377	0.841567185678219	6.22	6.24	0.173953307123438	1.11841491596429	6.2	4.77	6.77	0	0	0.625938430866495
845	0.53062825106217	0.641853886172395	2.63248931621764	0.438254930931155	2.3895606290697	0	0.412310562561766	0.806475865866949	0.425267735404344	6.09	7.08	0.300104592450338	0.559615787935423	6.5	6.1	5.86	0.479583152331272	0.479583152331272	0.99694863489161
846	0.19062035960865	0.708035793053696	3.50998575495685	0.698134722070984	3.2542280190546	0	0.1	0.815364813284194	0.451075619360217	5.53	5.58	0.00995033085316809	0.712949807856125	6	5.57	6.4	0	0.14142135623731	0.871293365943419
847	0.476234178996372	0.506817602368452	3.72290209379726	0.262364264467491	2.87054001888146	0	0	0.854415328156068	0.8754687373539	5.82	5.29	0.470003629245736	0.19062035960865	5.6	6.1	4.98	0	0	0.779324876800997
848	0.157003748809665	0.3293037471426	3.68510515453766	1.11185751541813	2.98161030317512	0.14142135623731	0	0.806475865866949	0.392042087776024	6.45	5.9	0.215111379616945	1.24415459395877	5.9	5.41	6.5	0	0	0.916290731874155
849	0.148420005118273	0.198850858745165	3.4423828956117	0.683096844706444	3.0967725134404	0.173205080756888	0.3	0.887891257352457	1.09861228866811	7.42	6.8	0.779324876800997	2.70404217970467	5.8	5.95	6.07	0	0	0.832909122935104
850	0.0295588022415444	0.963174317773006	2.91204395571221	0.576613364303994	2.2561028345357	0	0.608276253029822	1.17248213723457	0.350656871613169	6.12	6.25	0.207014169384326	1.38629436111989	6.4	6.61	7.55	0	0.547722557505166	1.01523067972906
851	0	0.815364813284194	3.05450486986025	0.774727167552368	2.58069758011279	0.5	0.282842712474619	0.783901543828409	0.207014169384326	6	6.52	0.157003748809665	1.48387468945875	6.1	5.59	7.11	0	0	0.717839793150317
852	0.285178942233662	0.431782416425538	3.13049516849971	1.06471073699243	3.10966236109324	0.1	0.173205080756888	0.932164081030445	0.932164081030445	4.88	4.67	1.31372366828506	1.20896034583698	5.8	4.32	5.23	0	0	0.506817602368452
853	0.647103242058539	0.667829372575655	3.38821486921948	0.470003629245736	2.25831795812724	0	0	0.982078472412158	0.173953307123438	6.08	4.86	0	0.741937344729377	6	6.14	6.58	0	0.33166247903554	0.783901543828409
854	0.104360015324243	0.104360015324243	2.23383079036887	0.343589704390077	2.22261107708929	0	0.264575131106459	0.920282753143692	0.425267735404344	6.47	6.46	0.22314355131421	1.28647402583768	6.4	5.65	6.78	0	0.316227766016838	0.717839793150317
855	0	0.336472236621213	2.91890390386528	0.405465108108164	2.76767050061961	0	0.458257569495584	0.582215619852664	0.139761942375159	4.79	5.65	0.139761942375159	1.10856261952128	6.3	6.07	6.01	0	0	0.631271776841858
856	0.22314355131421	0.378436435720245	3.0364452901378	0.837247524533702	2.9	0.2	0.282842712474619	0.974559639998131	1.07840958135059	7.95	6.88	1.80335860507141	2.006870848845	5.4	6.62	6.91	0.173205080756888	0.14142135623731	0.783901543828409
857	0.231111720963387	0.470003629245736	3.31511689085016	0.712949807856125	2.92916370317536	0.223606797749979	0.3	0.99694863489161	1.0952733874026	6.87	6.23	0.751416088683921	1.66959183525385	5.6	5.55	6.84	0.173205080756888	0.2	0.698134722070984
858	0.29266961396282	0.451075619360217	2.90516780926679	0.916290731874155	2.89654967159205	0	0.223606797749979	0.837247524533702	0.307484699747961	5.08	5.81	0.494696241836107	1.01884732019925	5.7	4.39	5.42	0.223606797749979	0	0.609765571620894
859	0.322083499169113	0.438254930931155	3.43365694267788	0.717839793150317	2.58843582110896	0	0.447213595499958	1.11514159061932	0.418710334858185	5.93	5.69	0	0.412109650826833	5.8	5.81	6.75	0	0	0.708035793053696
860	0.104360015324243	0.357674444271816	3.30151480384384	0.488580014818671	2.50998007960223	0	0.632455532033676	1.01523067972906	0.741937344729377	5.49	5.84	0	1.04027671165515	6.1	6.04	5.32	0.173205080756888	0	0.636576829071551
861	0.148420005118273	0.392042087776024	3.42344855372474	0.73716406597672	3.0967725134404	0.2	0.173205080756888	0.932164081030445	0.756121979721334	7.09	6.67	2.00012773496011	1.75958057086382	5.8	5.89	6.69	0.1	0.1	0.751416088683921
862	0.625938430866495	0.815364813284194	2.71293199325011	0.392042087776024	2.71477439209965	0.14142135623731	0.346410161513775	0.792992515529661	0.506817602368452	4.9	6.2	0	0.741937344729377	6.4	5.52	6.29	0	0	0.46373401623214
864	0.322083499169113	0.412109650826833	4.26614580154031	0.371563556432483	2.20907220343745	0.1	0.3	0.832909122935104	0.65232518603969	5.41	4.65	1.14103300455206	1.13462272619114	5.3	4.26	4.94	0	0	0.62057648772511
865	0.048790164169432	0.494696241836107	3.09192496674806	0.62057648772511	2.71661554144123	0	0.7	1.00063188030791	0.832909122935104	6.63	7.37	0.343589704390077	1.87640694328834	6.1	5.9	6.55	0	0.435889894354067	1.20297230399235
866	0	0.0582689081239758	3.35857112474933	0.741937344729377	2.7258026340878	0	0.4	0.73716406597672	0.765467842139571	5.56	5.52	0.207014169384326	1.74396880539171	6.1	5.39	6.25	0	0	0.727548607277278
867	0.494696241836107	0.451075619360217	3.91535439009038	0.86288995514704	2.98998327754521	0	0	0.774727167552368	0.157003748809665	6.53	6.54	0.231111720963387	1.04027671165515	5.6	5.05	5.04	0.316227766016838	0	0.598836501088704
868	1.20597080698861	0.871293365943419	3.73496987939662	0.593326845277734	2.91719042916296	0.574456264653803	0.519615242270663	1.10525683138678	1.07500242302898	5.9	6.68	0.198850858745165	0.254642218373581	5.7	6.38	6.22	0	0	0.693147180559945
869	0.378436435720245	0.470003629245736	3.82491829978106	0.963174317773006	3.2649655434629	0	0.447213595499958	0.966983846189673	0.770108221696074	7.07	6.28	0.647103242058539	2.05668455455722	5.3	5.95	5.72	0.346410161513775	0.316227766016838	0.900161349944271
870	0.371563556432483	0.576613364303994	2.50998007960223	0.609765571620894	2.83548937575156	0.223606797749979	0.14142135623731	0.828551817566148	0.858661619037519	6.07	7.55	0.350656871613169	0.947789398933526	6	5.78	7.07	0.1	0.14142135623731	1.01884732019925
871	0.438254930931155	0.536493370514568	3.62491379207837	0.65232518603969	2.94108823397055	0.223606797749979	0.412310562561766	0.908258560176891	1.03318448334565	6.83	6.5	0.46373401623214	1.67147330335355	6	6.3	5.72	0	0	0.896088024556636
872	0.482426149244293	0.518793793415168	3.58608421540822	0.451075619360217	2.88790581563873	0.374165738677394	0	0.879626747502564	1.08180517035173	6.15	6.27	0	0	5.5	6.97	8.24	0	0.282842712474619	0.993251773010283
873	0.0953101798043249	0.262364264467491	3.65239647354993	0.65232518603969	3.07571129984594	0.1	0.469041575982343	0.824175442966349	0.62057648772511	6.15	6.01	1.61740608208328	1.42310833424261	5.7	5.72	5.52	0.1	0.14142135623731	0.879626747502564
874	0.636576829071551	1.10525683138678	3.14801524773944	0.412109650826833	2.48997991959775	0.2	0	0.500775287912489	0.506817602368452	5.1	5.72	0.425267735404344	1.32175583998232	6.1	4.79	6.22	0.173205080756888	0	1.02961941718116
875	0.576613364303994	0.693147180559945	2.67768556779918	0.470003629245736	2.21810730128188	0	0	0.609765571620894	0.72270598280149	5.13	5.43	0.482426149244293	0.727548607277278	6.3	4.63	4.54	0	0	0.837247524533702
876	0.314810739840034	0.307484699747961	3.73496987939662	0.797507195884188	2.96141857899217	0.14142135623731	0.435889894354067	0.959350221334602	1.24990173621434	7.82	7.11	1.22671229129543	2.52252351335931	5.6	6.77	6.99	0.2	0.1	0.810930216216329
877	0.157003748809665	0.157003748809665	2.94957624075052	0.357674444271816	2.71845544381364	0	0.223606797749979	1.11841491596429	0.683096844706444	5.39	5.52	0.371563556432483	1.10525683138678	6.1	5.65	5.92	0	0	0.774727167552368
878	0.444685821261446	0.165514438477573	3.59861084308932	0.832909122935104	2.64764045897475	0	0.556776436283002	1.04731899428056	0.500775287912489	6.33	6.74	0	2.26488322581003	6.1	6.52	7.08	0	0	0.792992515529661
879	0.22314355131421	0.494696241836107	3.55949434611154	0.667829372575655	2.9698484809835	0.14142135623731	0.346410161513775	0.751416088683921	0.431782416425538	5.98	4.64	1.00063188030791	1.24126858906963	5.7	5.79	6.76	0.14142135623731	0.223606797749979	0.779324876800997
880	0.0295588022415444	0.122217632724249	3.84447655734822	0.314810739840034	2.91032644217105	0	0	0.974559639998131	0.896088024556636	6.77	6.28	0	0	5.9	6.92	9.11	0	0	0.779324876800997
881	0.19062035960865	0.46373401623214	3.43656805548792	0.932164081030445	2.72213151776324	0	0.469041575982343	0.837247524533702	1.10525683138678	6.03	7.57	1.98787434815435	1.16938135955632	5.9	5.39	6.34	0	0.412310562561766	1.0952733874026
883	0.371563556432483	0.542324290825362	3.60555127546399	0.955511445027436	2.93428015022424	0.1	0.264575131106459	0.928219302739429	0.392042087776024	6.61	6.15	0.703097511413113	2.54553127160444	5.6	6.36	7.26	0.282842712474619	0.387298334620742	0.900161349944271
884	0	0.470003629245736	3.72290209379726	0.751416088683921	2.7459060435492	0	0.3	0.912282710476616	0.698134722070984	6.98	6.59	1.29198368164865	0.951657875711446	5.6	6.16	7.7	0.458257569495584	0	0.678033542749897
885	0.0392207131532813	0.198850858745165	3.97869325281555	0.802001585472027	3.286335345031	0.173205080756888	0	1.00795792039998	0.425267735404344	6.72	6.29	0.908258560176891	1.44456326924387	6	6.08	8.26	0.14142135623731	0.264575131106459	0.765467842139571
886	0.27002713721306	0.512823626428664	2.849561369755	0.587786664902119	2.66082693913001	0	0.479583152331272	0.943905898907129	0.797507195884188	6.6	7.26	0.943905898907129	1.34807314829969	5.9	5.66	6.63	0.223606797749979	0.14142135623731	0.883767540168595
887	0.609765571620894	0.858661619037519	3.38526217596215	0.678033542749897	2.80713376952364	0	0.529150262212918	0.841567185678219	0	6.11	8.44	0.19062035960865	1.39128190263093	5.5	4.92	6.05	0.479583152331272	0	0.431782416425538
888	0.488580014818671	1.08856195281461	3.28937684067971	0.751416088683921	3.21714158842908	0	0	0.536493370514568	0.488580014818671	4.94	5.07	0.89199803930511	0.802001585472027	5.3	5.22	7.45	0	0	0.871293365943419
889	0.198850858745165	0.27763173659828	4.03980197534483	0.858661619037519	3.30302891298275	0.223606797749979	0.529150262212918	0.912282710476616	1.04027671165515	5.83	8.56	0.444685821261446	0.879626747502564	5.3	6.01	6.67	0	0	0.871293365943419
891	0.636576829071551	0.810930216216329	3.43074335968169	0.506817602368452	3.26190128606002	0	0	0.53062825106217	0.307484699747961	5.86	9.52	0	1.65249740189455	5.9	6.34	6.49	0	0	0.262364264467491
892	0	0.405465108108164	2.59229627936314	0.553885113226438	2.80178514522438	0.3	0	1.13783300182139	0.357674444271816	5.98	7.25	0.797507195884188	0.974559639998131	5.9	5.96	6.6	0	0	1.05431202977153
893	0	0.392042087776024	3.67014986070051	0.482426149244293	2.60192236625154	0	0.244948974278318	0.806475865866949	0.0769610411361284	5.76	4.97	0.0198026272961797	0.887891257352457	6.1	7.01	4.83	0	0.479583152331272	0.636576829071551
894	0.307484699747961	0.647103242058539	3.50428309358705	0.512823626428664	2.95465734053883	0.387298334620742	0.685565460040104	1.19694818938897	0.246860077931526	6.02	6.28	0.418710334858185	1.14422279992016	5.8	4.41	5.62	0.2	0	0.683096844706444
895	0	0.512823626428664	3.11929479209644	0.431782416425538	3.3689761055846	0	0	0.62057648772511	0	4.86	6.7	0	1.3244189574018	5.4	2.61	4.51	0	0	0.215111379616945
896	0.688134638736401	0.631271776841858	3.73764631820615	0.916290731874155	3.2	0.264575131106459	0.316227766016838	0.717839793150317	0.832909122935104	6.36	6.33	1.3609765531356	1.96150224381515	5.4	5.43	5.8	0.282842712474619	0.2	0.978326122793608
897	0.198850858745165	0.262364264467491	4.38862165149834	0.672944473242426	2.75317997958724	0.2	0.374165738677394	0.792992515529661	0.693147180559945	6.44	6.44	1.33500106673234	1.46325540225602	5.4	5.74	5.99	0.244948974278318	0	0.928219302739429
899	0.262364264467491	0.783901543828409	2.86879765755621	0.418710334858185	3.1	0.458257569495584	0.2	0.647103242058539	0.357674444271816	5.77	6.41	0.512823626428664	1.49290409617815	5.8	5.27	5.66	0.1	0	1.04731899428056
900	0	0.27002713721306	3.55246393366632	0.53062825106217	2.88097205817759	0	0.4	0.8754687373539	0.593326845277734	4.89	4.37	1.36609165380237	0.985816794522765	5.6	5.15	5.39	0.282842712474619	0	0.587786664902119
901	0.3293037471426	0.350656871613169	4.36577599058861	0.506817602368452	2.6944387170615	0.14142135623731	0.346410161513775	0.86288995514704	0.741937344729377	5.39	5.02	1.59736533119983	1.58514521986506	5.4	4.51	5.52	0.1	0.1	0.657520002916794
902	0.165514438477573	0.215111379616945	3.92810386828047	0.587786664902119	2.76947648482525	0	0.469041575982343	1.07158361628019	0.113328685307003	6.06	6.48	0.254642218373581	2.69597761986794	5.9	5.25	6.21	0	0	0.867100487683383
903	0.350656871613169	0.148420005118273	4.44184646290256	0.858661619037519	3.04630924234556	0	0	0.672944473242426	0.978326122793608	5.21	6.53	0	1.35583515363518	5.2	4.67	6.13	0	0.346410161513775	0.548121408509688
904	0.0769610411361284	0.357674444271816	3.64554522671164	0.418710334858185	2.59615099714943	0.412310562561766	0.282842712474619	0.854415328156068	0.173953307123438	6.25	5.15	0.488580014818671	1.44691898293633	5.7	5.08	5.53	0	0	0.943905898907129
905	0.307484699747961	1.10525683138678	2.82665880502051	0.815364813284194	3.0935416596516	0	0	0.576613364303994	0.371563556432483	4.11	4.67	1.43983512804792	1.71918877639322	5.7	4.15	4.84	0	0	0.815364813284194
906	0.173953307123438	0.444685821261446	3.74299345444258	1.03318448334565	2.79821371592664	0.424264068711929	0.374165738677394	1.04731899428056	1.76473079684014	9.47	7.55	0.78845736036427	3.80866049243299	5.9	7.73	9.35	0	0.458257569495584	1.07158361628019
907	0.350656871613169	0.598836501088704	4.05339363990225	0.966983846189673	2.72946881279124	0.374165738677394	0.33166247903554	1.22671229129543	1.74571553072665	9.93	9.32	0.867100487683383	3.86325284105872	5.3	8.94	8.09	0	0.264575131106459	0.924258901523332
908	0.254642218373581	0.53062825106217	2.78926513619627	0.746687947487975	3.07733651068582	0.14142135623731	0.223606797749979	0.824175442966349	0.667829372575655	6.85	7.64	0.65232518603969	1.39871688111845	5.7	5.38	6.68	0	0	0.883767540168595
910	0	0	2.73130005674953	0.173953307123438	2.30434372436058	0	0	0.322083499169113	0.198850858745165	5.73	4.5	0	1.00430160919687	6.3	7.51	7.3	0	0	1.03673688495002
911	0.524728528934982	1.21787570949493	3.3436506994601	0.357674444271816	3.11448230047949	0	0.591607978309962	0.717839793150317	0	6.08	3.59	1.57277392806251	0.810930216216329	5.7	4.53	5.57	0	0	0.405465108108164
913	0.231111720963387	0.231111720963387	3.35111921602321	0.751416088683921	2.00249843945008	0	0.346410161513775	0.947789398933526	1.83577635464483	8.41	9.16	0	2.79177841663292	6	7.11	6.34	0	0	1.00063188030791
915	0.912282710476616	0.732367893713227	3.66196668472011	0.727548607277278	3.1543620591175	0	0	0.841567185678219	1.10525683138678	5.56	6.19	0.0676586484738149	1.26976054486394	5.1	4.6	5.99	0	0	0.837247524533702
918	0.314810739840034	0.672944473242426	2.78208554864871	0.524728528934982	2.94278779391243	0.387298334620742	0.3	0.89199803930511	0.708035793053696	6.53	6.37	0.985816794522765	2.3823200610129	5.8	5.72	6.11	0	0	0.982078472412158
920	0	0	2.88444102037119	0.774727167552368	2.72029410174709	0	0	0.887891257352457	0.173953307123438	4.54	4.9	0	1.16002091679675	5.8	3.88	9.73	0	0	0.215111379616945
921	0.322083499169113	0.2390169004705	3.104834939252	0.647103242058539	2.79284800875379	0	0.458257569495584	1.11185751541813	1.25846098961001	6.86	7.1	0.932164081030445	1.35840915763035	5.8	6.41	5.65	0.33166247903554	0	0.506817602368452
922	0.27763173659828	0.364643113587909	2.6153393661244	0.451075619360217	2.7459060435492	0	0.33166247903554	0.904218150639886	1.01884732019925	5.71	5.87	0.322083499169113	1.01884732019925	6	5.04	5.95	0.264575131106459	0	0.698134722070984
923	0.536493370514568	0.641853886172395	3.29089653438087	0.22314355131421	2.75499546279118	0	0	0.56531380905006	0.418710334858185	3.65	4.06	0	0.647103242058539	6.1	5.64	8.18	0	0	0.741937344729377
924	0.165514438477573	0.392042087776024	2.27156333832011	0.598836501088704	2.82665880502051	0.173205080756888	0.2	0.900161349944271	0.667829372575655	7.3	7.24	1.57277392806251	1.91839212016142	6.5	5.97	6.6	0.1	0.1	0.832909122935104
925	0	0.593326845277734	4.01621712560464	0.867100487683383	2.57293606605372	0.14142135623731	0.556776436283002	1.02604159583327	2.11384296839717	7.67	8.84	0.307484699747961	3.42165339022954	5.7	7.08	8.39	0	0	0.940007258491471
926	0.104360015324243	0.262364264467491	3.3570820663189	0.444685821261446	2.87576076890968	0	0	0.542324290825362	1.01160091167848	5.17	7.36	0.19062035960865	1.17248213723457	5.9	5.63	6.43	0	0	0.828551817566148
927	0.262364264467491	0.60431596685333	2.6229754097208	0.542324290825362	2.09284495364563	0.33166247903554	0.2	0.425267735404344	0.60431596685333	6.05	5.71	0	1.61143591509677	6	6.11	7.89	0	0.53851648071345	0.806475865866949
928	0.246860077931526	0.378436435720245	3.93954312071844	0.912282710476616	3.27566787083184	0.33166247903554	0.469041575982343	0.955511445027436	0.832909122935104	6.19	5.86	1.69377906086785	1.49065437644413	5.4	6.64	6.55	0	0	0.506817602368452
929	0	0	4.12795348811006	0.431782416425538	2.68700576850888	0	0	0.641853886172395	0.636576829071551	5.9	6.08	0	1.24415459395877	5.8	5.21	6.88	0	0	0.932164081030445
930	0.488580014818671	0.425267735404344	2.67581763205193	0.963174317773006	3.08706980808663	0.264575131106459	0.244948974278318	0.89199803930511	0.576613364303994	6.55	7.17	2.31352503303238	1.56024766824333	6	6.15	6.83	0.2	0.14142135623731	0.751416088683921
932	0.438254930931155	0.476234178996372	2.98496231131986	0.647103242058539	2.87054001888146	0	0.173205080756888	0.524728528934982	0.512823626428664	6.24	6.13	0.0953101798043249	0.883767540168595	5.5	4.89	5.84	0.316227766016838	0	0.887891257352457
933	0.854415328156068	0.405465108108164	3.90640499692492	0.0392207131532813	2.9	0	0	0.587786664902119	0.657520002916794	6.02	7.99	0.951657875711446	0.936093359170335	6.3	6.88	7.46	0	0	0.974559639998131
934	0.418710334858185	0.625938430866495	4.58475735453906	0.989541193613748	2.92745623366089	0.282842712474619	0.374165738677394	1.13783300182139	1.36609165380237	7.28	6.53	1.13783300182139	3.00419635196612	5.2	5.88	6.75	0.316227766016838	0.14142135623731	0.904218150639886
935	0.0769610411361284	0.350656871613169	2.83019433961698	0.438254930931155	2.62488094968134	0	0.173205080756888	0.712949807856125	0.636576829071551	5.87	5.72	0.512823626428664	1.31103187661934	6.1	5.07	5.64	0	0.2	0.727548607277278
936	0.198850858745165	0.470003629245736	3.13049516849971	0.285178942233662	2.43310501211929	0.519615242270663	0.1	1.01884732019925	0.746687947487975	5.14	5.89	0.56531380905006	1.22671229129543	5.9	4.92	6.1	0.173205080756888	0	0.78845736036427
937	0	0.476234178996372	2.92061637330205	0.371563556432483	2.46779253585061	0	0	0.912282710476616	1.14422279992016	6.13	5.69	0.56531380905006	0.815364813284194	5.9	6.51	7	0	0	0.832909122935104
938	0	0.593326845277734	3.53270434653114	0.741937344729377	2.34520787991171	0	0	0.518793793415168	1.52169899812609	7.39	9.06	0.488580014818671	2.71535677628465	6	7.07	6.76	0	0	1.25561603747777
939	0.215111379616945	0.0676586484738149	2.66645832519468	0.512823626428664	2.93087017795057	0.458257569495584	0.282842712474619	0.688134638736401	0.78845736036427	6.95	7.09	0.940007258491471	1.15373158788919	5.7	5.35	6.43	0	0.14142135623731	0.657520002916794
940	0	0.3293037471426	2.99833287011299	0.104360015324243	2.32163735324878	0	0	0.470003629245736	0.536493370514568	5.26	5.93	0.173953307123438	0.832909122935104	6	5.7	7.37	0	0	1.04380405217311
941	0.46373401623214	0.457424847038875	3.90512483795333	1.08518926833597	2.93087017795057	0.14142135623731	0.223606797749979	0.806475865866949	0.845868267577609	6.78	6.07	1.85941811770187	1.49065437644413	5.5	5.79	6.91	0	0.223606797749979	0.576613364303994
942	0.398776119957368	1.04380405217311	3.32565782966318	1.11185751541813	3.04138126514911	0.387298334620742	0	1.16627093714192	0.802001585472027	4.84	5.3	0	1.54115907168081	5.6	5.12	5.18	0	0	0.488580014818671
944	0.0861776962410524	0.182321556793955	2.70924343682881	0.641853886172395	2.35372045918796	0.547722557505166	0	1.07500242302898	0.593326845277734	6.4	6.62	0.0582689081239758	0.78845736036427	6.2	7.16	7.95	0.1	0	0.974559639998131
945	0.518793793415168	0.553885113226438	3.69864840178139	0.741937344729377	2.91376045686669	0.223606797749979	0	0.598836501088704	0.693147180559945	6.59	6.3	1.07500242302898	1.50851199384414	5.5	6.06	5.93	0	0	0.667829372575655
948	0.27763173659828	0.444685821261446	3.3466401061363	0.518793793415168	2.93257565972304	0	0.33166247903554	0.959350221334602	1.22964055107451	5.6	6.58	0.488580014818671	1.07500242302898	5.7	5.18	6.86	0.2	0	0.765467842139571
949	0.647103242058539	0.746687947487975	3.63318042491699	0.683096844706444	2.66458251889485	0.173205080756888	0	1.05779029414785	0.314810739840034	4.53	5.41	0.122217632724249	0.512823626428664	5.8	6.19	4.98	0	0	0.357674444271816
950	0	0	2.81780056072107	0.350656871613169	2.58843582110896	0	0	0.488580014818671	0.548121408509688	5.33	6.87	0.512823626428664	1.23547147138531	6.3	5.67	5.07	0	0	0.802001585472027
951	0	0.0953101798043249	3.25883414736006	0.609765571620894	3.39263909073747	0	0.519615242270663	0.385262400790645	0.0676586484738149	4.72	6.1	1.8213182714696	1.88706964903238	5.5	3.78	3.39	0	0	0.896088024556636
952	0.122217632724249	0.173953307123438	3.14483703870328	0.683096844706444	2.49198715887542	0	0	0.343589704390077	0.0295588022415444	5.4	6	0.262364264467491	0.357674444271816	6	6.3	5.6	0	0	0.993251773010283
953	0.173953307123438	0.285178942233662	2.61725046566048	0.412109650826833	2.60384331325831	0.223606797749979	0.223606797749979	0.774727167552368	1.00063188030791	7.81	7.31	0.506817602368452	1.38379123090177	5.7	7.38	7.59	0	0	1.08856195281461
954	0.2390169004705	0.667829372575655	3.24345494804537	1.01884732019925	2.77488738510232	0	0	0.867100487683383	0.598836501088704	5.77	5.32	1.00063188030791	1.71739505393919	5.7	6.09	5.41	0.489897948556636	0.519615242270663	0.625938430866495
956	0.0953101798043249	0.431782416425538	3.3689761055846	0.828551817566148	3.16701752442262	0.53851648071345	0.316227766016838	0.928219302739429	1.04027671165515	6.5	6.73	1.34807314829969	2.02551319965428	5.6	5.33	6.38	0.1	0.316227766016838	0.963174317773006
957	0.336472236621213	0.712949807856125	3.04302481094059	0.398776119957368	2.47790233867277	0	0.447213595499958	0.593326845277734	0.779324876800997	4.39	5.26	0.0198026272961797	0.0769610411361284	6	5.64	6.2	0	0	0.371563556432483
959	0.182321556793955	0.371563556432483	4.8187135212627	0.518793793415168	2.2248595461287	0.435889894354067	0.2	0.828551817566148	1.40609698841607	6.55	5.84	2.01356879752913	1.80828877117927	5.2	4.97	4.42	0.14142135623731	0.14142135623731	0.89199803930511
960	0.385262400790645	0	3.6428011200174	0.285178942233662	2.84077454226836	0.62449979983984	0.5	1.10194007876078	0.494696241836107	5.87	6.02	0.425267735404344	0.900161349944271	6.1	5.38	5.61	0	0	0.470003629245736
961	0.559615787935423	0.647103242058539	3.60416425818802	0.482426149244293	2.73130005674953	0	0.830662386291807	1.00063188030791	0.802001585472027	5.37	6.12	0.246860077931526	0.524728528934982	5.9	7.34	6.49	0	0	1.10856261952128
962	0.231111720963387	0.810930216216329	3.86393581727233	0.3293037471426	3.08706980808663	0	0	0.378436435720245	0	5.52	6.61	0.418710334858185	0.920282753143692	5.7	5.34	5.55	0	0	0.165514438477573
963	0.314810739840034	0.398776119957368	3.41906419945575	0.615185639090233	3.29848450049413	0.173205080756888	0.2	0.959350221334602	0.774727167552368	7.1	6.49	1.43031124653666	2.17361471169709	5.5	5.93	6.83	0.173205080756888	0.2	0.858661619037519
964	0	0.357674444271816	2.40416305603426	0.385262400790645	2.93428015022424	0	0	0.916290731874155	0	7.11	7.9	0	2.37490575457367	6.6	5.28	7.2	0	0	1.18478998490916
965	0.246860077931526	0.412109650826833	3.59861084308932	0.854415328156068	3.13528308131818	0.223606797749979	0.3	1.05082162483176	1.06471073699243	8.08	7.34	2.27315628230323	2.43711598595165	5.6	6.42	6.86	0.14142135623731	0.244948974278318	0.854415328156068
967	0.157003748809665	0.593326845277734	3.69052841744919	0.858661619037519	3.24499614791759	0.223606797749979	0.360555127546399	0.951657875711446	1.04380405217311	7.26	6.6	2.27006190128849	2.30258509299405	5.5	5.79	6.45	0.264575131106459	0.173205080756888	0.792992515529661
969	0.0582689081239758	1.22964055107451	3.64005494464026	0.139761942375159	2.50199920063936	0	0.346410161513775	1.14740245283754	0.698134722070984	6.26	5.12	0.476234178996372	2.32727770558442	5.8	7.25	5.81	0	0	0.672944473242426
970	0.457424847038875	0.122217632724249	2.9	0.343589704390077	2.18860686282393	0	0.424264068711929	0.582215619852664	0.307484699747961	4.36	5.43	0.207014169384326	0.703097511413113	6	5.03	5.03	0	0	0.993251773010283
971	0.548121408509688	0.371563556432483	3.95474398665704	0.693147180559945	2.72396769437525	0.458257569495584	0.264575131106459	0.683096844706444	0.815364813284194	5.62	6.46	0.405465108108164	2.25339484880327	6	5.69	7.54	0	0.5	0.936093359170335
972	0.444685821261446	0.845868267577609	2.76947648482525	0	2.53179778023443	0	0.479583152331272	1.05082162483176	1.38629436111989	8.09	6.37	0.412109650826833	3.56896915744138	5.7	6.64	7.43	0	0	1.20297230399235
974	0	0.542324290825362	3.30605505096331	0.457424847038875	2.92061637330205	0.223606797749979	0.173205080756888	0.936093359170335	0.8754687373539	6.78	7.02	0.482426149244293	1.54115907168081	5.6	5.58	6.02	0.4	0.264575131106459	0.841567185678219
975	0	0.708035793053696	3.48711915483254	0.512823626428664	2.85832118559129	0	0	1.19088756477728	0	6	5.15	0.657520002916794	1.37118072330984	5.7	6.86	6.98	0	0.3	0.85015092936961
976	0	0	2.81069386451104	0.683096844706444	2.4	0	0	0.314810739840034	0	4.04	4.51	0	0.751416088683921	5.6	6.34	4.32	0	0	0.542324290825362
977	0.46373401623214	0.779324876800997	2.88097205817759	0.770108221696074	2.65329983228432	0.264575131106459	0.360555127546399	0.576613364303994	0.672944473242426	6.51	6.63	0.518793793415168	1.36353737399727	5.8	5.32	5.7	0	0.316227766016838	1.05779029414785
979	0.246860077931526	0.542324290825362	3.41027858099599	0.438254930931155	2.49799919935936	0.264575131106459	0	0.636576829071551	0.940007258491471	5.14	6.17	0	0.708035793053696	5.9	6.74	7.14	0	0.374165738677394	1.07158361628019
982	0	0.215111379616945	4.53762052181537	0.732367893713227	3.17647603485372	0	0.519615242270663	0.904218150639886	0.867100487683383	5.91	6.51	0	1.06125650212434	5.3	4.43	4.91	0	0	1.01523067972906
983	0.378436435720245	0.688134638736401	4.45757781760453	1.05779029414785	3.14960314960472	0.244948974278318	0.469041575982343	0.982078472412158	1.35583515363518	8.89	7.14	3.3083508312958	3.13505933877509	5.3	7.39	7.37	0.2	0.316227766016838	0.947789398933526
984	0.928219302739429	0.802001585472027	4.49221548904324	0.845868267577609	3.05941170815567	0	0.387298334620742	0.76080582903376	0.858661619037519	5.7	6.54	1.55180879959746	0.29266961396282	5.2	4.7	5.92	0.282842712474619	0	0.457424847038875
985	0.524728528934982	0.62057648772511	4.16893271713517	1.43031124653666	3.29393381840012	0	0.387298334620742	0.932164081030445	0.832909122935104	6.59	5.62	0.576613364303994	0.770108221696074	5.3	5.85	7.28	0.316227766016838	0	1.03673688495002
986	0.371563556432483	0.792992515529661	3.01330383466387	1.00430160919687	3.14483703870328	0	0.2	0.959350221334602	0.841567185678219	6.29	6.38	1.28647402583768	0.765467842139571	5.6	5.84	7.29	0	0.3	0.559615787935423
987	0.405465108108164	0.438254930931155	3.72155881318568	0.548121408509688	3.0232432915662	0.556776436283002	0.387298334620742	1.0681530811834	0.751416088683921	5.57	6.08	1.49290409617815	0.570979546585738	5.3	4.35	7.29	0.223606797749979	0	0.19062035960865
988	0.783901543828409	0.806475865866949	4.43170396123207	1.00063188030791	3.06104557300279	0.1	0.469041575982343	0.966983846189673	1.07500242302898	6.63	6.3	1.61541998411165	0.879626747502564	5.6	5.94	6.67	0.14142135623731	0.14142135623731	0.703097511413113
989	0.60431596685333	0.262364264467491	5.08232230382922	1.62727783056243	3.4	0	0	0.425267735404344	1.05082162483176	6.95	5.1	0.688134638736401	0.27002713721306	5.4	6.72	8.01	0	0	0.570979546585738
990	0.712949807856125	0.371563556432483	5.58659108938537	1.34547236659964	3.36303434416005	0.33166247903554	0.360555127546399	0.879626747502564	0.867100487683383	6.73	5.47	1.44691898293633	0.647103242058539	5.1	6	5.47	0.53851648071345	0	0.56531380905006
991	0.113328685307003	0.0295588022415444	2.55147016443461	0.989541193613748	2.94957624075052	0.1	0.173205080756888	0.832909122935104	0.62057648772511	7.81	7.7	1.25276296849537	1.4036429994545	6.1	6.4	7.71	0.3	0	0.770108221696074
992	0.314810739840034	0.494696241836107	4.37378554572581	0.955511445027436	3.20468407179241	0	0.412310562561766	0.837247524533702	0.53062825106217	6.35	6.76	2.0360119837525	1.71739505393919	5.3	6.22	5.52	0.173205080756888	0	0.570979546585738
993	0.262364264467491	0.0769610411361284	4.20475920832573	1.07500242302898	3.38969025133566	0.412310562561766	0.264575131106459	0.828551817566148	0.500775287912489	6.17	5.91	1.44926916028128	0.641853886172395	5.7	5.27	6.22	0.2	0.1	0.688134638736401
994	0.198850858745165	0.46373401623214	4.04722126896961	1.07500242302898	3.37786915081091	0.316227766016838	0.2	0.770108221696074	0.756121979721334	5.9	5.58	2.24707238306379	1.11841491596429	5.5	5.06	6.22	0	0.173205080756888	0.86288995514704
995	0.506817602368452	0.0769610411361284	4.36577599058861	0.86288995514704	3.60970912955601	0.1	0.264575131106459	0.741937344729377	0.412109650826833	7.01	6.45	0.72270598280149	0.542324290825362	5.7	5.84	7.07	0	0	0.819779831493311
996	0.943905898907129	0.989541193613748	5.53714727996285	1.5810384379124	2.80713376952364	0.447213595499958	0	1.12492959698548	0.683096844706444	6.12	5.17	0.810930216216329	0.470003629245736	5.4	5.73	5.55	0	0.1	0.815364813284194
997	0.378436435720245	0.215111379616945	4.37492857084547	0.746687947487975	3.21091887160046	0.316227766016838	0.244948974278318	0.683096844706444	1.16938135955632	6.21	7.57	1.24126858906963	0.708035793053696	5.1	5.8	6.01	0	0.223606797749979	0.86288995514704
998	0.262364264467491	0.300104592450338	3.06920185064456	0.824175442966349	3.14483703870328	0.2	0.223606797749979	0.900161349944271	0.76080582903376	5.68	7.08	0.587786664902119	0.72270598280149	5.5	5.14	6.52	0	0	0.693147180559945
999	0.570979546585738	0.378436435720245	4.14608248832558	0.908258560176891	3.02654919008431	0	0.244948974278318	1.00795792039998	0.582215619852664	5.8	6.4	0.0676586484738149	1.33236601909433	5.4	6.01	6.98	0	0.14142135623731	0.72270598280149
1000	0.0582689081239758	0.0582689081239758	3.95347948015416	1.11514159061932	3.60416425818802	0.223606797749979	0	0.512823626428664	0.398776119957368	5.83	4.55	1.61541998411165	0.598836501088704	5.4	5.66	4.93	0	0	1.24990173621434
1001	0.667829372575655	0.693147180559945	4.23083916026124	0.667829372575655	2.70185121722126	0	0.2	0.647103242058539	0.824175442966349	5.06	4.84	1.63899671467564	1.01523067972906	5.4	4.38	5.1	0.223606797749979	0	0.72270598280149
1002	0.0953101798043249	0.139761942375159	3.14960314960472	0.896088024556636	3.06431068920891	0.1	0.282842712474619	1.01523067972906	0.576613364303994	6.23	5.85	1.10525683138678	0.89199803930511	5.6	5.57	6.57	0	0.1	0.86288995514704
1003	0.524728528934982	0.524728528934982	4.07921561087423	0.457424847038875	2.90688837074973	0	0.244948974278318	0.924258901523332	0.431782416425538	6.21	5	0.336472236621213	0.774727167552368	5.4	5.96	7.52	0	0	0.46373401623214
1004	0.832909122935104	0.576613364303994	4.0137264480779	0.792992515529661	3.54823899984203	0.3	0.3	0.819779831493311	1.02961941718116	6.62	5.5	0.871293365943419	1.7263316639056	5.3	6.41	7.54	0	0	0.837247524533702
1006	0.970778917158225	0.920282753143692	5.18459255872629	0.76080582903376	2.6944387170615	0	0.2	0.615185639090233	1.19088756477728	5.62	7.6	0.231111720963387	1.40609698841607	5.7	6.58	6.2	0.447213595499958	0	1.08856195281461
1008	0.29266961396282	0.392042087776024	4.04227658628155	1.02961941718116	3.20780298646909	0.316227766016838	0.33166247903554	0.871293365943419	1.02961941718116	6.34	6.25	1.76473079684014	1.00063188030791	5.5	5.53	6.05	0	0	0.457424847038875
1009	0.76080582903376	0.542324290825362	5.4735728733616	1.14422279992016	3.34813380855664	0	0.244948974278318	0.636576829071551	1.02245092770255	5.88	5.44	1.63705307946707	0.53062825106217	5.2	5.68	4.55	0.223606797749979	0.360555127546399	0.672944473242426
1011	0.300104592450338	0.139761942375159	3.92683078321437	0.924258901523332	3.32415402771893	0.435889894354067	0	0.364643113587909	0	5.78	7.08	0.438254930931155	0.582215619852664	5.4	5.19	4.98	0	0	1.37371557891303
1012	1.04731899428056	0	4.98497743224581	0.647103242058539	3.42198772645373	0.53851648071345	0.748331477354788	0.444685821261446	0.615185639090233	5.83	3.35	1.45395300959371	0.741937344729377	5.4	6.2	8.1	0	0	0.978326122793608
1013	0.246860077931526	0.113328685307003	3.74966665185053	0.966983846189673	3.14642654451045	0.244948974278318	0.3	0.943905898907129	0.815364813284194	7.22	6.68	1.7227665977411	0.974559639998131	5.3	6.42	7.45	0.223606797749979	0.173205080756888	0.802001585472027
1014	0.741937344729377	0.908258560176891	4.41588043316392	0.904218150639886	3.14006369362152	0.173205080756888	0.223606797749979	1.11841491596429	0.741937344729377	5.13	6.06	1.32707500145992	0.0769610411361284	5	4.3	5.25	0	0.2	0.672944473242426
1015	0.139761942375159	0.371563556432483	5.43966910758366	0.662687973075237	3.12569992161756	0.685565460040104	0.53851648071345	0.810930216216329	0.438254930931155	4.75	5.89	1.43508452528932	0.598836501088704	5.1	3.79	5.14	0	0	0.792992515529661
1017	0.29266961396282	0.412109650826833	4.03732584763727	0.916290731874155	3.07083050655682	0.3	0.316227766016838	0.85015092936961	0.774727167552368	6.79	5.82	2.6775909936175	1.93007108502557	5.3	5.75	5.84	0.1	0.2	0.86288995514704
1018	1.26694760348732	0.425267735404344	4.58148447558212	0.841567185678219	2.88963665535998	0.14142135623731	0	0.559615787935423	1.25276296849537	6.37	8.31	0.559615787935423	0.974559639998131	5.7	6.83	7.58	0	0	0.457424847038875
1019	0.593326845277734	0.559615787935423	5.14975727583349	1.31103187661934	3.21091887160046	0.4	0.360555127546399	0.756121979721334	1.28370777234479	6.43	6.21	0.904218150639886	0.576613364303994	5.2	5.68	6.32	0.346410161513775	0.14142135623731	0.662687973075237
1020	0.198850858745165	0.470003629245736	3.57351367704113	1.05082162483176	3.65513337649941	0.282842712474619	0.173205080756888	0.72270598280149	0.746687947487975	6.3	6.14	2.42833629829961	1.13462272619114	5.4	5.47	5.15	0.447213595499958	0	0.770108221696074
1021	0	0.357674444271816	5.16526862805798	1.28093384546206	3.47562943939655	0	0.374165738677394	0.955511445027436	1.04027671165515	6.36	5.49	3.26384919051093	0.625938430866495	5.5	4.81	7.17	0	0	0.582215619852664
1022	0.0295588022415444	0.0769610411361284	4.9376107582514	0.959350221334602	3.53270434653114	0	0.648074069840786	1.07158361628019	0.587786664902119	7.29	5.72	0.928219302739429	1.25846098961001	5.4	5.54	6.24	0.3	0	0.832909122935104
1023	0.62057648772511	0.62057648772511	4.13400532171888	0.708035793053696	3.43802268753422	0.14142135623731	0	0.524728528934982	1.15057202759882	6.01	6.96	1.26412672714568	1.23547147138531	5.4	5.35	6.28	0	0.1	0.76080582903376
1024	0.350656871613169	0.53062825106217	3.98873413503583	0.928219302739429	3.05286750449475	0.360555127546399	0.565685424949238	1.25276296849537	1.31908561142644	7.92	7.72	0.693147180559945	0.936093359170335	5.4	6.89	6.7	0	0.316227766016838	0.924258901523332
1025	0.494696241836107	0.587786664902119	4.40227214061103	0.810930216216329	3.05777697028413	0.282842712474619	0.360555127546399	0.963174317773006	0.904218150639886	6.33	7.71	1.61938824328727	1.81482474215905	5.5	6.63	6.86	0	0.2	1.04027671165515
1026	0.343589704390077	0.385262400790645	4.70425339453563	0.792992515529661	3.11287648325468	0.33166247903554	0.282842712474619	0.841567185678219	0.815364813284194	6.99	7.41	0.300104592450338	0.322083499169113	5.2	6.43	5.65	0	0.14142135623731	0.887891257352457
1027	0.122217632724249	0	4.03360880601974	0.989541193613748	2.92403830344269	0.412310562561766	0	0.717839793150317	0.693147180559945	5.47	5.44	1.27815220250019	0.920282753143692	5.7	5.41	6.05	0.2	0	0.85015092936961
1028	0.215111379616945	0.385262400790645	3.92428337406972	0.841567185678219	2.92574776766556	0	0.387298334620742	0.688134638736401	0.512823626428664	5.75	5.4	0.405465108108164	0.548121408509688	5.7	4.86	6.79	0.2	0	0.631271776841858
1029	0.431782416425538	0.336472236621213	3.95727178748188	0.708035793053696	2.89309522829789	0	0.360555127546399	0.99694863489161	0.662687973075237	6.85	7.21	0.582215619852664	0.78845736036427	5.5	5.8	7.23	0	0	0.609765571620894
1030	0.518793793415168	0.482426149244293	3.44383507154451	0.936093359170335	2.91890390386528	0.14142135623731	0.4	0.947789398933526	0.717839793150317	7.91	6.84	2.48240351956988	1.58719230348678	5.6	6.4	6.99	0.387298334620742	0.244948974278318	0.698134722070984
1032	0.756121979721334	0.688134638736401	4.24617474911243	1.15373158788919	3.02489669245083	0.173205080756888	0.574456264653803	0.78845736036427	0.672944473242426	6.33	6.43	1.2947271675944	1.03318448334565	5.5	6.69	5.75	0	0.565685424949238	0.553885113226438
1033	0.727548607277278	0.425267735404344	4.87749935930288	1.28370777234479	3.12409987036266	0	0.223606797749979	1.19694818938897	1.45395300959371	6.24	5.16	1.95444505150515	0.46373401623214	5.4	6.55	5.74	0	0	0.476234178996372
1034	0.165514438477573	0.262364264467491	3.70135110466435	0.845868267577609	3.20936130717624	0.2	0.316227766016838	0.982078472412158	0.947789398933526	6.71	6.66	2.11625551480255	0.89199803930511	5.3	5.59	5.74	0	0.4	0.854415328156068
1035	0.19062035960865	0.470003629245736	4.13884041731498	0.883767540168595	3.38082830087539	0.264575131106459	0.412310562561766	0.819779831493311	0.824175442966349	6.62	6.98	1.43746264769429	1.50407739677627	5.7	5.67	6.39	0.316227766016838	0	0.598836501088704
1036	0	0.215111379616945	3.59165699921359	1.08180517035173	3.19687347262916	0	0	0.932164081030445	0.46373401623214	5.36	5.65	2.36930872503695	0.683096844706444	5.8	4.16	3.91	0	0	0.27002713721306
1037	0.207014169384326	0.425267735404344	4.18927201313068	0.8754687373539	3.10322412983658	0.14142135623731	0.412310562561766	0.765467842139571	1.11841491596429	6.41	6.45	1.90359895098359	0.774727167552368	5.5	5.91	6.34	0.14142135623731	0.447213595499958	0.920282753143692
1038	1.00795792039998	0.593326845277734	5.40370243444252	1.39871688111845	2.84604989415154	0.692820323027551	0	0.712949807856125	1.28923264827676	5.87	6.29	0	0.488580014818671	5.2	6.04	6.17	0	0	0.46373401623214
1039	0.314810739840034	0.371563556432483	3.77888872553824	0.989541193613748	3.19687347262916	0.14142135623731	0.346410161513775	0.916290731874155	0.832909122935104	6.98	6.51	3.02819946369149	1.43031124653666	5.4	6.12	5.82	0.1	0.173205080756888	0.797507195884188
1040	0.29266961396282	0.46373401623214	3.66196668472011	1.00063188030791	3.00665927567458	0.173205080756888	0.360555127546399	0.963174317773006	0.924258901523332	7.14	7.19	1.52822785700856	0.985816794522765	5.6	6.11	6.89	0.173205080756888	0.14142135623731	0.625938430866495
1041	0.641853886172395	0.792992515529661	4.62385120867876	0.783901543828409	3.23264597504892	0.447213595499958	0.264575131106459	0.912282710476616	0.802001585472027	7.06	4.59	0.27002713721306	0.231111720963387	5.3	5.3	7.27	0	0	0.783901543828409
1042	0.182321556793955	0.418710334858185	3.28176781628439	0.871293365943419	3.06267856622271	0.14142135623731	0.3	1.03673688495002	0.970778917158225	7.41	6.71	1.70474809223843	1.08518926833597	5.7	6.36	6.55	0.223606797749979	0.14142135623731	0.871293365943419
1043	0.65232518603969	0.470003629245736	4.89897948556636	1.43508452528932	3.23419232575925	0.264575131106459	0.3	1.00430160919687	0.559615787935423	5.66	5.72	0.482426149244293	0.636576829071551	5.3	4.75	6.26	0	0.374165738677394	0.506817602368452
1044	0.615185639090233	0.78845736036427	5.98247440445841	1.45628673293993	2.97657521322744	0.62449979983984	0.608276253029822	0.955511445027436	0.683096844706444	7.39	6.14	1.00063188030791	0.662687973075237	5.1	6.17	6.88	0.360555127546399	0.33166247903554	0.858661619037519
1045	0.412109650826833	0.22314355131421	3.64828726939094	1.02961941718116	2.93428015022424	0	0	0.806475865866949	0.27763173659828	5.66	6.7	1.56861591791385	0.908258560176891	5.5	5.33	4.93	0.360555127546399	0	0.887891257352457
1046	0.231111720963387	0.254642218373581	4.34396132579469	0.963174317773006	3.08706980808663	0.3	0.479583152331272	0.887891257352457	0.587786664902119	6.81	7.43	0.693147180559945	0.56531380905006	5.4	5.9	7.32	0.424264068711929	0	0.8754687373539
1047	0.113328685307003	0.0295588022415444	5.50090901579003	1.39128190263093	3.10644491340181	0.374165738677394	0.264575131106459	0.683096844706444	1.21194097397511	6.8	4.78	0.0392207131532813	0.593326845277734	5.3	6.27	4.29	0	0.244948974278318	0.896088024556636
1048	0.518793793415168	0.392042087776024	5.36935750346352	1.64865862558738	3.60970912955601	0.264575131106459	0.616441400296898	1.0952733874026	0	5.04	4.63	0.792992515529661	0.536493370514568	5.5	4.92	5.27	0	0.223606797749979	0.609765571620894
1050	0.806475865866949	0.802001585472027	5.24880938880428	1.20597080698861	3.06920185064456	0.424264068711929	0.360555127546399	0.698134722070984	0.985816794522765	6.1	6.1	0.371563556432483	0.444685821261446	5.3	5.16	4.46	0.316227766016838	0	0.774727167552368
1051	0.470003629245736	0.438254930931155	4.98798556533597	1.41342302850814	2.90688837074973	0.479583152331272	0.374165738677394	0.806475865866949	0.936093359170335	6.16	7.17	0.476234178996372	0.22314355131421	5.2	5.93	5.93	0.3	0	0.85015092936961
1052	0.837247524533702	0.548121408509688	4.30697109347161	1.02604159583327	3.14801524773944	0	0.556776436283002	0.908258560176891	0.802001585472027	6.41	6.73	1.1999647829284	0.924258901523332	5.4	6.44	6.11	0	0	0.904218150639886
1053	0.746687947487975	0.828551817566148	3.18433666561813	0.553885113226438	2.92916370317536	0	0	0.900161349944271	0.405465108108164	4.94	4.7	0.570979546585738	0.488580014818671	5.5	5.21	6.21	0	0	0.978326122793608
1054	0.231111720963387	0.262364264467491	4.09756024970958	0.993251773010283	3.16701752442262	0.223606797749979	0.458257569495584	0.806475865866949	1.29746314741327	6.81	6.97	1.83258146374831	1.67335123817775	5.5	6.49	7.19	0.374165738677394	0	0.712949807856125
1056	0.357674444271816	0.518793793415168	3.93573373083089	0.966983846189673	3.18119474411737	0.3	0.3	0.959350221334602	0.883767540168595	6.28	5.62	2.39425228151987	0.871293365943419	5.4	5.76	6.26	0.1	0.2	0.657520002916794
1057	0.896088024556636	0.625938430866495	5.8949130612758	1.30291275218084	3.141655614481	0	0.5	0.947789398933526	1.24703229378638	6.4	5.73	1.50629715351459	0.783901543828409	5.2	5.56	6.5	0.346410161513775	0.223606797749979	0.412109650826833
1058	0.215111379616945	0.215111379616945	4.12431812546026	0.625938430866495	3.24345494804537	0	0.244948974278318	0.989541193613748	0.139761942375159	6.73	6.1	0.19062035960865	0.928219302739429	5.5	5.36	6.12	0	0.33166247903554	0.693147180559945
1059	0.457424847038875	0.457424847038875	4.25323406362735	0.959350221334602	3.08706980808663	0.14142135623731	0.264575131106459	0.924258901523332	0.779324876800997	6.39	6.36	1.39128190263093	0.8754687373539	5.3	5.61	5.57	0	0.3	0.824175442966349
1060	0.343589704390077	0	5.80430874437258	1.57897870494939	3.13528308131818	0.223606797749979	0.4	0.765467842139571	0.832909122935104	4.73	6.82	0.0769610411361284	0.2390169004705	5.3	6.05	6.03	0	0	0.792992515529661
1061	0.717839793150317	0.703097511413113	4.45533388198909	0.806475865866949	3.0854497241083	0.173205080756888	0.316227766016838	0.947789398933526	0.553885113226438	6.87	6.82	2.35801979988215	1.06471073699243	5.5	6.32	5.52	0.53851648071345	0.424264068711929	0.837247524533702
1062	0.405465108108164	0.60431596685333	3.4928498393146	0.693147180559945	3.0935416596516	0.360555127546399	0.33166247903554	0.741937344729377	0.444685821261446	5.44	5.44	0.431782416425538	0.765467842139571	5.6	4.9	6.61	0.244948974278318	0	0.819779831493311
1063	0.667829372575655	0.2390169004705	6.1757590626578	1.3297240096315	2.82311884269862	0.14142135623731	0.346410161513775	0.378436435720245	1.28923264827676	5.81	4.52	1.56861591791385	0.536493370514568	5	4.83	3.67	0	0	0.770108221696074
1064	0.254642218373581	0.425267735404344	4.32319326424346	1.08856195281461	3.08220700148449	0	0.424264068711929	0.824175442966349	0.837247524533702	6.35	6.61	2.06939120582633	0.815364813284194	5.6	5.85	7.49	0	0.14142135623731	0.802001585472027
1065	0.048790164169432	0.048790164169432	3.77888872553824	1.01884732019925	3.34065861769801	0.346410161513775	0.316227766016838	0.625938430866495	0.662687973075237	5.23	8.14	1.66770682055808	1.29746314741327	5.4	5.14	6.8	0.1	0.2	0.693147180559945
1066	0	0	4.32550575077643	1.38128181929635	2.77848879788996	0	0.836660026534076	0.693147180559945	0.924258901523332	4.95	6.22	0.506817602368452	0.476234178996372	4.8	5.93	5.48	0	0	0.783901543828409
1067	0.46373401623214	0.56531380905006	3.46987031457949	1.03318448334565	3.04959013639538	0	0	0.920282753143692	0.883767540168595	6.89	6.12	1.69377906086785	1.10525683138678	5.7	6.22	7.33	0	0.33166247903554	0.916290731874155
1068	0.378436435720245	0.378436435720245	4.34856298103178	0.828551817566148	3.59444015112229	0	0.244948974278318	1.34547236659964	0.871293365943419	6.35	4.85	0.86288995514704	0.867100487683383	5.3	5.72	7.16	0	0.3	0.46373401623214
1069	0.924258901523332	0.688134638736401	5.19615242270663	0.867100487683383	3.33016516106934	0.360555127546399	0	0.896088024556636	0.53062825106217	5.85	6.32	1.45395300959371	1.40854497005471	5.4	5.96	6.84	0	0	0.8754687373539
1070	0.322083499169113	0.19062035960865	4.54202597967031	0.947789398933526	3.13049516849971	0.2	0.14142135623731	0.598836501088704	0.879626747502564	7.05	7.17	1.54968790802833	0.912282710476616	5.5	5.43	6.72	0	0.33166247903554	0.832909122935104
1071	0.29266961396282	0.173953307123438	4.47772263544762	1.24990173621434	3.51425667816112	0	0	0.27002713721306	1.21787570949493	5.44	4.48	1.58719230348678	0.246860077931526	5.3	5.74	5.47	0.519615242270663	0	0.756121979721334
1072	0.615185639090233	0.60431596685333	4.44634681508314	0.993251773010283	3.00333148353624	0.3	0.424264068711929	0.797507195884188	1.16315080980568	5.76	6.12	1.6467336971778	0.667829372575655	5.4	5.57	5.88	0	0	0.751416088683921
1073	0.215111379616945	0.0953101798043249	3.44673758792282	0.832909122935104	3.08706980808663	0.3	0.387298334620742	0.970778917158225	0.810930216216329	7.09	7.42	1.78170913337455	0.837247524533702	5.5	5.98	6.76	0.14142135623731	0.244948974278318	0.698134722070984
1074	1.22377543162212	1.04027671165515	4.98798556533597	0.678033542749897	3.01662062579967	0	0.565685424949238	1.38128181929635	1.21491274436427	6.55	6.26	0.819779831493311	0.683096844706444	5.6	5.72	5.07	0	0	0.364643113587909
1075	0.438254930931155	0.444685821261446	4.20356991139674	1.02604159583327	2.9	0.223606797749979	0.223606797749979	0.867100487683383	0.943905898907129	7.13	6.42	0.593326845277734	1.04380405217311	5.3	5.67	6.16	0	0	0.841567185678219
1077	0.837247524533702	0.512823626428664	3.36005952328229	1.26129787094521	3.04302481094059	0.360555127546399	0.806225774829855	1.25561603747777	1.05082162483176	5.69	5.47	1.00430160919687	1.04731899428056	5.5	5.32	6.02	0	0	0.657520002916794
1078	1.21787570949493	0.970778917158225	6.41716448285378	1.20896034583698	2.6229754097208	0.3	0	0.698134722070984	0.732367893713227	5.1	4.95	0	0.198850858745165	5.2	7.31	2.86	0	0.469041575982343	0.688134638736401
1079	0	0.385262400790645	4.37949768809164	0.703097511413113	3.40293990543471	0.282842712474619	0.714142842854285	1.06125650212434	1.29198368164865	6.17	8.15	0.173953307123438	0.770108221696074	5.5	5.73	5.52	0	0	0.974559639998131
1080	0.824175442966349	0.494696241836107	5.18073353879545	1.08518926833597	3.26649659421222	0	0.2	0.698134722070984	0.896088024556636	6.58	6.1	0.904218150639886	0.60431596685333	5.1	5.98	4.85	0	0	0.587786664902119
1081	0.553885113226438	0.392042087776024	4.69041575982343	1.07500242302898	3.00333148353624	0.435889894354067	0.412310562561766	0.819779831493311	0.698134722070984	5.91	5.75	0.254642218373581	0.576613364303994	5.3	5.13	5.79	0.1	0.223606797749979	0.598836501088704
1082	1.02245092770255	0.698134722070984	5.00599640431353	1.11514159061932	3.37638860322683	0.264575131106459	0.489897948556636	0.908258560176891	1.05082162483176	6.9	6.59	1.02245092770255	0.336472236621213	5.3	6.06	6.43	0	0.360555127546399	1.18478998490916
1083	0.73716406597672	0.883767540168595	4.42492937796752	1.10194007876078	3.26955654485436	0.360555127546399	0.2	0.72270598280149	0.841567185678219	6.19	6.27	0.837247524533702	0.819779831493311	5.4	5.65	5.48	0.282842712474619	0.14142135623731	0.86288995514704
1085	0.615185639090233	0.542324290825362	5.59106429939775	1.10525683138678	2.71845544381364	0.264575131106459	0.244948974278318	1.13783300182139	0.73716406597672	5.92	5.47	0.500775287912489	0.548121408509688	5.3	5.36	5.81	0	0.374165738677394	0.924258901523332
1086	0	0	4.94974746830583	0.72270598280149	2.91032644217105	0.360555127546399	0.387298334620742	1.01523067972906	0.53062825106217	6.42	5.86	0.56531380905006	0.8754687373539	5.1	5.38	4.64	0.14142135623731	0	0.841567185678219
1087	0.343589704390077	0.231111720963387	4.78225888048734	0.936093359170335	3.47706773014274	0	0	1.02245092770255	0.717839793150317	6.03	5.3	0.779324876800997	0.89199803930511	5.2	5.69	6.35	0	0.360555127546399	0.582215619852664
1088	0.512823626428664	0.512823626428664	3.36303434416005	1.10856261952128	2.83019433961698	0.14142135623731	0.360555127546399	0.879626747502564	1.04380405217311	7.66	7.44	1.82616089594539	1.20896034583698	5.8	6.21	6.97	0.14142135623731	0.387298334620742	0.959350221334602
1089	0.438254930931155	0.198850858745165	3.39558536926993	1.01884732019925	2.92745623366089	0.316227766016838	0.14142135623731	0.940007258491471	1.29746314741327	7.17	6.99	2.2181159363676	2.278292400425	5.9	5.84	6.66	0.282842712474619	0	0.85015092936961
1090	0.131028262406404	0.482426149244293	3.7589892258425	0.978326122793608	3.39411254969543	0.2	0.489897948556636	0.765467842139571	0.727548607277278	6.15	7.16	2.40243042796376	0.19062035960865	5.7	5.77	8.01	0.244948974278318	0.14142135623731	0.371563556432483
1091	0.148420005118273	0	3.24345494804537	0.858661619037519	2.95803989154981	0.374165738677394	0.374165738677394	0.943905898907129	1.0681530811834	6.25	6.63	1.49065437644413	0.73716406597672	5.7	5.28	5.8	0.173205080756888	0	0.824175442966349
1092	0.215111379616945	0.350656871613169	4.48441746495573	0.86288995514704	3.52420203734122	0.3	0.360555127546399	0.774727167552368	0.712949807856125	6.08	6.92	1.76644166124377	0.86288995514704	5.3	5.92	6.47	0	0.360555127546399	0.662687973075237
1093	0.60431596685333	0.246860077931526	4.19642705167146	1.06471073699243	2.79463772249642	0	0	1.00430160919687	1.00430160919687	7.54	7.3	2.26176309847379	1.31908561142644	5.4	7.19	7.5	0	0	0.76080582903376
1094	0.779324876800997	0.385262400790645	3.92428337406972	0.73716406597672	2.9086079144498	0	0	0.587786664902119	0.867100487683383	5.43	5.15	2.23857976301813	0.73716406597672	5.4	5.64	6.22	0	0.5	0.858661619037519
1095	0	0	4.2142615011411	0.148420005118273	3.02820078594534	0	0	1.16002091679675	0.131028262406404	6.18	5.53	0.27002713721306	0.982078472412158	5.4	5.11	6.32	0	0.424264068711929	0.2390169004705
1096	0.131028262406404	0.122217632724249	4.48218696620299	0.751416088683921	2.82134719593318	0.6	0.374165738677394	1.12167756159911	0.858661619037519	6.63	5.36	2.73696154459663	0.854415328156068	5.7	5.39	5.37	0	0.264575131106459	0.936093359170335
1097	0.62057648772511	0.741937344729377	4.11339276024063	0.883767540168595	2.87576076890968	0.282842712474619	0.223606797749979	0.924258901523332	0.797507195884188	6.77	6.56	2.29051251175978	1.61740608208328	5.4	6.45	6.37	0	0.316227766016838	0.774727167552368
1098	0.22314355131421	0.322083499169113	4.20832508250016	0.824175442966349	2.83019433961698	0.223606797749979	0.264575131106459	0.756121979721334	0.262364264467491	5.88	6.45	2.12942147398486	1.21194097397511	5.7	5.96	6.37	0	0	0.500775287912489
1099	0.806475865866949	0.512823626428664	4.88262224629348	1.48839958405704	2.89654967159205	0.412310562561766	0	0.72270598280149	0.951657875711446	5.57	5.88	0.985816794522765	1.31372366828506	5.1	5.56	4.82	0	0.374165738677394	0.854415328156068
1100	0.0582689081239758	0.582215619852664	4.06571027005122	0.86288995514704	3.07408522978788	0.458257569495584	0.14142135623731	0.993251773010283	0.86288995514704	6.57	6.25	1.87946504964716	1.74396880539171	5.3	6.19	7.28	0	0.14142135623731	0.641853886172395
1101	0.536493370514568	0.688134638736401	5.25737577123797	1.15373158788919	3.32866339541865	0.223606797749979	0.6	0.797507195884188	1.20597080698861	6.54	7.1	0.451075619360217	0.615185639090233	5.2	7.02	6.56	0.3	0.1	0.904218150639886
1103	0	0.104360015324243	3.25883414736006	0.598836501088704	2.84604989415154	0	0.1	0.783901543828409	0.86288995514704	6.97	7.04	1.8213182714696	1.90508815453506	6.1	5.58	6.22	0	0	0.457424847038875
1104	0.425267735404344	0.165514438477573	4.59782557302906	1.06471073699243	2.7495454169735	0	0.374165738677394	0.819779831493311	1.2947271675944	7.74	7.51	2.97705900828837	0.78845736036427	5.1	6.66	7.32	0.264575131106459	0.346410161513775	0.845868267577609
1105	0.364643113587909	0.582215619852664	3.97492138287036	1.28647402583768	3.05777697028413	0.223606797749979	0.4	0.963174317773006	1.58514521986506	6.92	7.04	3.23040906068187	1.77664583141801	5.2	5.88	6.32	0.14142135623731	0.469041575982343	0.78845736036427
1106	0.8754687373539	1.08180517035173	3.24961536185438	0.904218150639886	2.92061637330205	0.1	0.33166247903554	0.932164081030445	1.45395300959371	8.06	8.12	3.08557297755378	1.61342993370364	5.4	6.69	7.5	0.387298334620742	0	0.932164081030445
1107	0.60431596685333	0.672944473242426	4.45084261685358	0.940007258491471	2.98831055949679	0	0.3	0.924258901523332	1.47704872438835	5.79	6.4	3.47599559173734	1.11514159061932	5.1	4.98	4.74	0	0	0.678033542749897
1108	0.802001585472027	0.908258560176891	4.78016736108685	1.17865499634165	3.04302481094059	0.489897948556636	0.264575131106459	0.72270598280149	1.66392609771817	7.31	7.19	3.44009753061971	0.78845736036427	5.1	6.51	6.3	0.412310562561766	0.412310562561766	1.02245092770255
1109	0.27002713721306	0.444685821261446	3.55387112878337	1.18784342239605	3.07245829914744	0.282842712474619	0.173205080756888	0.792992515529661	1.3609765531356	6.55	7.83	2.64546532591059	1.27536280041261	5.3	6.83	7.33	0.2	0.14142135623731	0.928219302739429
1110	0.113328685307003	0.29266961396282	4.92747399790197	1.45628673293993	2.87576076890968	0	0.435889894354067	0.703097511413113	0.883767540168595	6.03	5.56	3.74289404242017	0.867100487683383	5.2	6.04	6.23	0	0.1	0.29266961396282
1111	0.2390169004705	0.542324290825362	3.7	1.1314021114911	3.02985148150862	0.3	0.387298334620742	0.86288995514704	1.00430160919687	7.48	7.27	3.10413814739778	1.74919985480926	5.3	6.44	6.73	0.282842712474619	0.173205080756888	0.65232518603969
1112	0.343589704390077	0.593326845277734	4.52658811910251	1.33500106673234	3.19217793990247	0.173205080756888	0.346410161513775	0.883767540168595	1.10525683138678	7.08	6.91	3.8584112359795	1.16627093714192	5.3	6.2	6.26	0.173205080756888	0.173205080756888	0.732367893713227
1113	0.182321556793955	0.405465108108164	4.02243707222375	1.17248213723457	3.02158898594763	0.244948974278318	0.447213595499958	0.908258560176891	1.20597080698861	7.29	7.07	3.22326617316949	1.12492959698548	5.3	6.86	6.26	0.1	0.223606797749979	0.806475865866949
1114	0.392042087776024	0.336472236621213	4.37035467668243	1.09192330051731	2.92916370317536	0.748331477354788	0.591607978309962	0.815364813284194	0.667829372575655	5.43	6.38	2.90526037038992	0.989541193613748	5.1	5.06	6.6	0	0	0.845868267577609
1115	0.215111379616945	0.371563556432483	2.849561369755	0.215111379616945	2.31948270094864	0	0.2	1.11841491596429	0.797507195884188	5.11	6.1	0.512823626428664	1.16315080980568	5.1	6.8	5.97	0.5	0	1.34286480319255
1116	0.936093359170335	0.385262400790645	4.94368283772331	1.16315080980568	2.7367864366808	0.6557438524302	0.678232998312527	0.993251773010283	1.34286480319255	6.95	5.42	3.37005065266532	0.732367893713227	5.2	5.69	7.82	0	0	0.828551817566148
1117	0.364643113587909	0.500775287912489	4.99499749749687	1.39871688111845	2.78208554864871	0	0.591607978309962	1.07158361628019	1.23256026117785	5.17	6.33	3.89711239269239	0.631271776841858	5.3	4.76	5.66	0	0	0.815364813284194
1119	0.832909122935104	0.810930216216329	4.60217339960154	1.1999647829284	2.93087017795057	0.447213595499958	0.4	1.01160091167848	0.955511445027436	6.79	6.87	3.67781850675451	1.14740245283754	5.4	6	5.86	0	0.346410161513775	0.810930216216329
1120	0.438254930931155	0.536493370514568	4.36004587131833	1.01884732019925	2.81602556806574	0.244948974278318	0.387298334620742	0.940007258491471	1.08180517035173	6.75	6.7	3.80488312987024	1.33500106673234	5.3	6.3	6.43	0.2	0.264575131106459	0.779324876800997
1121	0	0	6.0770058416954	0.867100487683383	3.00998338865848	0	0.14142135623731	0.746687947487975	2.19165353228676	7.55	6.33	4.31133589405111	0.512823626428664	5.1	4.11	5.14	0	0.244948974278318	1.04027671165515
1122	0.989541193613748	0.717839793150317	4.45308881564246	1.15057202759882	2.99332590941915	0	0.316227766016838	0.678033542749897	1.28093384546206	5.94	7.2	3.824065726669	0.688134638736401	5.3	4.57	5.25	0.2	0	0.350656871613169
1123	0.22314355131421	0.56531380905006	4.72440472440709	1.4655675420144	2.43721152139079	0.374165738677394	0.529150262212918	1.07158361628019	1.54968790802833	7.25	6.26	3.38405122282718	1.23837423104327	5	6.85	7.13	0.173205080756888	0	0.879626747502564
1125	0.364643113587909	0.378436435720245	3.76430604494374	1.19088756477728	3.0967725134404	0.346410161513775	0.2	0.86288995514704	1.25561603747777	6.51	6.47	2.55100645149252	0.887891257352457	5.3	5.61	4.85	0	0	0.920282753143692
1126	0.139761942375159	0.2390169004705	4.48441746495573	0.854415328156068	2.91890390386528	0.2	0.4	1.07840958135059	1.29198368164865	7.58	7.46	3.48798651173455	1.14740245283754	5.3	6.77	7.72	0	0	1.00795792039998
1127	0.678033542749897	0.845868267577609	4.07921561087423	1.28923264827676	3.00998338865848	0.14142135623731	0	0.717839793150317	1.16002091679675	6.65	5.99	3.93064846955131	0.810930216216329	5.2	5.39	5.91	0	0	1.07500242302898
1128	0.62057648772511	0.412109650826833	3.79868398264452	1.38128181929635	2.60768096208106	0	0.556776436283002	0.871293365943419	1.04380405217311	6.62	5.28	3.3506055955461	0.810930216216329	5.1	5.11	5.6	0	0.223606797749979	0.593326845277734
1129	0.262364264467491	0.425267735404344	3.68103246386119	1.08518926833597	3.11287648325468	0.173205080756888	0.412310562561766	0.943905898907129	1.18784342239605	6.52	6.17	3.31017798327499	2.31253542384721	5.4	6.31	6.22	0.244948974278318	0.173205080756888	0.887891257352457
1130	0.357674444271816	0.647103242058539	4.1	0.993251773010283	2.68328157299975	0.14142135623731	0.424264068711929	0.982078472412158	1.09861228866811	7.42	7.4	2.88480071284671	0.867100487683383	5.3	6.49	5.68	0	0.173205080756888	0.841567185678219
1131	0.29266961396282	0.518793793415168	3.89101529166874	0.970778917158225	2.99165506033032	0.14142135623731	0.346410161513775	0.896088024556636	1.00430160919687	7.22	6.94	3.27336401015227	1.27815220250019	5.2	6.65	6.59	0.173205080756888	0.173205080756888	0.8754687373539
1132	0.774727167552368	0.797507195884188	3.88715834511536	0.963174317773006	2.65329983228432	0.244948974278318	0.282842712474619	0.756121979721334	1.39128190263093	6.48	6.59	2.67552700939665	1.15688119679209	5.2	5.97	6.46	0.264575131106459	0.1	0.932164081030445
1133	0.285178942233662	0.182321556793955	3.90128184062623	1.06125650212434	2.72946881279124	0	0.33166247903554	0.841567185678219	1.04731899428056	6.39	6.46	2.62249231274056	0.65232518603969	5.3	5.51	6.06	0	0	0.940007258491471
1134	0.207014169384326	0.300104592450338	5.01796771611775	0.815364813284194	2.48797106092495	0.282842712474619	0.479583152331272	0.85015092936961	0.993251773010283	6.25	5.28	3.72134664425144	1.05779029414785	5.1	5.08	5.68	0.346410161513775	0	0.678033542749897
1135	0.871293365943419	0.837247524533702	3.45398320783411	0.978326122793608	3.04630924234556	0	0.244948974278318	0.904218150639886	1.36353737399727	7.44	7.74	1.88403474533723	1.04380405217311	5.2	6.49	7.1	0.33166247903554	0.14142135623731	0.62057648772511
1136	0.955511445027436	0.0198026272961797	4.81456124688429	1.50185270175416	2.89309522829789	0.14142135623731	0.412310562561766	0.828551817566148	1.05779029414785	7.7	7.75	4.11251186617755	1.29746314741327	5.3	7.23	6.97	0.387298334620742	0	0.60431596685333
1137	0.182321556793955	0.165514438477573	5.23067873224881	1.52388002407245	3.0199337741083	0.244948974278318	0.424264068711929	0.751416088683921	1.28370777234479	6.95	6.99	3.82668295826113	0.231111720963387	5.1	6.1	7.05	0	0.374165738677394	0.920282753143692
1138	1.16002091679675	1.14103300455206	5.46260011349907	1.13462272619114	2.67768556779918	0.2	0.469041575982343	0.8754687373539	1.12492959698548	7.24	7.02	3.69112692665442	1.00430160919687	5.1	6.12	6.24	0.33166247903554	0.316227766016838	0.792992515529661
1139	0.418710334858185	0.708035793053696	4.75604878023765	1.22377543162212	3.1559467676119	0.173205080756888	0.374165738677394	0.810930216216329	1.02604159583327	6.96	5.23	4.15903932115391	1.67709656090792	5	5.54	5.29	0.173205080756888	0.1	0.806475865866949
1140	0.22314355131421	0.262364264467491	4.59238500128201	1.20896034583698	2.96141857899217	0.2	0.387298334620742	1.01523067972906	1.08856195281461	7.37	7.44	3.57822718401034	0.989541193613748	5.2	6.46	6.39	0.1	0.14142135623731	0.78845736036427
1141	0.246860077931526	0.524728528934982	3.22335229225724	0.693147180559945	2.72763633939717	0	0.2	0.62057648772511	1.16938135955632	7.46	7.62	3.20680324363393	1.46787434811231	5.8	6.31	7.33	0.387298334620742	0	0.904218150639886
1142	0.350656871613169	0.524728528934982	4.67332857821917	1.34547236659964	2.56709953059869	0	0.509901951359279	0.974559639998131	1.42310833424261	6.55	6.2	3.65506410561921	0.883767540168595	5.1	5.37	4.86	0	0.479583152331272	1.22964055107451
1143	0.398776119957368	0.494696241836107	4.19761837236307	1.12167756159911	3.04959013639538	0.2	0.387298334620742	0.943905898907129	1.16627093714192	7.26	7.1	3.46604835398177	1.16938135955632	5.3	6.51	6.59	0	0.244948974278318	0.854415328156068
1144	0.512823626428664	0.60431596685333	4.84871116896026	1.31908561142644	2.72946881279124	0	0.556776436283002	1.15688119679209	1.42069578783722	7.8	6.8	3.74573226570672	0.802001585472027	5.5	6.1	5.11	0	0.1	0.314810739840034
1145	0.73716406597672	0.774727167552368	4.5254833995939	1.31908561142644	2.72213151776324	0.223606797749979	0.519615242270663	0.815364813284194	1.23837423104327	7.21	6.82	3.66304869407941	0.336472236621213	5.4	6.39	6.36	0	0.509901951359279	1.07158361628019
1146	0.932164081030445	0.940007258491471	4.46766158073774	1.17557332980424	2.6944387170615	0.4	0.435889894354067	0.947789398933526	1.18478998490916	7.04	6.4	2.84490938381941	1.50185270175416	5	5.93	7.26	0	0.1	0.593326845277734
1147	0.19062035960865	0.542324290825362	4.29418211071678	0.693147180559945	3.29393381840012	0.387298334620742	0.479583152331272	1.15373158788919	1.53901544813755	7.97	6.09	2.63619609733423	2.15176220325946	5.4	6.73	8.27	0.14142135623731	0	0.636576829071551
1148	1.13783300182139	1.22671229129543	3.56089876295297	0.912282710476616	2.75317997958724	0.424264068711929	0	0.76080582903376	1.08518926833597	6.75	7.33	3.32467624375441	1.56653041142282	5.9	5.28	6.57	0	0.14142135623731	0.56531380905006
1149	0	0.322083499169113	4.36692111217961	1.41342302850814	2.7495454169735	0	0	1.28647402583768	1.56861591791385	5.17	6.56	3.9982007016692	0.482426149244293	4.9	5.18	4.77	0	0	0.636576829071551
1150	1.00063188030791	1.05082162483176	3.63455636907725	0.770108221696074	2.60192236625154	0.244948974278318	0.3	0.943905898907129	1.52169899812609	6.95	6.91	3.91581580366684	0.751416088683921	5.5	5.71	5.59	0	0	0.72270598280149
1151	0.182321556793955	0.412109650826833	3.75366487582469	1.02245092770255	2.86181760425084	0	0.5	0.8754687373539	1.44456326924387	7.49	7.74	3.91362172679184	1.68824909285839	5.5	5.74	6.28	0.3	0	0.488580014818671
1152	0.314810739840034	0.343589704390077	5.38609320379809	1.21491274436427	2.72946881279124	0	0.374165738677394	1.02245092770255	1.24990173621434	7.55	8.03	3.75980379245064	0.810930216216329	5	7.1	7.27	0	0.264575131106459	0.806475865866949
1153	0.2390169004705	0.231111720963387	3.94334883062607	0.908258560176891	2.91204395571221	0.223606797749979	0.4	1.08856195281461	1.09861228866811	7.25	7.71	3.46479796307175	0.779324876800997	5.2	6.2	6.67	0	0	0.871293365943419
1154	0.732367893713227	0.431782416425538	4.61952378498044	1.25276296849537	2.93087017795057	0	0.316227766016838	0.924258901523332	1.30019166206648	7.5	8.01	3.48308454113434	1.43031124653666	5.2	6.68	6.72	0.3	0.346410161513775	0.559615787935423
1155	0.559615787935423	0.832909122935104	3.18904374382039	0.916290731874155	2.86181760425084	0.2	0.33166247903554	0.920282753143692	0.928219302739429	6.67	7.41	2.52011290552262	1.51951320490611	5.9	5.8	6.71	0.1	0.173205080756888	0.837247524533702
1156	0.488580014818671	0.693147180559945	4.65403051128804	1.07840958135059	2.9034462281916	0.223606797749979	0.489897948556636	1.00430160919687	1.23547147138531	7.34	7.34	3.38472918895485	1.16627093714192	5.2	6.89	6.73	0.14142135623731	0.14142135623731	0.963174317773006
1158	0.845868267577609	0.858661619037519	4.09023226724351	1.16315080980568	2.86705423736629	0.223606797749979	0.244948974278318	0.963174317773006	1.37118072330984	7.77	7.15	2.96527306606928	1.28370777234479	5.3	6.58	6.4	0.14142135623731	0.173205080756888	1.02604159583327
1159	0.207014169384326	0.322083499169113	4.63788745012209	1.23547147138531	2.78388218141501	0.316227766016838	0.316227766016838	0.819779831493311	0.8754687373539	6.63	6.06	3.34073941262504	1.50851199384414	5.2	6.18	4.93	0	0.223606797749979	0.883767540168595
1160	0.29266961396282	0.262364264467491	4.26028168082816	0.940007258491471	2.80713376952364	0.316227766016838	0.412310562561766	1.06125650212434	1.43508452528932	7.28	7.54	2.72785282839839	1.12817109090965	5.2	6.39	7.51	0.14142135623731	0	1.05082162483176
1161	0.438254930931155	0.27763173659828	3.97366329726111	1.16627093714192	2.66082693913001	0.6	0.556776436283002	1.20597080698861	1.10856261952128	8.53	8.04	2.71403227277976	2.24177295359729	5.1	7.99	7.07	0.374165738677394	0.1	1.09192330051731
1162	0.524728528934982	0.518793793415168	4.86106984109465	1.26129787094521	3.26036807738022	0.3	0.316227766016838	0.940007258491471	1.30562645805244	6.86	7.37	3.47754094824949	0.832909122935104	5.3	6.36	6.47	0.316227766016838	0.3	0.947789398933526
1163	0.27002713721306	0.122217632724249	4.5254833995939	1.11514159061932	3.2310988842807	0.1	0.244948974278318	1.11514159061932	1.14740245283754	6.37	6.79	3.52694858696772	0.86288995514704	5.1	5.76	5.84	0.1	0.173205080756888	0.819779831493311
1164	0.582215619852664	0.832909122935104	3.78813938497516	1.01523067972906	3.19061122670876	0	0.806225774829855	1.01523067972906	1.55603713570699	6.92	6.27	3.58157260112543	1.18478998490916	5.3	6.24	5.98	0.3	0	0.500775287912489
1165	0.0953101798043249	0.0953101798043249	4.36463056855904	1.43270073393405	2.83372546306095	0	0.4	0.672944473242426	0.951657875711446	6.09	5.99	2.83907846350861	1.71199450075919	5.4	5.89	6.59	0.244948974278318	0	0.698134722070984
1166	0.512823626428664	0.936093359170335	2.69814751264641	1.13462272619114	3.15753068076939	0	0	0.625938430866495	1.7509374747078	3.68	4.2	3.87452880100057	0.431782416425538	5.3	3.94	4.92	0	0	0.62057648772511
1167	0.708035793053696	0.703097511413113	4.86518242206806	1.43270073393405	3.14801524773944	0.374165738677394	0	0.53062825106217	1.02961941718116	5.34	5.78	3.4578927253387	0.797507195884188	5.1	4.78	6.18	0	0	0.688134638736401
1168	0.314810739840034	0.56531380905006	3.85227205685164	0.765467842139571	3.25883414736006	0.1	0.374165738677394	0.974559639998131	1.01523067972906	6.33	6.06	1.52605630349505	0.955511445027436	5.1	5.39	5.76	0	0.14142135623731	0.717839793150317
1169	0.405465108108164	0.285178942233662	4.05709255502016	0.598836501088704	3.01164406927512	0.1	0.173205080756888	0.657520002916794	0.615185639090233	4.92	5.49	0.506817602368452	0.770108221696074	5.1	4.83	5.04	0.3	0	0.631271776841858
1170	0.398776119957368	0.536493370514568	3.17490157327751	0.72270598280149	3.14801524773944	0.173205080756888	0.223606797749979	0.792992515529661	0.548121408509688	5.59	5.29	1.22377543162212	1.02604159583327	5.5	4.7	5.03	0.244948974278318	0.1	0.683096844706444
1171	0.444685821261446	0.371563556432483	4.02243707222375	0.56531380905006	3.34813380855664	0.458257569495584	0.264575131106459	0.732367893713227	0.444685821261446	4.83	5.98	0.262364264467491	0.587786664902119	5	4.11	4.74	0	0.360555127546399	0.727548607277278
1172	0.582215619852664	0.542324290825362	3.21091887160046	0.683096844706444	3.24191301548947	0.374165738677394	0.264575131106459	0.641853886172395	0.647103242058539	4.87	4.37	0.357674444271816	0.698134722070984	5.2	4.14	5.04	0.1	0.1	0.698134722070984
1173	0.378436435720245	0.398776119957368	3.53694783676548	0.678033542749897	3.24499614791759	0	0.2	0.756121979721334	0.494696241836107	5.27	5.53	0.457424847038875	0.76080582903376	5.3	4.74	5.64	0.173205080756888	0	0.727548607277278
1174	0.500775287912489	0.405465108108164	3.47419055320804	0.65232518603969	3.51283361405006	0.14142135623731	0.2	0.698134722070984	0.425267735404344	4.86	4.77	0.215111379616945	0.698134722070984	5.4	3.8	5.02	0.1	0	0.444685821261446
1175	0.357674444271816	0.307484699747961	3.22800247831379	0.593326845277734	3.43656805548792	0	0	0.900161349944271	0.60431596685333	4.58	4.74	0.0861776962410524	0.553885113226438	5.5	4.06	4.84	0	0	0.548121408509688
1176	0.570979546585738	0.254642218373581	3.64965751817893	0.647103242058539	3.31209903233584	0.14142135623731	0.374165738677394	0.60431596685333	0.482426149244293	5.1	5.25	0.371563556432483	0.647103242058539	5.1	4.13	5.21	0.1	0	0.657520002916794
1177	0.693147180559945	0.741937344729377	3.73764631820615	0.647103242058539	3.23573793747269	0.1	0.173205080756888	0.756121979721334	0.698134722070984	5.47	5.36	0.53062825106217	0.693147180559945	5.2	4.37	5.21	0	0	0.867100487683383
1179	0.173953307123438	0.2390169004705	2.93428015022424	0.570979546585738	3.34813380855664	0.244948974278318	0.4	0.887891257352457	0.438254930931155	5.8	6.05	0.751416088683921	1.01160091167848	5.4	4.32	4.25	0	0	0.553885113226438
1180	0.774727167552368	0.751416088683921	4.25558456619064	0.593326845277734	3.56931365951495	0.14142135623731	0.5	0.845868267577609	0.698134722070984	5.47	6.04	0.254642218373581	0.518793793415168	5.1	4.87	5.05	0	0.282842712474619	0.765467842139571
1181	0.908258560176891	0.688134638736401	3.8314488121336	0.641853886172395	3.3466401061363	0.173205080756888	0.244948974278318	0.756121979721334	0.76080582903376	5.3	6.05	0.2390169004705	0.60431596685333	5.3	4.4	4.32	0	0.1	0.641853886172395
1182	0.774727167552368	0.576613364303994	4.33935479074943	0.727548607277278	3.06267856622271	0.244948974278318	0.316227766016838	0.672944473242426	0.615185639090233	5.14	5.27	0.357674444271816	0.924258901523332	5	4.72	4.85	0.223606797749979	0.173205080756888	0.806475865866949
1183	0.246860077931526	0.307484699747961	2.89136645896019	0.698134722070984	3.16069612585582	0.223606797749979	0.173205080756888	0.797507195884188	0.65232518603969	5.31	5.56	0.482426149244293	0.783901543828409	5.4	4.47	4.67	0	0	0.662687973075237
1184	0.262364264467491	0.576613364303994	3.57351367704113	1.16938135955632	2.97657521322744	0.2	0.435889894354067	0.625938430866495	0.593326845277734	4.61	4.62	1.97546895129686	0.72270598280149	5.8	4.57	5.12	0	0.2	0.746687947487975
1185	0.122217632724249	0.173953307123438	2.24053565024081	1.07158361628019	2.81069386451104	0.2	0.282842712474619	0.932164081030445	0.746687947487975	6.63	6.22	2.76253838638628	1.6752256529721	6.4	6.05	6.24	0.14142135623731	0.1	0.819779831493311
1186	0.2390169004705	0.343589704390077	2.76224546338663	1.13462272619114	2.80535202782111	0.223606797749979	0.264575131106459	0.904218150639886	0.824175442966349	6.08	5.83	3.23789383070396	1.38879124131848	6.1	5.8	6.18	0.14142135623731	0.173205080756888	0.78845736036427
1188	0.746687947487975	0.732367893713227	3.22645316098034	0.887891257352457	2.82488937836511	0.1	0	0.912282710476616	0.887891257352457	7.06	6.29	2.65394594210901	1.79342474854712	6	6.23	7.7	0.1	0	0.641853886172395
1190	0.438254930931155	0.104360015324243	2.79105714739057	1.09192330051731	2.82311884269862	0.387298334620742	0.316227766016838	0.928219302739429	0.72270598280149	6.54	6.37	1.87640694328834	1.1999647829284	6.1	5.69	6.03	0.14142135623731	0	0.678033542749897
1192	0.60431596685333	0.518793793415168	3.61386219991853	1.27815220250019	3.14006369362152	0	0.469041575982343	0.904218150639886	0.72270598280149	5.79	5.27	3.35654862999327	1.15688119679209	5.7	5.37	5.16	0.360555127546399	0	0.756121979721334
1193	0.314810739840034	0.482426149244293	2.16333076527839	1.00430160919687	2.64575131106459	0.14142135623731	0.223606797749979	0.887891257352457	0.548121408509688	6.96	7.02	2.2082744135228	1.88858365386359	6.7	5.93	6.38	0	0	0.815364813284194
1194	0.198850858745165	0.165514438477573	3.57351367704113	0.751416088683921	2.64007575648882	0.33166247903554	0.3	0.8754687373539	0.712949807856125	5.26	5.76	0.392042087776024	0.46373401623214	5.7	4.63	5.51	0	0	0.678033542749897
1195	0.173953307123438	0.27763173659828	2.31732604525129	0.99694863489161	2.69258240356725	0.1	0.2	0.837247524533702	0.500775287912489	6.35	6.85	2.54160199346455	1.30019166206648	6.7	5.47	6.04	0.14142135623731	0.2	0.783901543828409
1197	0.173953307123438	0.122217632724249	3.4423828956117	0.904218150639886	2.83372546306095	0.173205080756888	0.33166247903554	0.570979546585738	0.336472236621213	4.35	4.4	2.81899509505394	1.46787434811231	6.1	4.05	4.78	0	0	0.598836501088704
1198	0.198850858745165	0.357674444271816	2.2956480566498	0.943905898907129	2.52586618806302	0.244948974278318	0.173205080756888	0.932164081030445	1.17865499634165	7.22	6.68	2.85186190313429	2.77633170851862	6.4	5.82	6.23	0.2	0.14142135623731	0.78845736036427
1199	0.198850858745165	0.207014169384326	2.68514431641951	1.30291275218084	2.83372546306095	0.2	0.282842712474619	0.932164081030445	1.35583515363518	7.28	6.64	4.17192269686748	2.5922651681085	6	6.22	6.2	0.14142135623731	0.173205080756888	0.841567185678219
1200	0.444685821261446	0.131028262406404	2.3895606290697	1.01884732019925	2.86181760425084	0	0	0.727548607277278	0.570979546585738	5.85	6.87	2.2213750375685	1.07840958135059	6.3	5.17	5.59	0	0	0.506817602368452
1201	0.593326845277734	0.412109650826833	2.70739727413618	1.11185751541813	2.62678510731274	0.173205080756888	0.282842712474619	1.05779029414785	1.03673688495002	7.23	7.28	2.71004820376488	1.32175583998232	6.1	6.12	7.14	0.1	0	0.86288995514704
1202	0.307484699747961	0.0769610411361284	3.67559518989782	1.28923264827676	2.85131548587665	0.282842712474619	0	0.350656871613169	0.89199803930511	4.66	5.36	3.70352173085081	1.18784342239605	5.7	4.65	4.56	0	0	0.982078472412158
1203	0.27763173659828	0.518793793415168	2.46576560118759	1.13462272619114	2.78747197295327	0.14142135623731	0.264575131106459	0.85015092936961	0.609765571620894	4.93	5.81	2.65183252110398	1.41827740697294	6.2	4.21	5.95	0.282842712474619	0	0.806475865866949
1204	0.482426149244293	0.609765571620894	3.05122926047847	1.12492959698548	2.95127091267474	0.223606797749979	0.264575131106459	0.908258560176891	0.867100487683383	6.33	6.42	2.32336763217657	1.26412672714568	5.8	5.53	6.31	0.173205080756888	0.14142135623731	0.756121979721334
1205	0.307484699747961	0.378436435720245	3.44673758792282	1.14740245283754	3.06104557300279	0.2	0.346410161513775	0.912282710476616	1.13783300182139	6.73	6.37	3.19129905709797	1.47932922708708	5.7	6.01	6.22	0.387298334620742	0.173205080756888	0.73716406597672
1206	0.0953101798043249	0.148420005118273	3.11448230047949	1.03318448334565	2.76405499221705	0.173205080756888	0.264575131106459	0.936093359170335	0.27002713721306	4.59	4.28	2.7669478423497	1.19694818938897	4.5	4.04	4.35	0.244948974278318	0	0.76080582903376
1207	0.371563556432483	0.405465108108164	4.4034077712608	1.6094379124341	2.98161030317512	0.282842712474619	0.435889894354067	0.936093359170335	0.920282753143692	7.01	5.82	4.16449232212418	1.31103187661934	5.5	6.12	5.5	0.173205080756888	0.2	0.832909122935104
1208	0.157003748809665	0.173953307123438	2.51793566240283	0.703097511413113	3.0199337741083	0.2	0.14142135623731	0.678033542749897	0.364643113587909	4.34	4.7	1.07840958135059	1.01523067972906	5.8	3.46	3.92	0.1	0	0.536493370514568
1209	0.165514438477573	0.405465108108164	3.31209903233584	1.03318448334565	3.15753068076939	0.14142135623731	0.435889894354067	0.698134722070984	0.398776119957368	4.75	5.54	1.22082992139236	1.24703229378638	5.7	4	4.36	0.173205080756888	0	0.553885113226438
1210	0.231111720963387	0.405465108108164	3.22955105239103	1.04380405217311	2.84077454226836	0.14142135623731	0.173205080756888	0.792992515529661	0.751416088683921	5.91	6.12	1.43031124653666	1.79674701073909	5.5	5.12	5.51	0.173205080756888	0	0.756121979721334
1211	0.27763173659828	0.285178942233662	2.83372546306095	0.928219302739429	3.13368792319848	0	0	0.19062035960865	0.371563556432483	5.68	4.26	1.54968790802833	0.488580014818671	5.7	4.01	3.78	0.5	0	0.845868267577609
1212	0.350656871613169	0.470003629245736	3.13368792319848	0.985816794522765	2.79642629082191	0.173205080756888	0.2	0.688134638736401	0.858661619037519	6.21	6.28	1.44456326924387	2.72129542785223	5.6	5.41	5.58	0.173205080756888	0.1	0.751416088683921
1213	0.451075619360217	0.542324290825362	3.45253530032641	1.06471073699243	3.21558703816271	0	0.2	0.732367893713227	0.518793793415168	4.75	5.46	0.770108221696074	1.28093384546206	5.6	3.83	4.51	0	0	0.657520002916794
1214	0.494696241836107	0.636576829071551	4.00624512480203	1.16002091679675	2.88790581563873	0.2	0.374165738677394	0.828551817566148	0.99694863489161	6.14	6.43	2.23430625224075	2.9704144655697	5.3	5.26	5.82	0.1	0.173205080756888	0.78845736036427
1215	0.506817602368452	0.62057648772511	3.13847096529504	0.76080582903376	2.76405499221705	0.173205080756888	0.2	0.60431596685333	0.476234178996372	4.1	4.68	1.16315080980568	1.67896397508271	5.5	3.31	4.19	0.2	0	0.470003629245736
1216	0.412109650826833	0.582215619852664	2.67394839142419	0.783901543828409	2.54165300542777	0.14142135623731	0.2	0.810930216216329	0.86288995514704	5.94	6	1.60542989103656	1.880990602956	5.7	5.09	5.37	0.173205080756888	0.1	0.751416088683921
1217	0	0.104360015324243	2.67581763205193	0.536493370514568	2.77848879788996	0	0	1.0952733874026	0.139761942375159	6.47	7.35	1.6094379124341	1.86097453824953	6.3	4.78	6.02	0	0	0.524728528934982
1218	0.371563556432483	0.470003629245736	2.40831891575846	0.708035793053696	2.50399680510978	0.1	0.1	0.78845736036427	0.688134638736401	5.95	6.31	1.78170913337455	1.30562645805244	6	5.17	5.52	0.1	0.173205080756888	0.667829372575655
1219	0.300104592450338	0.300104592450338	2.52784493195291	0.879626747502564	2.82134719593318	0.14142135623731	0.2	0.774727167552368	0.732367893713227	6.25	6.73	2.12823170584927	1.35325450704169	6	5.13	5.75	0.1	0.1	0.717839793150317
1220	0.425267735404344	0.576613364303994	4.19404339510215	1.30291275218084	2.58263431402899	0.14142135623731	0.264575131106459	0.896088024556636	1.26976054486394	6.04	4.63	3.07869379426834	2.93119375241642	4.4	4.89	4.06	0.14142135623731	0.1	0.688134638736401
1221	0.451075619360217	0.482426149244293	2.99165506033032	0.904218150639886	2.82488937836511	0.173205080756888	0.244948974278318	0.802001585472027	0.708035793053696	6.24	6.46	1.48160454092422	2.21046980408624	5.7	5.18	5.44	0.1	0.1	0.765467842139571
1222	0.385262400790645	0.231111720963387	3.84837628097877	0.570979546585738	3.22024843762092	0.173205080756888	0.264575131106459	0.482426149244293	0.285178942233662	3.16	3.83	0.198850858745165	0.647103242058539	5.1	3.41	3.58	0	0	0.46373401623214
1223	0.0769610411361284	0	3.4117444218464	0.688134638736401	3.14801524773944	0	0	0.598836501088704	0.56531380905006	4.55	4.27	2.19611284848353	0.783901543828409	5.3	3.51	3.62	0	0.424264068711929	0.470003629245736
1224	0.27763173659828	0.231111720963387	3.25269119345812	0.570979546585738	2.86530975637888	0.3	0.316227766016838	0.928219302739429	1.03673688495002	6.77	7.15	0.845868267577609	2.02551319965428	5.9	5.76	6.54	0.2	0.1	0.76080582903376
1225	0.173953307123438	0.122217632724249	3.9	0.837247524533702	3.07245829914744	0.173205080756888	0.173205080756888	0.717839793150317	0.398776119957368	5.08	5.25	0.412109650826833	0.593326845277734	5.5	4.6	5.01	0	0	0.548121408509688
1226	0.198850858745165	0.19062035960865	3.75366487582469	0.688134638736401	2.97153159162072	0	0.316227766016838	0.741937344729377	0.765467842139571	4.95	5.53	0.350656871613169	0.951657875711446	5.1	4.02	4.58	0.3	0.173205080756888	0.688134638736401
1227	0.350656871613169	0.182321556793955	4.05462698654266	0.688134638736401	3.12409987036266	0.360555127546399	0.14142135623731	0.506817602368452	0.683096844706444	4.98	5.28	1.21194097397511	1.00063188030791	5.4	4.64	4.6	0	0	0.703097511413113
1228	0.392042087776024	0.336472236621213	3.29241552663087	0.708035793053696	3.05286750449475	0	0.469041575982343	0.824175442966349	0.810930216216329	4.47	5.6	2.11745960886736	0.854415328156068	5.2	4.07	4.69	0	0	0.53062825106217
1229	0.398776119957368	0.357674444271816	2.90172362570938	0.647103242058539	2.96816441593117	0.1	0.2	0.631271776841858	0.559615787935423	6.01	6.97	0.364643113587909	1.05431202977153	5.9	5.3	6.2	0.2	0.2	0.636576829071551
1230	0.131028262406404	0.182321556793955	3.38526217596215	0.65232518603969	3.01827765455731	0	0.316227766016838	0.751416088683921	0.542324290825362	5.75	6.26	0.883767540168595	1.65057985576528	5.6	4.72	5.47	0	0.14142135623731	0.65232518603969
1231	0.431782416425538	0.364643113587909	3.27719392163479	0.636576829071551	3.104834939252	0	0.244948974278318	0.751416088683921	0.871293365943419	5.67	5.69	0.246860077931526	1.08518926833597	5.1	4.27	4.67	0	0	0.683096844706444
1232	0.148420005118273	0.254642218373581	4.05339363990225	0.928219302739429	3.01496268633627	0.14142135623731	0.412310562561766	0.896088024556636	0.912282710476616	6.57	6.1	2.74983173511717	1.58719230348678	5.5	5.4	6.2	0.264575131106459	0.14142135623731	0.727548607277278
1233	0.928219302739429	0.924258901523332	3.7868192457523	1.08518926833597	3.14642654451045	0	0.360555127546399	0.940007258491471	0.867100487683383	6.26	6.48	1.44456326924387	1.66959183525385	5.7	6.26	6.27	0.387298334620742	0	0.815364813284194
1234	0.27002713721306	0.27002713721306	3.97869325281555	0.924258901523332	3.32565782966318	0.2	0.360555127546399	0.896088024556636	0.615185639090233	6.72	6.23	2.42745407503992	1.61342993370364	5.7	5.81	6.41	0.1	0.1	0.792992515529661
1235	0.207014169384326	0.357674444271816	3.71618083521241	0.683096844706444	2.88963665535998	0.264575131106459	0.4	0.810930216216329	0.924258901523332	5.39	6.01	1.80335860507141	1.34807314829969	5.8	4.81	5.03	0.412310562561766	0.244948974278318	0.85015092936961
1236	0.285178942233662	0.350656871613169	3.30151480384384	0.542324290825362	3.02489669245083	0.374165738677394	0.14142135623731	0.920282753143692	0.678033542749897	5.38	6.04	0.444685821261446	0.824175442966349	5.6	4.25	4.49	0.282842712474619	0	0.662687973075237
1237	0.3293037471426	0.418710334858185	3.93954312071844	0.548121408509688	3.30454232837166	0.33166247903554	0.282842712474619	0.828551817566148	0.683096844706444	4.96	5.23	0.262364264467491	0.647103242058539	5.3	4.06	4.34	0.447213595499958	0	0.506817602368452
1238	0.512823626428664	0.518793793415168	3.78285606387555	0.815364813284194	3.1288975694324	0.282842712474619	0.173205080756888	0.65232518603969	0.56531380905006	5.11	5.16	1.8961194845523	1.12492959698548	5.2	4.52	4.85	0.264575131106459	0	0.559615787935423
1239	0.148420005118273	0.254642218373581	4.35201102939779	0.86288995514704	3.26802692767364	0.264575131106459	0.14142135623731	0.746687947487975	0.76080582903376	5.34	5.49	0.425267735404344	0.815364813284194	4.6	4.96	5.18	0.1	0	0.797507195884188
1240	0.131028262406404	0.131028262406404	2.70185121722126	0.494696241836107	2.53574446662119	0	0.2	0.858661619037519	0.470003629245736	6.05	7.38	0.955511445027436	1.37118072330984	6.2	5.22	6.03	0.14142135623731	0	0.779324876800997
1241	0.336472236621213	0.2390169004705	3.97366329726111	0.662687973075237	3.37934904974316	0	0.244948974278318	0.625938430866495	0.746687947487975	4.56	5.03	1.34286480319255	0.858661619037519	5	4.52	5.21	0	0	0.62057648772511
1242	0.3293037471426	0.476234178996372	3.43074335968169	0.398776119957368	3.07408522978788	0.1	0.2	0.774727167552368	0.837247524533702	5.47	5.67	0.19062035960865	0.542324290825362	5.4	4.72	4.59	0.14142135623731	0	0.60431596685333
1243	0.0953101798043249	0.470003629245736	3.23264597504892	0.46373401623214	3.08058436014987	0.2	0.360555127546399	0.582215619852664	0.457424847038875	5.18	5.84	0.173953307123438	0.647103242058539	5.3	5	5.7	0	0	0.904218150639886
1244	0.231111720963387	0.336472236621213	2.91719042916296	0.698134722070984	3.04302481094059	0.1	0.223606797749979	0.810930216216329	0.698134722070984	5.58	6.21	1.91839212016142	1.58923520511658	5.9	5.22	5.7	0.173205080756888	0.244948974278318	0.712949807856125
1245	0.307484699747961	0.364643113587909	2.91204395571221	0.625938430866495	3.20468407179241	0.33166247903554	0.2	0.536493370514568	0.385262400790645	5.38	6.03	0.425267735404344	0.815364813284194	5.5	4.29	4.84	0.1	0	0.662687973075237
1246	0.148420005118273	0.231111720963387	4.14004830889689	0.871293365943419	3.17490157327751	0.14142135623731	0.346410161513775	0.900161349944271	0.867100487683383	6.82	6.94	3.01455402779458	1.25846098961001	5.6	5.65	6.22	0.173205080756888	0.223606797749979	0.765467842139571
1247	0.662687973075237	0.703097511413113	4.37492857084547	0.72270598280149	2.87749891398763	0.244948974278318	0.282842712474619	0.693147180559945	0.693147180559945	4.83	5.37	0.300104592450338	0.746687947487975	5.3	4.89	5.59	0.1	0	0.712949807856125
1248	0.048790164169432	0.457424847038875	4.04103947023535	0.810930216216329	3.1	0.346410161513775	0.509901951359279	1.11514159061932	0.285178942233662	4.06	4.01	1.45861502269952	0.879626747502564	5.2	3.88	3.77	0	0	0.732367893713227
1249	0.157003748809665	0.548121408509688	2.96141857899217	0.615185639090233	3.26036807738022	0.223606797749979	0.223606797749979	0.727548607277278	0.72270598280149	5.73	5.57	0.672944473242426	1.04731899428056	5.5	4.75	5.49	0.264575131106459	0.1	0.636576829071551
1250	0.371563556432483	0.254642218373581	3.79605057922046	0.819779831493311	3.02158898594763	0.223606797749979	0.223606797749979	0.76080582903376	1.0681530811834	6.25	6.43	1.55392520250384	1.75267208052001	5.9	4.87	5.67	0.264575131106459	0	0.858661619037519
1251	0.756121979721334	0.85015092936961	3.83927076409049	0.672944473242426	2.93257565972304	0.223606797749979	0.223606797749979	0.828551817566148	0.802001585472027	6.07	6.53	0.506817602368452	0.879626747502564	5.9	5.47	5.49	0	0.2	0.774727167552368
1252	0.444685821261446	0.451075619360217	4.5254833995939	0.385262400790645	2.5377155080899	0.173205080756888	0.282842712474619	0.802001585472027	0.887891257352457	5.55	5.43	0.871293365943419	0.688134638736401	5.4	4.83	5.32	0	0.1	0.598836501088704
1253	0.122217632724249	0.173953307123438	3.54682957019364	0.72270598280149	2.86181760425084	0	0.14142135623731	0.683096844706444	0.364643113587909	4.98	5.96	0.0676586484738149	1.07158361628019	5.8	4.68	5.32	0.1	0.1	0.587786664902119
1254	0.215111379616945	0.385262400790645	4.29767378938886	0.657520002916794	2.81780056072107	0.173205080756888	0.264575131106459	0.904218150639886	0.837247524533702	6.23	5.64	2.45444744230329	1.96009478404727	5.4	5.28	5.75	0.14142135623731	0.223606797749979	0.688134638736401
1255	0.29266961396282	0.113328685307003	3.61386219991853	0.85015092936961	2.92403830344269	0.173205080756888	0.316227766016838	0.867100487683383	0.815364813284194	6.66	6.86	1.6752256529721	1.45395300959371	6	5.23	5.28	0.1	0	0.779324876800997
1256	0.104360015324243	0.2390169004705	3.73630833845388	0.712949807856125	3.11287648325468	0	0.244948974278318	0.712949807856125	0.524728528934982	4.1	4.27	0.593326845277734	0.810930216216329	5.1	4.85	4.2	0.14142135623731	0	0.451075619360217
1257	0.307484699747961	0.139761942375159	3.63318042491699	0.587786664902119	2.9698484809835	0.173205080756888	0	0.774727167552368	0.2390169004705	3.98	5.07	0.751416088683921	0.598836501088704	5.5	4.11	5.2	0	0	0.576613364303994
1258	0.165514438477573	0.488580014818671	5.12445119012758	0.570979546585738	2.52388589282479	0.244948974278318	0.33166247903554	0.797507195884188	0.797507195884188	5.26	4.45	1.29746314741327	1.33500106673234	5.5	4.55	4.83	0.316227766016838	0.223606797749979	0.845868267577609
1259	0.343589704390077	0.405465108108164	3.59583091927304	0.802001585472027	3.24191301548947	0.173205080756888	0.4	0.896088024556636	0.751416088683921	6.26	5.89	2.17361471169709	1.3244189574018	5.8	5.4	5.81	0.2	0.173205080756888	0.717839793150317
1260	0.113328685307003	0.215111379616945	4.17372735094184	0.72270598280149	2.89309522829789	0.223606797749979	0.264575131106459	0.751416088683921	0.667829372575655	6.3	5.9	2.3869262414278	1.4747630091075	5.6	5.62	6.01	0.223606797749979	0.173205080756888	0.810930216216329
1261	0.198850858745165	0.0861776962410524	3.98748040747538	0.708035793053696	3.4928498393146	0.14142135623731	0	0.845868267577609	0.928219302739429	6.18	5.64	0.322083499169113	0.783901543828409	4.7	4.93	4.68	0	0	0.482426149244293
1262	0.385262400790645	0.548121408509688	3.58747822293042	0.774727167552368	2.81069386451104	0.173205080756888	0.316227766016838	0.940007258491471	0.85015092936961	7.63	7.24	2.29253475714054	2.31352503303238	5.9	6.3	6.59	0.2	0.173205080756888	0.832909122935104
1263	0.157003748809665	0.157003748809665	4.42718872423573	0.398776119957368	2.68141753555838	0.519615242270663	0.3	0.928219302739429	0.672944473242426	6.79	5.35	0	0.398776119957368	4.7	3.18	4.37	0	0	0.246860077931526
1265	0.548121408509688	0.587786664902119	3.01662062579967	0.548121408509688	2.90172362570938	0.173205080756888	0.387298334620742	0.732367893713227	0.993251773010283	5.55	6.6	0.770108221696074	1.57277392806251	6	4.74	5.44	0.223606797749979	0.173205080756888	0.887891257352457
1266	0.0861776962410524	0.104360015324243	2.90516780926679	0.451075619360217	2.66645832519468	0.58309518948453	0	0.548121408509688	0.708035793053696	4.4	5.57	0.0769610411361284	1.89160480419777	5.5	3.75	3.54	0	0	0.378436435720245
1267	0.254642218373581	0.307484699747961	3.41906419945575	0.770108221696074	2.82842712474619	0.173205080756888	0.2	0.765467842139571	0.955511445027436	6.08	6.24	1.16627093714192	2.13771044980381	6	5.05	5.6	0.1	0	0.570979546585738
1268	0.165514438477573	0.165514438477573	2.46170672501823	0.412109650826833	2.74043792120894	0.1	0.244948974278318	0.819779831493311	0.636576829071551	5.71	7.26	0.46373401623214	1.00063188030791	6.3	4.87	5.68	0.173205080756888	0.1	0.802001585472027
1270	0.246860077931526	0.207014169384326	3.49428104193123	0.717839793150317	3.21869538788622	0.360555127546399	0	0.322083499169113	0.457424847038875	4.66	4.85	1.33500106673234	0.837247524533702	5.2	3.96	3.46	0	0	0.678033542749897
1271	0.231111720963387	0.314810739840034	2.95803989154981	0.559615787935423	2.90516780926679	0.14142135623731	0.2	0.841567185678219	0.810930216216329	6.04	6.42	2.0360119837525	1.12167756159911	5.5	5.31	5.55	0.2	0	0.770108221696074
1272	0.231111720963387	0.444685821261446	3.44673758792282	0.717839793150317	3.11126983722081	0	0.3	0.698134722070984	0.756121979721334	4.67	5.27	1.4655675420144	1.42310833424261	5.2	3.89	4.45	0	0	0.576613364303994
1273	0.198850858745165	0.215111379616945	3.67151195013716	0.500775287912489	2.80535202782111	0.1	0.244948974278318	0.678033542749897	0.378436435720245	4.72	4.75	0.920282753143692	0.662687973075237	5.4	4.6	4.46	0.223606797749979	0.1	0.506817602368452
1274	0.198850858745165	0.262364264467491	3.88844441904472	0.65232518603969	3.07083050655682	0.316227766016838	0.346410161513775	0.871293365943419	0.819779831493311	5.52	4.91	0.444685821261446	1.51732262352629	5.3	4.62	5.51	0.14142135623731	0	0.542324290825362
1275	0.641853886172395	0.405465108108164	4.16653333119993	0.615185639090233	2.76043474836845	0.223606797749979	0.387298334620742	0.810930216216329	0.792992515529661	5.25	5.52	1.53039470509365	0.904218150639886	5.4	5.16	5.47	0	0	0.845868267577609
1276	0.322083499169113	0.27002713721306	3.37934904974316	0.553885113226438	2.98496231131986	0.1	0.3	0.727548607277278	0.494696241836107	4.73	5.7	0.307484699747961	0.765467842139571	5.3	3.95	4.24	0.223606797749979	0.1	0.587786664902119
1277	0.22314355131421	0.2390169004705	3.37934904974316	0.500775287912489	2.86006992921502	0.2	0.14142135623731	0.712949807856125	0.841567185678219	5.7	6.95	0.657520002916794	1.0681530811834	5.8	5.36	5.94	0.1	0.2	0.916290731874155
1278	0.131028262406404	0.048790164169432	4.06078810084939	0.858661619037519	2.99332590941915	0.173205080756888	0.244948974278318	0.783901543828409	0.951657875711446	5.86	6.23	0.314810739840034	0.940007258491471	5.1	5.66	6.82	0	0	0.765467842139571
1279	0.300104592450338	0.322083499169113	2.93428015022424	0.570979546585738	2.81069386451104	0.14142135623731	0.412310562561766	0.841567185678219	0.542324290825362	5.76	6.5	1.12492959698548	1.30562645805244	6	5.06	5.62	0.2	0	0.770108221696074
1280	0.631271776841858	0.683096844706444	4.17612260356422	0.792992515529661	3.33316666249979	0.223606797749979	0.346410161513775	0.86288995514704	0.841567185678219	6.74	5.95	1.01160091167848	1.33762918913861	5.6	5.21	5.43	0.2	0.1	0.703097511413113
1281	0.0676586484738149	0.122217632724249	4.13158565202272	0.548121408509688	3.32264954516723	0.33166247903554	0	0.314810739840034	0.636576829071551	3.8	4.51	0.048790164169432	0.582215619852664	4.8	3.68	3.77	0.346410161513775	0	0.802001585472027
1282	0.246860077931526	0.431782416425538	4.02616442783948	0.756121979721334	3.19061122670876	0.14142135623731	0.3	0.940007258491471	0.879626747502564	6.69	6.6	2.67552700939665	1.67896397508271	5.5	5.78	6.56	0.1	0.1	0.636576829071551
1283	0.148420005118273	0.285178942233662	3.9560080889705	0.741937344729377	2.93087017795057	0.223606797749979	0.424264068711929	0.912282710476616	0.887891257352457	6.58	6.54	0.688134638736401	1.8099267731835	5.3	5.39	6.23	0	0.14142135623731	0.858661619037519
1284	0.19062035960865	0.336472236621213	2.84253408071038	0.615185639090233	2.88097205817759	0.173205080756888	0.223606797749979	0.810930216216329	0.779324876800997	6.09	6.73	2.55256529826182	1.40609698841607	5.9	5.19	5.55	0.173205080756888	0.14142135623731	0.708035793053696
1285	0.262364264467491	0.322083499169113	4.39317652729776	0.500775287912489	2.81957443597434	0.556776436283002	0.346410161513775	0.845868267577609	0.871293365943419	7.25	6.46	0.431782416425538	2.75302356674494	5.5	5.07	6.45	0	0.387298334620742	0.845868267577609
1286	0.2390169004705	0.438254930931155	4.20356991139674	0.751416088683921	3.1559467676119	0.14142135623731	0.244948974278318	0.542324290825362	0.688134638736401	4.86	5.09	0.0392207131532813	0.883767540168595	5	4.55	4.58	0	0	0.770108221696074
1287	0.19062035960865	0.246860077931526	3.41613817050774	0.774727167552368	2.99165506033032	0	0.374165738677394	0.418710334858185	0.207014169384326	3.33	3.5	0.412109650826833	0.698134722070984	5	2.62	2.45	0	0	0.364643113587909
1288	0.364643113587909	0.285178942233662	4.25910788780937	0.73716406597672	3.0347981810987	0.3	0.374165738677394	0.693147180559945	0.970778917158225	6.35	6.47	0.364643113587909	0.837247524533702	5	5.3	6.31	0.264575131106459	0.173205080756888	0.815364813284194
1289	0.0198026272961797	0.262364264467491	4.27901857906693	1.02961941718116	2.89827534923789	0	0	0.518793793415168	0.936093359170335	4.52	4.56	0.0392207131532813	0.797507195884188	4.5	5.35	5.78	0	0	0.425267735404344
1290	0.22314355131421	0.165514438477573	3.64417343165772	0.524728528934982	3.06267856622271	0.244948974278318	0.3	0.819779831493311	0.85015092936961	6.26	6.3	0.0295588022415444	0.703097511413113	5.3	5.07	6.08	0.1	0	0.717839793150317
1291	0.157003748809665	0.425267735404344	2.68886593194975	0.559615787935423	2.50399680510978	0.173205080756888	0.3	0.887891257352457	0.928219302739429	6.95	7.05	0.783901543828409	2.19722457733622	6.1	5.66	6.69	0.173205080756888	0.2	0.746687947487975
1292	0.350656871613169	0.307484699747961	3.46410161513775	0.500775287912489	2.82665880502051	0.14142135623731	0.2	0.576613364303994	0.254642218373581	4.26	5.12	0.182321556793955	0.488580014818671	5.1	4.05	3.93	0.14142135623731	0	0.314810739840034
1293	0.104360015324243	0.207014169384326	4.59782557302906	0.756121979721334	3.24345494804537	0	0.244948974278318	0.741937344729377	0.364643113587909	4.03	4.53	0.3293037471426	0.657520002916794	4.6	3.57	4.2	0	0	0.378436435720245
1294	0.231111720963387	0.27002713721306	4.29651021178817	0.810930216216329	2.98161030317512	0.2	0.4	0.896088024556636	0.593326845277734	6.23	6.54	2.9590682891824	2.11986345617875	5.7	5.63	5.83	0	0.264575131106459	0.815364813284194
1295	0.122217632724249	0.322083499169113	3.34962684488885	0.60431596685333	2.96816441593117	0.173205080756888	0.282842712474619	0.810930216216329	0.806475865866949	5.97	6.5	1.22671229129543	1.2947271675944	5.8	4.9	5.3	0.244948974278318	0.2	0.774727167552368
1296	0.371563556432483	0.398776119957368	3.81837661840736	0.717839793150317	3.05777697028413	0.360555127546399	0.282842712474619	0.779324876800997	0.779324876800997	7.5	7.21	1.21787570949493	2.01223279198639	5.8	6.15	7.04	0.2	0	0.667829372575655
1297	0.385262400790645	0.512823626428664	3.74699879903904	0.662687973075237	2.84780617317963	0.316227766016838	0.282842712474619	0.78845736036427	0.774727167552368	6.08	5.82	0.285178942233662	1.38879124131848	5.8	4.96	6.19	0.223606797749979	0	0.770108221696074
1298	0.582215619852664	0.122217632724249	4.1024382993532	0.254642218373581	2.86530975637888	0	0.360555127546399	0.86288995514704	0.378436435720245	4.52	4.68	1.14740245283754	0.139761942375159	5.2	4.41	4.7	0.223606797749979	0.244948974278318	0.783901543828409
1299	0.385262400790645	0.412109650826833	3.54964786985977	0.693147180559945	3.0935416596516	0.3	0.316227766016838	0.78845736036427	0.657520002916794	6.01	6.47	0.405465108108164	1.11185751541813	5.8	5.28	5.85	0.2	0.173205080756888	0.746687947487975
1300	0.131028262406404	0.336472236621213	3.85486705347928	0.62057648772511	2.86006992921502	0.244948974278318	0.33166247903554	0.806475865866949	0.770108221696074	5.8	6.06	0.832909122935104	1.28093384546206	5.9	5	5.26	0.374165738677394	0	0.765467842139571
1301	0.19062035960865	0.157003748809665	4.04103947023535	0.802001585472027	3.02820078594534	0.3	0.173205080756888	0.858661619037519	0.963174317773006	6.86	6.75	1.73165554515835	2.35327820730956	5.7	5.75	6.25	0.14142135623731	0.1	0.797507195884188
1302	0.262364264467491	0.385262400790645	3.68917334913934	0.524728528934982	2.67581763205193	0.14142135623731	0.2	0.78845736036427	0.72270598280149	5.94	5.64	2.56648663678042	1.47017584510059	5.5	4.65	4.78	0.14142135623731	0.2	0.751416088683921
1303	0.371563556432483	0.518793793415168	4.59891291502677	1.0952733874026	3.05777697028413	0.2	0.346410161513775	0.896088024556636	1.0681530811834	6.82	6.92	3.73074090820885	1.77495235091167	5.6	6.35	6.43	0.2	0.2	0.858661619037519
1304	0.122217632724249	0.392042087776024	4.03608721412211	0.688134638736401	3.104834939252	0.223606797749979	0.374165738677394	0.85015092936961	0.943905898907129	6.6	6.57	0.371563556432483	0.879626747502564	5.2	5.69	7.22	0.173205080756888	0.264575131106459	0.779324876800997
1305	0.500775287912489	0.559615787935423	3.69188298839495	0.698134722070984	3.01164406927512	0.244948974278318	0.374165738677394	0.703097511413113	0.392042087776024	4.96	4.63	0.22314355131421	0.631271776841858	4.8	3.67	3.98	0	0	0.625938430866495
1306	0.131028262406404	0.157003748809665	2.43104915622864	0.625938430866495	2.76224546338663	0.1	0.244948974278318	0.89199803930511	0.928219302739429	6.87	7.03	1.47932922708708	1.31103187661934	6.5	6.03	6.22	0.14142135623731	0.14142135623731	0.854415328156068
1307	0.262364264467491	0.300104592450338	3.0935416596516	0.322083499169113	2.80356915377524	0	0.33166247903554	0.936093359170335	0.732367893713227	6.74	6.15	0.322083499169113	0.837247524533702	5.5	5.65	6.77	0	0.2	0.883767540168595
1308	0.765467842139571	0.828551817566148	4.2166337284616	0.418710334858185	2.71845544381364	0.14142135623731	0.435889894354067	0.955511445027436	1.02245092770255	7.35	6.49	0.482426149244293	0.978326122793608	5.4	6.55	7.05	0	0.2	0.712949807856125
1309	0.215111379616945	0.131028262406404	3.44818792991333	0.62057648772511	2.65141471671257	0.2	0.14142135623731	0.89199803930511	0.500775287912489	7.47	6.63	0.78845736036427	0.858661619037519	5.6	6.64	6.93	0.173205080756888	0.14142135623731	0.576613364303994
1310	0.262364264467491	0.314810739840034	3.51140997321589	0.431782416425538	2.43721152139079	0.360555127546399	0	0.688134638736401	0	5.29	4.12	0.470003629245736	0.412109650826833	5.8	6.17	6.08	0.346410161513775	0	0.8754687373539
1311	0.364643113587909	0.524728528934982	4.22018956920184	0.405465108108164	2.50199920063936	0.1	0.14142135623731	0.908258560176891	0.482426149244293	5.97	5.37	1.0952733874026	1.15057202759882	5.8	5.19	5.92	0	0	1.02245092770255
1312	0.364643113587909	0.157003748809665	2.92574776766556	0.657520002916794	2.64196896272458	0.2	0.282842712474619	0.815364813284194	0.56531380905006	5.76	6.44	0.0953101798043249	1.43746264769429	6.2	5.58	6.45	0.244948974278318	0	0.717839793150317
1313	0.412109650826833	0.438254930931155	3.2218007387174	0.553885113226438	2.85657137141714	0.1	0.244948974278318	0.978326122793608	0.73716406597672	6.14	6.68	0.832909122935104	0.86288995514704	5.4	5.12	5.87	0.173205080756888	0	0.518793793415168
1315	0.62057648772511	0.559615787935423	3.71079506305589	0.559615787935423	2.78208554864871	0	0.5	0.832909122935104	0.615185639090233	6.11	5.5	0.0953101798043249	0.828551817566148	5.1	4.8	5.47	0.1	0.1	0.765467842139571
1316	0.65232518603969	0.615185639090233	3.09838667696593	0.797507195884188	2.88617393793236	0.244948974278318	0.223606797749979	0.792992515529661	0.285178942233662	5.76	6.12	0.336472236621213	1.30562645805244	6.1	6.15	6.39	0	0	0.8754687373539
1317	0.371563556432483	0.254642218373581	2.64764045897475	0.512823626428664	2.72763633939717	0.1	0.33166247903554	1.00430160919687	0.73716406597672	7.24	7.63	1.00063188030791	1.08180517035173	6.3	5.59	5.64	0.282842712474619	0	0.8754687373539
1318	0.215111379616945	0.667829372575655	3.46698716467194	0.350656871613169	2.5	0	0.244948974278318	0.832909122935104	0.553885113226438	6.34	5.65	0.593326845277734	1.51072193949494	6	6.55	7.29	0	0.173205080756888	0.908258560176891
1321	0.27002713721306	0.53062825106217	3.11287648325468	0.392042087776024	2.53574446662119	0.223606797749979	0	0.683096844706444	0.741937344729377	6.89	6.25	0.392042087776024	1.69009581545155	6.1	6.32	7.3	0	0.479583152331272	0.887891257352457
1322	0.19062035960865	0.139761942375159	3.23264597504892	0.593326845277734	2.79642629082191	0.1	0.264575131106459	0.783901543828409	0.72270598280149	6.44	6.01	0.405465108108164	0.65232518603969	5.3	5.02	5.92	0	0	0.576613364303994
1323	0.173953307123438	0.254642218373581	2.25166604983954	0.582215619852664	2.78208554864871	0.14142135623731	0.244948974278318	0.982078472412158	0.717839793150317	7.18	7.07	1.6094379124341	1.69009581545155	6.4	6.1	6.9	0.14142135623731	0.1	0.815364813284194
1324	0.165514438477573	0.122217632724249	2.44131112314674	0.553885113226438	2.44948974278318	0.1	0	0.908258560176891	0.593326845277734	7.54	8.46	0.173953307123438	1.66581824587021	6.5	6.34	6.82	0	0	0.792992515529661
1325	0.131028262406404	0.46373401623214	3.34065861769801	0.438254930931155	2.81957443597434	0.360555127546399	0.14142135623731	0.698134722070984	0.62057648772511	6	5.36	0.198850858745165	0.65232518603969	5.9	5.75	6.57	0.14142135623731	0.1	0.955511445027436
1326	0.53062825106217	0.593326845277734	3.61662826400502	0.598836501088704	2.49799919935936	0.173205080756888	0.2	0.717839793150317	0.482426149244293	5.49	6.18	0.19062035960865	1.75267208052001	6.1	5.13	6.38	0.1	0	0.86288995514704
1327	1.05082162483176	1.16002091679675	3.40440890610984	0.392042087776024	2.60576284415908	0	0.244948974278318	0.974559639998131	0.494696241836107	6.7	6.51	0.157003748809665	0.56531380905006	6.3	5.69	7.4	0.1	0.14142135623731	0.703097511413113
1328	0.165514438477573	0.285178942233662	2.89482296522603	0.482426149244293	2.84077454226836	0.1	0.2	0.657520002916794	0.76080582903376	6	5.3	0.587786664902119	2.1150499691472	5.8	5.22	5.28	0.173205080756888	0.3	0.783901543828409
1329	0.173953307123438	0.139761942375159	2.76947648482525	0.576613364303994	2.8	0	0.223606797749979	0.765467842139571	0.314810739840034	6.35	6.43	0.703097511413113	1.02961941718116	6.3	5.49	6.13	0.316227766016838	0.2	0.845868267577609
1330	0.343589704390077	0.0582689081239758	3.50856095856977	0.698134722070984	2.5	0	0.264575131106459	0.662687973075237	0.385262400790645	5.72	5.62	0.262364264467491	0.841567185678219	6	5.62	7.17	0.223606797749979	0	0.879626747502564
1331	0.364643113587909	0.418710334858185	3.30454232837166	0.783901543828409	2.79284800875379	0.173205080756888	0.282842712474619	0.900161349944271	1.05431202977153	7.02	5.96	2.42303124606991	1.94591014905531	5.7	5.98	5.97	0.14142135623731	0.173205080756888	0.802001585472027
1332	0.307484699747961	0.494696241836107	2.9732137494637	0.431782416425538	2.6134268690744	0	0.412310562561766	0.974559639998131	0.593326845277734	5.7	4.85	0.231111720963387	0.576613364303994	6.1	5.04	6.3	0.1	0	0.765467842139571
1333	0.444685821261446	0.398776119957368	3.47419055320804	0.73716406597672	2.91719042916296	0.1	0.3	0.631271776841858	0.841567185678219	5.83	5.18	0.048790164169432	0.751416088683921	5.2	5.21	5.73	0	0.282842712474619	0.727548607277278
1334	0.457424847038875	0.173953307123438	2.91032644217105	0.570979546585738	2.88270706107991	0.1	0.223606797749979	0.916290731874155	0.727548607277278	6.54	7.07	0.392042087776024	0.963174317773006	6	5.78	6.41	0.14142135623731	0	0.774727167552368
1335	0.46373401623214	0.451075619360217	3.41760149812701	0.418710334858185	2.84077454226836	0.316227766016838	0	0.688134638736401	0.667829372575655	5.62	5.11	0.254642218373581	0.717839793150317	5.2	4.89	5.55	0.282842712474619	0	0.553885113226438
1336	0.300104592450338	0.0392207131532813	3.19374388453426	0.207014169384326	2.61725046566048	0	0.447213595499958	0.912282710476616	0.703097511413113	5.38	5.33	0.173953307123438	1.2947271675944	6	5.85	5.28	0	0	0.824175442966349
1337	0.570979546585738	0.3293037471426	3.45976877840124	0.615185639090233	2.95803989154981	0	0.14142135623731	0.854415328156068	0.783901543828409	5.87	6.54	0.385262400790645	0.770108221696074	5.4	5.15	6.39	0.4	0	0.712949807856125
1338	0.29266961396282	0.29266961396282	3.04302481094059	0.712949807856125	2.43310501211929	0	0.282842712474619	0.854415328156068	0.806475865866949	7.02	6.4	0.593326845277734	2.36085400111802	6	6.62	6.54	0	0	0.974559639998131
1340	0.615185639090233	0.438254930931155	3.6592348927064	0.746687947487975	3.20780298646909	0	0.1	0.896088024556636	0.636576829071551	4.69	4.14	0	0.62057648772511	5.2	4.35	3.93	0	0	0.548121408509688
1341	0.215111379616945	0.215111379616945	2.9563490998189	0.343589704390077	2.59036676939772	0.574456264653803	0.632455532033676	0.819779831493311	0.631271776841858	4.64	5.44	0.336472236621213	0.717839793150317	6.3	5.21	6.69	0	0	0.688134638736401
1342	0.78845736036427	0.824175442966349	3.55949434611154	0.488580014818671	3.0347981810987	0	0.877496438739212	1.10856261952128	0.488580014818671	4.29	4.73	0.3293037471426	0.307484699747961	4.9	4.48	5.59	0	0	0.482426149244293
1343	0.157003748809665	0	4.19523539268061	0.943905898907129	2.48394846967484	0.447213595499958	0	0.963174317773006	0.615185639090233	5.33	4.5	0.22314355131421	0.2390169004705	5.3	5.37	7.37	0.509901951359279	0	0.815364813284194
1344	0.22314355131421	0.336472236621213	2.63818119165458	0.518793793415168	2.66833281282527	0.1	0.33166247903554	0.751416088683921	0.662687973075237	6.82	6.9	0.29266961396282	1.76985463384001	6.1	5.66	6.49	0.1	0.244948974278318	0.828551817566148
1345	0.322083499169113	0.512823626428664	3.03973683071413	0.371563556432483	2.40416305603426	0	0	0.732367893713227	0.198850858745165	6.02	5.73	0	0.819779831493311	6.2	5.76	5.86	0	0.3	0.940007258491471
1346	0.215111379616945	0.657520002916794	3.19061122670876	0.559615787935423	2.18632111090754	0	0.33166247903554	0.802001585472027	0.824175442966349	6.31	6.81	0.932164081030445	1.870262530716	6.1	7.38	6.57	0	0	0.810930216216329
1347	0.207014169384326	0.131028262406404	2.7495454169735	0.451075619360217	2.71293199325011	0.282842712474619	0.316227766016838	0.936093359170335	1.03318448334565	7.17	7.05	0.307484699747961	1.80335860507141	6.2	5.43	6.33	0.14142135623731	0.282842712474619	0.783901543828409
1348	0.307484699747961	0.307484699747961	4.46094160463909	0.524728528934982	2.79284800875379	0	0.509901951359279	1.06471073699243	1.53255686809814	8.63	6.36	0.148420005118273	1.38379123090177	5.1	7.93	9.03	0	0.447213595499958	1.15688119679209
1349	0.488580014818671	0.542324290825362	3.1859064644148	0.357674444271816	2.33452350598575	0	0	0.828551817566148	0.398776119957368	5.59	5.95	0.198850858745165	1.63315443905142	5.8	5.57	6.86	0	0.264575131106459	0.625938430866495
1350	0.104360015324243	0.457424847038875	2.92574776766556	0.425267735404344	2.76586333718787	0.2	0.3	0.647103242058539	0.524728528934982	5.36	6.67	0.27002713721306	1.38879124131848	6.2	5.62	6.99	0	0	0.841567185678219
1351	0.357674444271816	0.0953101798043249	2.97153159162072	0.357674444271816	2.66458251889485	0.2	0.374165738677394	0.867100487683383	0.916290731874155	6.98	6.76	0.122217632724249	1.40118297361364	6.1	5.71	5.92	0.244948974278318	0	0.8754687373539
1352	0.412109650826833	0.559615787935423	3.38821486921948	0.62057648772511	2.94957624075052	0	0.316227766016838	0.841567185678219	0.955511445027436	7.03	6.2	0.307484699747961	0.896088024556636	5.4	5.84	6.75	0.387298334620742	0	0.712949807856125
1353	0.285178942233662	0.198850858745165	3.56089876295297	0.350656871613169	2.60768096208106	0.14142135623731	0.346410161513775	0.904218150639886	0.641853886172395	6.82	6.63	0.0198026272961797	0.615185639090233	5.8	5.44	6.97	0	0	0.708035793053696
1354	0.139761942375159	0.518793793415168	3.65513337649941	0.542324290825362	2.84429253066558	0.1	0.469041575982343	0.916290731874155	1.3787660946991	7.16	6.36	0.797507195884188	2.19499988231411	5.7	6.52	7.11	0	0	1.08180517035173
1355	0.587786664902119	0.431782416425538	2.87749891398763	0.3293037471426	2.37907545067406	0	0	0.631271776841858	0.587786664902119	5.11	5.21	0.0392207131532813	1.21787570949493	6.2	5.05	5.62	0	0	0.593326845277734
1356	0.0582689081239758	0.425267735404344	3.49571165858971	0.336472236621213	2.4454038521275	0.1	0.223606797749979	0.924258901523332	0.657520002916794	6.3	5.74	0.887891257352457	1.28923264827676	6.5	5.43	5.31	0	0.282842712474619	0.73716406597672
1357	0.698134722070984	0.65232518603969	4.29534631898291	0.756121979721334	2.27156333832011	0.223606797749979	0.282842712474619	0.582215619852664	1.6752256529721	8.15	6.92	1.15057202759882	2.90471287516682	5.8	8.4	7.88	0	0	0.963174317773006
1358	0.488580014818671	0.431782416425538	3.60138862107382	0.470003629245736	2.6944387170615	0.387298334620742	0.53851648071345	0.553885113226438	0.451075619360217	5.63	6.18	0.104360015324243	1.69009581545155	6.2	5.76	6.16	0	0	0.746687947487975
1359	0.0861776962410524	0.215111379616945	2.71845544381364	0.518793793415168	2.59036676939772	0.1	0.14142135623731	0.916290731874155	0.708035793053696	7.8	6.63	1.52822785700856	1.38379123090177	6.4	6.35	6.69	0	0.2	0.936093359170335
1360	0.314810739840034	0.357674444271816	3.50998575495685	0.524728528934982	2.68328157299975	0.2	0.2	0.698134722070984	0.62057648772511	5.4	5.73	0.500775287912489	1.10525683138678	5.3	5.37	6.78	0	0	0.802001585472027
1361	0.0582689081239758	0.300104592450338	3.43656805548792	0.285178942233662	2.9748949561287	0.1	0	0.924258901523332	0.418710334858185	6.43	6.84	0.246860077931526	1.16315080980568	5.5	5.95	6.06	0	0	0.854415328156068
1362	0.625938430866495	0.364643113587909	3.59722114972099	0.832909122935104	3.07083050655682	0.173205080756888	0.223606797749979	0.559615787935423	0.963174317773006	5.8	5.37	0.779324876800997	1.14422279992016	5.1	4.61	5.1	0.1	0	0.524728528934982
1363	0.254642218373581	0.336472236621213	3.30907842155486	0.542324290825362	2.64952825989835	0	0.2	0.89199803930511	0.609765571620894	7.02	6.63	0.343589704390077	1.04731899428056	6	7.21	7.25	0	0	0.887891257352457
1364	0.438254930931155	0.262364264467491	3.58747822293042	0.548121408509688	2.56709953059869	0.1	0.14142135623731	0.99694863489161	0.636576829071551	6.21	5.64	0.494696241836107	1.80500469597808	5.6	6.35	6.91	0.447213595499958	0	0.841567185678219
1365	0.371563556432483	0.29266961396282	2.98663690461362	0.512823626428664	2.60384331325831	0	0.264575131106459	0.858661619037519	0.405465108108164	6.14	5.29	0.444685821261446	0.2390169004705	5.8	5.24	5.95	0.1	0	0.951657875711446
1366	0.2390169004705	0.307484699747961	3.70809924354783	0.806475865866949	2.86705423736629	0.223606797749979	0.3	0.959350221334602	1.28923264827676	7.13	6.11	2.30258509299405	1.99333884262642	5.4	6.4	6.47	0.14142135623731	0.173205080756888	0.8754687373539
1367	0.451075619360217	0.451075619360217	2.6944387170615	0.412109650826833	2.64196896272458	0.374165738677394	0.316227766016838	0.832909122935104	0.828551817566148	5.89	6.09	0	0.854415328156068	5.8	5.99	6.88	0	0.173205080756888	0.940007258491471
1368	0.0769610411361284	0.048790164169432	3.25576411921994	0.60431596685333	2.59422435421457	0.648074069840786	0.33166247903554	0.908258560176891	0.916290731874155	6.64	6.13	0.336472236621213	1.04027671165515	6.2	6.4	6.89	0.1	0	0.928219302739429
1369	0.139761942375159	0.425267735404344	3.28785644455472	0.770108221696074	2.30434372436058	0.14142135623731	0.5	0.806475865866949	0.494696241836107	6.02	6.56	0.2390169004705	2.11866225483312	6.1	5.64	7.06	0	0.346410161513775	0.741937344729377
1370	0.262364264467491	0.29266961396282	2.86356421265527	0.641853886172395	2.65706605111728	0.282842712474619	0.346410161513775	0.970778917158225	0.867100487683383	6.52	6.42	1.01884732019925	2.12704052047911	6.2	5.49	5.31	0.1	0.1	0.86288995514704
1371	0.131028262406404	0.548121408509688	2.81247222208505	0.336472236621213	2.4454038521275	0	0.387298334620742	0.924258901523332	0.609765571620894	7.18	6.9	0.378436435720245	1.16627093714192	6.3	5.67	7.31	0	0	1.14103300455206
1372	0.314810739840034	0.139761942375159	3.07083050655682	0.350656871613169	2.7712812921102	0.346410161513775	0.173205080756888	0.797507195884188	0.959350221334602	6.66	7.09	0.182321556793955	0.53062825106217	5.6	5.36	6.82	0.3	0	0.845868267577609
1373	0.425267735404344	0.444685821261446	3.7296112397943	0.53062825106217	2.9563490998189	0.173205080756888	0.264575131106459	0.751416088683921	0.72270598280149	5.36	5.27	0.824175442966349	0.698134722070984	5.3	4.75	5.14	0.1	0.1	0.678033542749897
1375	0.385262400790645	0.300104592450338	2.51793566240283	0.553885113226438	2.49799919935936	0.1	0.14142135623731	1.11185751541813	0.559615787935423	8.05	8.79	0.85015092936961	1.08518926833597	6.5	6.49	7.11	0	0.244948974278318	0.963174317773006
1376	0.27002713721306	0.357674444271816	3.11929479209644	0.418710334858185	2.41453929352993	0	0.264575131106459	0.802001585472027	1.41098697371026	6.9	6.53	0.0861776962410524	2.12226153886276	6.3	5.77	6.27	0.3	0	0.879626747502564
1377	0.482426149244293	0.506817602368452	3.4	0.506817602368452	2.39165214862028	0.2	0.33166247903554	0.867100487683383	0.746687947487975	6.54	6.38	0.993251773010283	1.07158361628019	5.9	6.39	6.12	0.14142135623731	0	0.810930216216329
1378	0.29266961396282	0.246860077931526	2.45560583156173	0.412109650826833	2.47790233867277	0	0	0.828551817566148	0.792992515529661	7.95	7.04	1.30833281965018	1.87333945622048	6.4	5.44	6.65	0	0	0.783901543828409
1379	0.254642218373581	0.27002713721306	3.59722114972099	0.231111720963387	2.2494443758404	0	0.387298334620742	0.982078472412158	0.470003629245736	5.51	5.05	0.947789398933526	0.936093359170335	6	6.13	4.96	0	0	1.0952733874026
1380	0.27763173659828	0.307484699747961	2.92745623366089	0.488580014818671	2.50199920063936	0.244948974278318	0.173205080756888	0.683096844706444	0.425267735404344	4.97	4.62	1.44220199305819	1.51292701205326	5.9	5.58	5.15	0.1	0	1.02604159583327
1381	0.756121979721334	0.741937344729377	3.61939221417077	0.672944473242426	2.57487863791675	0.1	0.519615242270663	1.05431202977153	0.824175442966349	6.38	6.07	0.0295588022415444	1.65249740189455	5.6	6.58	6.29	0	0	0.797507195884188
1382	0.2390169004705	0.2390169004705	3.37194306001747	0.198850858745165	2.35372045918796	0	0	0.693147180559945	0.46373401623214	4.67	5.97	0	1.02604159583327	5.8	6.43	5.4	0	0	0.99694863489161
1383	0.392042087776024	0.431782416425538	2.78388218141501	0.444685821261446	2.6229754097208	0	0.223606797749979	0.732367893713227	0.46373401623214	6.06	5.88	0.378436435720245	1.25276296849537	6.1	5.65	5.6	0	0.2	0.815364813284194
1384	0.364643113587909	0.587786664902119	4.02616442783948	1.00063188030791	2.849561369755	0.547722557505166	0.2	0.708035793053696	0.78845736036427	6.5	5.34	0.727548607277278	0.783901543828409	5.4	6.52	7.92	0.2	0	0.72270598280149
1385	0.173953307123438	0.2390169004705	2.65329983228432	0.625938430866495	2.70370116691915	0	0.223606797749979	0.688134638736401	0.476234178996372	6.66	6.02	0.717839793150317	1.56024766824333	6.2	5.4	6.78	0	0.223606797749979	0.837247524533702
1386	0.322083499169113	0.357674444271816	2.1540659228538	0.451075619360217	2.69258240356725	0.173205080756888	0.3	1.0681530811834	0.506817602368452	6.89	7.52	1.35583515363518	1.32707500145992	6.7	5.65	6.81	0.14142135623731	0	0.741937344729377
1387	0.314810739840034	0.56531380905006	3.63318042491699	0.72270598280149	2.71108834234519	0.14142135623731	0.316227766016838	1.11841491596429	0.900161349944271	7.11	7.76	0.139761942375159	3.01111337559229	6.1	7.54	6.86	0	0	0.974559639998131
1388	0.0676586484738149	0.122217632724249	2.7495454169735	0.314810739840034	2.88097205817759	0	0	0.832909122935104	0.262364264467491	6	5.42	0.0769610411361284	1.22964055107451	6.1	6.32	5.3	0	0	0.970778917158225
1389	0.65232518603969	0.783901543828409	3.83666521865018	0.405465108108164	2.48596057893121	0.282842712474619	0.435889894354067	1.01523067972906	0.576613364303994	5.52	5.08	0.570979546585738	0.940007258491471	5.8	4.55	4.89	0	0.14142135623731	0.641853886172395
1390	0.65232518603969	0.60431596685333	2.34520787991171	0.53062825106217	2.49599679486974	0.2	0.223606797749979	1.07500242302898	0.837247524533702	8.94	7.98	0.688134638736401	1.12167756159911	6.5	6.68	8.02	0.223606797749979	0.1	1.01160091167848
1391	0.350656871613169	0.246860077931526	3.2649655434629	0.27763173659828	2.37276210354093	0.547722557505166	0.458257569495584	0.920282753143692	0.792992515529661	6.02	5.99	0.73716406597672	1.35583515363518	6.3	5.73	6.39	0	0.14142135623731	0.73716406597672
1392	0.350656871613169	0.27763173659828	5.25642464038057	1.58719230348678	3.10161248385416	0.346410161513775	0.58309518948453	0.867100487683383	1.00063188030791	6.82	6.29	4.04934719629136	0.783901543828409	5.3	6.05	5.85	0	0	0.845868267577609
1393	0.322083499169113	0.322083499169113	4.09633982965281	1.11514159061932	3.35261092284804	0.565685424949238	0.33166247903554	0.65232518603969	0.548121408509688	6.43	5.99	2.52652832447882	1.16002091679675	5.3	5.25	5.88	0.346410161513775	0	0.89199803930511
1395	0.0953101798043249	0.148420005118273	4.81663783151692	1.39624469197306	2.79463772249642	0.14142135623731	0.458257569495584	0.672944473242426	1.3244189574018	7.5	5.93	3.75020970926554	1.07500242302898	5.3	6.11	6.52	0.489897948556636	0.479583152331272	1.00795792039998
1397	0.378436435720245	0.425267735404344	6.0398675482166	1.57691472072854	2.60384331325831	0.173205080756888	0.5	1.02961941718116	1.72097928716701	8.21	6.39	4.20782204598187	0.940007258491471	5.1	6.54	6.32	0	0.244948974278318	0.955511445027436
1398	0.0582689081239758	0.165514438477573	4.62276973253049	1.31372366828506	3.20936130717624	0	0.556776436283002	1.22377543162212	1.00430160919687	7	6.17	3.42295887344367	1.62136648329937	5.2	5.36	5.07	0	0	0.587786664902119
1400	0.131028262406404	0.559615787935423	4.95277699881592	1.67335123817775	2.81424945589406	0.223606797749979	0.640312423743285	1.19088756477728	1.4036429994545	7.62	7.71	3.71916614671881	1.64093657949347	5.3	7.19	5.96	0.223606797749979	0	0.810930216216329
1401	0.512823626428664	0.662687973075237	4.76759897642409	1.22082992139236	2.91719042916296	0	0.282842712474619	1.26694760348732	1.2947271675944	5.8	7.43	3.50945370043201	0.0392207131532813	5.2	4.49	5.26	0	0	0.678033542749897
1403	0.182321556793955	0.0676586484738149	4.66583325891528	1.24126858906963	2.95972971738975	0	0.479583152331272	0.779324876800997	1.01160091167848	6.89	6.27	3.59264384623311	0.285178942233662	5.3	5.98	4.65	0.223606797749979	0.14142135623731	0.559615787935423
1404	0.662687973075237	0.708035793053696	4.87134478352744	1.57277392806251	2.73495886623547	0.3	0.282842712474619	1.11841491596429	1.20297230399235	7.1	6.58	4.05439024671507	0.157003748809665	5.3	5.86	5.6	0.479583152331272	0	0.908258560176891
1405	0.609765571620894	0.60431596685333	5.92368128784795	1.45861502269952	2.83196045170126	0.2	0.53851648071345	0.970778917158225	1.25846098961001	8.81	8.23	4.32161292811326	0.912282710476616	5.2	7.37	6.78	0.346410161513775	0.387298334620742	0.936093359170335
1406	0.99694863489161	0.774727167552368	4.78539444560216	1.26694760348732	2.73130005674953	0.1	0.412310562561766	1.07840958135059	1.20297230399235	7.37	7.15	3.9520126536443	1.01523067972906	5.3	6.12	6.28	0	0.346410161513775	0.631271776841858
1407	0.385262400790645	0.598836501088704	5.05074251966976	1.15688119679209	2.57875939164553	0.374165738677394	0.447213595499958	0.802001585472027	1.16315080980568	7.3	7.47	3.59511807429946	0.732367893713227	5.4	6.42	5.9	0	0	0.908258560176891
1408	0.425267735404344	0.412109650826833	3.05941170815567	0.963174317773006	2.94957624075052	0.264575131106459	0.4	0.951657875711446	0.978326122793608	7.58	8.8	3.02723094061336	1.64093657949347	5.8	5.79	6.7	0.223606797749979	0.223606797749979	0.924258901523332
1409	0.27002713721306	0.518793793415168	4.95681349255749	1.20896034583698	2.98831055949679	0.173205080756888	0.316227766016838	0.841567185678219	1.29746314741327	7.13	6.46	3.59099095329481	1.17865499634165	5.1	6.32	5.53	0.1	0.14142135623731	1.02604159583327
1410	0	0.29266961396282	4.86415460280612	1.05082162483176	2.58069758011279	0	0.2	0.425267735404344	1.08180517035173	6.71	5.65	3.66612246699132	0.0582689081239758	5.2	5.77	5.64	0.360555127546399	0	0.518793793415168
1412	0.157003748809665	0	3.87040049607273	0.867100487683383	2.51197133741609	0.14142135623731	0	1.15688119679209	1.70656462316482	5.33	6.22	3.33113250721387	0.65232518603969	5.3	5.66	5.92	0	0	0.810930216216329
1413	0.405465108108164	0.431782416425538	4.84148737476408	1.39128190263093	3.09030742807249	0	0.509901951359279	1.15373158788919	1.26412672714568	6.94	6.41	3.76096753050819	0.625938430866495	5.4	6.16	6.91	0.264575131106459	0	1.07840958135059
1414	0.207014169384326	0.536493370514568	3.76164857476081	0.85015092936961	2.82311884269862	0.3	0.316227766016838	0.774727167552368	1.96150224381515	5.84	6.55	2.08193842187842	1.22082992139236	5.3	4.86	5.83	0.282842712474619	0	0.683096844706444
1415	0.444685821261446	0.62057648772511	3.79341534767813	1.11841491596429	3.18119474411737	0.3	0.3	0.989541193613748	1.08856195281461	7.55	6.14	3.1561489949599	1.5810384379124	5.3	6.21	6.25	0.2	0.2	0.832909122935104
1416	0.457424847038875	0.570979546585738	4.65403051128804	1.35583515363518	2.99165506033032	0	0.435889894354067	1.01523067972906	1.24990173621434	7.75	7.43	4.19207605071544	0.86288995514704	5.4	6.21	6.21	0	0.264575131106459	0.932164081030445
1417	0.912282710476616	0.657520002916794	6.40936814358483	1.75785791755237	2.5377155080899	0	0.412310562561766	1.10856261952128	1.47247205736094	9.18	7.42	4.40513262338836	0.104360015324243	5.2	6.43	7.18	0.282842712474619	0	0.940007258491471
1418	1.01884732019925	0.966983846189673	6.21369455316239	1.55392520250384	2.31084400165827	0	0.7	0.858661619037519	1.44456326924387	9.81	6.63	4.31708803351497	0.615185639090233	5.3	5.9	8.12	0	0	0.615185639090233
1420	0.438254930931155	0.470003629245736	3.74165738677394	1.17248213723457	2.81247222208505	0.509901951359279	0	0.751416088683921	0.732367893713227	6.24	5.92	2.06432790386979	0.802001585472027	5.4	4.9	5.46	0.264575131106459	0	0.978326122793608
1421	0.29266961396282	0.357674444271816	3.82883794381533	1.11841491596429	3.08706980808663	0.360555127546399	0.316227766016838	0.854415328156068	1.00063188030791	7	6.47	3.14415227867226	1.50185270175416	5.4	5.59	6.12	0.14142135623731	0.2	0.845868267577609
1422	0.506817602368452	0.76080582903376	4.63680924774785	0.765467842139571	3.05286750449475	0.14142135623731	0	0.712949807856125	0.698134722070984	6.89	7.42	3.97781074596615	0.215111379616945	5.4	5.91	6.72	0	0	1.0681530811834
1423	0	0	5.49545266561363	1.24415459395877	2.53179778023443	0	0	0.392042087776024	1.28370777234479	6.28	4.27	4.47460581596698	0	5.2	5.19	5.53	0	0	0.198850858745165
1424	0.425267735404344	0.451075619360217	5.30565735795292	1.33236601909433	2.25388553391693	0	0	0.173953307123438	1.39624469197306	5.48	5.12	4.04672870828044	0.19062035960865	5.3	5.34	4.87	0.435889894354067	0	0.712949807856125
1425	0.536493370514568	0.444685821261446	4.84871116896026	1.13462272619114	2.76405499221705	0.1	0.244948974278318	0.783901543828409	1.37118072330984	7.85	6.97	3.32719196835166	1.79342474854712	5.4	6.64	6.64	0.173205080756888	0	0.89199803930511
1426	0.254642218373581	0.500775287912489	4.7021271782035	1.26976054486394	2.31300670124408	0	0.479583152331272	1.21787570949493	1.27815220250019	6.21	6.85	4.08260930600368	0.343589704390077	5.3	5.94	3.86	0	0	1.28647402583768
1427	0.29266961396282	0.457424847038875	4.65725240887801	1.00430160919687	2.50998007960223	0.346410161513775	0	0.56531380905006	0.978326122793608	5.71	6.07	3.23632273847192	0.932164081030445	5.1	4.96	4.4	0.173205080756888	0	0.810930216216329
1428	0.131028262406404	0.246860077931526	3.70270171631472	1.10194007876078	2.9034462281916	0.374165738677394	0.3	0.959350221334602	1.22082992139236	7.93	7.94	2.77133794033813	0.928219302739429	5.7	5.97	7.33	0	0.264575131106459	0.845868267577609
1429	0.398776119957368	0.350656871613169	4.55631429995781	1.28923264827676	3.12089730686545	0.360555127546399	0.458257569495584	1.12492959698548	1.04027671165515	7.45	6.67	3.7367167835281	0.985816794522765	5.3	6.04	6.34	0.282842712474619	0.3	0.928219302739429
1430	0.3293037471426	0	4.43621460256377	1.33762918913861	2.94788059459674	0.591607978309962	0.3	0.993251773010283	1.43270073393405	6.77	7.48	3.51779452924597	0.625938430866495	5.2	6.34	6.58	0.4	0.489897948556636	0.641853886172395
1431	0.0953101798043249	0.412109650826833	4.35430821141545	1.14103300455206	2.57487863791675	0	0.5	1.08518926833597	1.42069578783722	7.87	9.63	3.65558116871242	1.59127394180643	5.3	6.39	5.69	0.223606797749979	0	0.683096844706444
1432	0.457424847038875	0.314810739840034	4.33935479074943	1.1314021114911	3.26036807738022	0.1	0.33166247903554	0.867100487683383	0.908258560176891	7.76	7.42	3.30908209275435	1.00795792039998	5.4	6.39	6.84	0.387298334620742	0.33166247903554	0.641853886172395
1433	0.405465108108164	0.841567185678219	6.3332456134276	1.74221902366792	2.54165300542777	0.264575131106459	0.556776436283002	1.13462272619114	1.47017584510059	8.06	8.25	4.29606016612269	0.598836501088704	5.1	7.6	8.41	0	0.447213595499958	0.662687973075237
1434	0.131028262406404	0.285178942233662	4.47101778122163	1.23837423104327	2.73495886623547	0	0.173205080756888	0.86288995514704	0.867100487683383	7.24	7.98	3.45536986055055	0.582215619852664	5.4	5.66	6.74	0.173205080756888	0	0.854415328156068
1435	0.392042087776024	0.518793793415168	4.4955533585978	1.20597080698861	2.74408454680245	0.264575131106459	0.574456264653803	0.916290731874155	1.16938135955632	7.54	7.72	3.77780566330834	0.989541193613748	5.4	6.45	6.57	0.244948974278318	0.316227766016838	0.89199803930511
1436	0.657520002916794	0.712949807856125	3.70540146272978	1.00063188030791	2.75136329843952	0.2	0.4	0.982078472412158	1.1999647829284	7.55	8.12	3.65738878702257	1.00063188030791	5.7	6.1	5.45	0.33166247903554	0	0.657520002916794
1437	0.157003748809665	0.254642218373581	5.01098792654702	1.35325450704169	2.92745623366089	0	0.223606797749979	0.806475865866949	1.15688119679209	7.71	8.03	3.54095932403731	0.418710334858185	5.4	5.86	6.08	0	0	0.943905898907129
1438	0.231111720963387	0.431782416425538	4.63141447076376	1.31640823365572	3.07408522978788	0.1	0.479583152331272	1.08518926833597	1.22377543162212	7	6	3.89589362349826	1.02245092770255	5.4	5.74	5.6	0	0	0.802001585472027
1439	0.548121408509688	0.56531380905006	4.51995575199581	1.21491274436427	3.02158898594763	0.435889894354067	0.529150262212918	1.11841491596429	1.21194097397511	6.86	6.8	3.45442214289945	0.636576829071551	5.4	5.63	5.63	0	0	0.756121979721334
1440	0.412109650826833	0.887891257352457	5.13517283058711	1.45161382724053	2.38746727726266	0	0.848528137423857	1.47247205736094	0.582215619852664	7.07	5.98	3.84417233851997	0.29266961396282	5.4	4.01	5.11	0	0.346410161513775	0.854415328156068
1441	0.300104592450338	0.398776119957368	4.59456200306406	1.23256026117785	3.1859064644148	0	0.2	0.8754687373539	1.28647402583768	8.47	7.45	3.09376601382536	1.0681530811834	5.2	7.22	6.83	0.264575131106459	0.264575131106459	0.947789398933526
1442	0.609765571620894	0.978326122793608	4.15692193816531	0.900161349944271	2.62488094968134	0.264575131106459	0	0.806475865866949	1.09861228866811	7.22	6.53	3.44169932497149	0.887891257352457	5.4	6.37	6.37	0.447213595499958	0.374165738677394	1.00063188030791
1444	0.0676586484738149	0.254642218373581	5.60713830755047	0.982078472412158	2.24722050542442	0	0.374165738677394	0.8754687373539	0.932164081030445	6.53	5.08	3.6157709822933	0.908258560176891	5	4.81	4.84	0.2	0.282842712474619	0.883767540168595
1445	0.27002713721306	0.322083499169113	5.31883445878888	1.34547236659964	2.82311884269862	0.33166247903554	0.458257569495584	1.07840958135059	1.71559810826249	8.05	7.65	3.88834487807357	0.871293365943419	5.2	6.61	5.85	0.173205080756888	0.3	0.746687947487975
1446	0.343589704390077	0.364643113587909	4.58148447558212	1.18172719537862	3.141655614481	0.14142135623731	0.489897948556636	1.02961941718116	1.32707500145992	6.47	6.68	2.6203112867942	1.09861228866811	5.4	5.63	5.91	0	0.223606797749979	0.879626747502564
1447	0.231111720963387	0.494696241836107	4.68081189538738	1.06125650212434	2.91719042916296	0	0.33166247903554	1.03673688495002	1.1999647829284	6.91	7.56	3.21607189753547	0.0676586484738149	5.1	5.17	4.3	0	0.173205080756888	0.444685821261446
1448	0.457424847038875	0.357674444271816	5.16042633897627	1.35583515363518	2.92745623366089	0.509901951359279	0	0.712949807856125	1.00430160919687	8.14	7.03	3.90841650983403	0.693147180559945	5.4	6.6	7.32	0.346410161513775	0	1.27815220250019
1449	0.56531380905006	0.609765571620894	4.01746188532013	1.37371557891303	2.96479341607472	0	0.489897948556636	1.0681530811834	1.04027671165515	7.54	6.97	2.66722820658195	1.45628673293993	5.4	6.8	6.87	0.223606797749979	0	0.688134638736401
1450	0.548121408509688	0.837247524533702	4.5902069670114	0.708035793053696	2.9563490998189	0.33166247903554	0	0.425267735404344	0.53062825106217	6.39	6.81	2.63834278867739	0.72270598280149	5.2	5.93	7.17	0	0.223606797749979	0.845868267577609
1451	0.0769610411361284	0.900161349944271	5.71226750073909	1.66203036255327	3.12569992161756	0.173205080756888	0.489897948556636	1.10856261952128	1.67147330335355	7.54	6.47	4.2597177477861	0.444685821261446	5.2	6.08	4.99	0	0.223606797749979	1.03318448334565
1452	0.46373401623214	0.518793793415168	3.08382878902185	1.08518926833597	3.13209195267317	0.1	0.264575131106459	1.05431202977153	0.883767540168595	7.17	7.21	3.01602497682175	1.12817109090965	5.5	5.47	6.44	0.1	0.4	0.765467842139571
1453	0.751416088683921	0.636576829071551	4.9254441424099	1.36353737399727	2.72396769437525	0	0.223606797749979	0.828551817566148	1.22671229129543	8.1	7.67	3.66791114767774	2.36555989215543	5.2	8.31	4.98	0	0.360555127546399	1.07840958135059
1454	1.00795792039998	0.364643113587909	5.77148161220323	1.11185751541813	2.57293606605372	0	0.244948974278318	0.593326845277734	1.8229350866965	6.81	6.48	4.29687715963219	0.157003748809665	5.3	5.64	6.76	0.282842712474619	0	0.29266961396282
1455	0.431782416425538	0.494696241836107	4.79374592568275	1.27536280041261	2.64196896272458	0	0.3	0.667829372575655	1.41827740697294	7.33	6.48	3.62300670996323	0.512823626428664	5.3	5.9	5.93	0.556776436283002	0	0.698134722070984
1456	0.609765571620894	0.048790164169432	4.31161222746202	0.797507195884188	2.24499443206436	0	0.616441400296898	1.29198368164865	1.58923520511658	6.92	8.42	3.25308399619794	0.56531380905006	5.3	6.31	6.29	0	0	0.732367893713227
1457	0.182321556793955	0.343589704390077	3.91918358845308	1.09861228866811	3.12569992161756	0	0.387298334620742	0.703097511413113	1.17248213723457	6.15	6.8	3.03687421688517	0.951657875711446	5.3	5.18	6.23	0	0	0.966983846189673
1458	0.307484699747961	0.398776119957368	5.47539952880153	1.59330853050422	2.68700576850888	0	0.479583152331272	1.01160091167848	1.43270073393405	7.45	7.3	4.28799064274729	1.04380405217311	5.2	5.48	5.21	0.14142135623731	0.1	0.779324876800997
1459	0.0769610411361284	0.336472236621213	5.59910707166777	1.62727783056243	2.51594912508182	0	0.435889894354067	0.524728528934982	0.708035793053696	7.41	5.68	4.07872318131914	1.54115907168081	5.3	4.8	5.56	0	0	0.470003629245736
1460	0.845868267577609	0.970778917158225	4.09756024970958	1.19088756477728	2.75499546279118	0.2	0.412310562561766	0.879626747502564	1.20896034583698	7.33	6.53	3.44648937085386	0.86288995514704	5.4	5.82	7.64	0.14142135623731	0	0.712949807856125
1461	0.667829372575655	0.2390169004705	4.83425278610873	1.10194007876078	3.44528663539044	0.761577310586391	0.374165738677394	1.03673688495002	1.51072193949494	7.82	5.74	2.83380140640777	1.80828877117927	5.2	5.81	4.67	0.244948974278318	0.424264068711929	0.797507195884188
1462	0.343589704390077	0.425267735404344	4.69041575982343	0.99694863489161	3.3570820663189	0	0.360555127546399	0.828551817566148	0.60431596685333	6.05	6.73	1.47247205736094	1.43031124653666	5.3	5.3	5.55	0.173205080756888	0	0.641853886172395
1464	0.182321556793955	0.500775287912489	4.21307488658818	0.854415328156068	3.0232432915662	0.14142135623731	0	0.672944473242426	0.879626747502564	6.76	6.85	2.7638002162067	1.49738840862548	5.4	6.48	7.42	0	0	0.672944473242426
1465	0.488580014818671	0.815364813284194	4.80208288141719	1.12817109090965	2.94618397253125	0	0.387298334620742	1.02961941718116	1.06125650212434	7.27	6.53	3.83622129201186	0.932164081030445	5.4	5.63	5.04	0.387298334620742	0	0.500775287912489
1466	0.322083499169113	0.27763173659828	4.35315977193578	1.27256559579155	2.91547594742265	0	0.374165738677394	0.8754687373539	1.13462272619114	7.87	7.39	3.85672168964306	0.924258901523332	5.3	6.11	6.13	0	0.374165738677394	0.802001585472027
1467	0.765467842139571	1.00430160919687	5.728874234961	1.44691898293633	2.86356421265527	0.173205080756888	0.529150262212918	1.12817109090965	1.38879124131848	8.41	7.46	4.21227573505378	1.01160091167848	5.2	6.69	6.32	0.2	0.489897948556636	0.802001585472027
1468	0	0.157003748809665	4.79061582680139	1.07500242302898	2.41039415863879	0	0	1.13462272619114	1.12817109090965	7.17	6.14	3.66484287628569	0.336472236621213	5.3	6.5	3.91	0	0	0.963174317773006
1470	0.343589704390077	0.262364264467491	5.16913919332803	1.33236601909433	2.84253408071038	0.2	0	0.887891257352457	1.63899671467564	6.81	7.08	4.24592050167689	0.512823626428664	5.2	4.27	6.48	0	0	0.593326845277734
1471	0.482426149244293	0.0953101798043249	4.57602447545902	1.14103300455206	2.60576284415908	0.2	0.458257569495584	1.01160091167848	1.16002091679675	7.06	7.54	3.85883317691403	0.231111720963387	5.4	5.54	5.99	0	0	0.932164081030445
1472	0.506817602368452	0.506817602368452	5.23354564325181	1.3297240096315	3.18747549010185	0	0.264575131106459	0.932164081030445	1.29198368164865	7.33	6.08	3.71892357546231	0.576613364303994	5.2	6.24	7.5	0	0	0.570979546585738
1473	0.536493370514568	0.741937344729377	5.3084837759948	1.77495235091167	3.04630924234556	0.223606797749979	0.734846922834953	1.0952733874026	1.62727783056243	7.49	5.55	4.0804146566886	1.14103300455206	5.3	5.5	6.32	0.244948974278318	0.2	0.65232518603969
1474	0.122217632724249	0.122217632724249	5.05173237612604	0.774727167552368	2.52388589282479	0.479583152331272	0	0.867100487683383	0.904218150639886	5.8	4.71	0.924258901523332	1.10856261952128	5.1	5.63	4.39	0	0.173205080756888	1.00430160919687
1475	0.148420005118273	0.0392207131532813	2.82842712474619	0.631271776841858	3.00665927567458	0.14142135623731	0.2	0.8754687373539	0.708035793053696	6.24	6.02	0.500775287912489	0.867100487683383	5.8	5.39	6.31	0	0.264575131106459	0.587786664902119
1476	0	0.254642218373581	3.65239647354993	0.712949807856125	3.05777697028413	0	0	0.636576829071551	0.0953101798043249	5.63	5.64	0.398776119957368	0.678033542749897	6	4.51	6.61	0	0	0.431782416425538
1477	0.72270598280149	0.756121979721334	3.79868398264452	1.1314021114911	3.11929479209644	0.223606797749979	0.223606797749979	0.806475865866949	0.593326845277734	6.92	5.84	2.14358936150359	0.828551817566148	5.7	6.24	5.88	0.223606797749979	0.412310562561766	1.20896034583698
1478	0.78845736036427	0.989541193613748	4.15932686861708	1.02604159583327	3.03315017762062	0.360555127546399	0.435889894354067	0.802001585472027	1.3244189574018	7.25	7.54	0.0861776962410524	2.22354188565359	5.4	5.89	6.93	0.33166247903554	0.264575131106459	0.609765571620894
1479	0.524728528934982	0.732367893713227	3.82099463490856	1.02961941718116	2.4454038521275	0.360555127546399	0.264575131106459	0.883767540168595	1.40609698841607	6.33	7.05	0.215111379616945	0.879626747502564	5.9	5.73	4.97	0.282842712474619	0.387298334620742	1.00795792039998
1480	0.425267735404344	0.378436435720245	4.09756024970958	0.712949807856125	2.89482296522603	0.387298334620742	0.346410161513775	0.746687947487975	1.07158361628019	6.58	6.32	0.615185639090233	0.989541193613748	5.4	5.73	6.61	0	0.489897948556636	0.858661619037519
1481	0.254642218373581	0.307484699747961	4.20119030752	0.966983846189673	2.86006992921502	0.2	0.6557438524302	0.727548607277278	0.85015092936961	4.25	4.1	0.048790164169432	0.524728528934982	5.1	4.09	4.13	0.173205080756888	0	0.837247524533702
1482	0.559615787935423	0.570979546585738	4.15571895103603	0.908258560176891	2.66270539113887	0.5	0.223606797749979	1.11514159061932	1.34286480319255	6.76	5.94	0.254642218373581	0.593326845277734	5.2	5.5	4.95	0.14142135623731	0	0.46373401623214
1483	0.364643113587909	0.398776119957368	4.15210789840534	0.712949807856125	2.65329983228432	0.2	0.223606797749979	0.943905898907129	0.837247524533702	6.41	5.65	2.18154676461699	1.25846098961001	5.4	5.47	5.88	0	0.223606797749979	0.912282710476616
1484	0.254642218373581	0.457424847038875	3.62215405525497	0.947789398933526	3.31963853453957	0.264575131106459	0.360555127546399	0.943905898907129	0.871293365943419	6.77	6.21	1.54329810992956	1.48387468945875	5.6	5.95	6.35	0.1	0	0.8754687373539
1485	0.27763173659828	0.500775287912489	4.56070170039655	1.01523067972906	3.57910603363466	0	0.547722557505166	0.815364813284194	0.609765571620894	7.53	6.26	1.78002421300963	0.904218150639886	5.2	6.37	6.16	0	0.387298334620742	0.912282710476616
1486	0.774727167552368	0.494696241836107	3.87556447501522	0.570979546585738	2.87923600977759	0.565685424949238	0.608276253029822	0.8754687373539	0.774727167552368	6.47	7.58	0.27763173659828	0.797507195884188	5.4	5.4	6.1	0.509901951359279	0	0.943905898907129
1487	0.371563556432483	0.56531380905006	3.08220700148449	0.683096844706444	3.11287648325468	0.14142135623731	0.173205080756888	0.810930216216329	0.76080582903376	6.26	6.14	1.69009581545155	0.887891257352457	5.8	5.45	5.49	0	0.14142135623731	0.78845736036427
1488	0.104360015324243	0.0676586484738149	3.36749164809655	0.867100487683383	3.54541958024717	0.2	0.3	0.512823626428664	0.322083499169113	5.83	4.32	0.431782416425538	0.936093359170335	5.1	4.46	5.07	0	0.2	0.500775287912489
1489	0.173953307123438	0.357674444271816	3.77888872553824	0.841567185678219	2.93768616431368	0.387298334620742	0.360555127546399	0.76080582903376	0.576613364303994	6.21	5.62	1.9154509415706	0.879626747502564	5.5	5.67	5.79	0	0	0.609765571620894
1491	0.815364813284194	0.122217632724249	5.05470078244004	1.2947271675944	3.27261363439071	0	0.489897948556636	0.488580014818671	0.343589704390077	7.01	8.59	0.0198026272961797	0.751416088683921	5.1	6.62	4.23	0	0	0.2390169004705
1492	0.314810739840034	0.29266961396282	2.82842712474619	0.832909122935104	2.94788059459674	0.282842712474619	0.244948974278318	0.883767540168595	0.928219302739429	6.68	7.5	1.38379123090177	1.49962304642689	6	5.7	6.46	0.14142135623731	0.2	0.858661619037519
1494	0.518793793415168	0.559615787935423	3.81182371050918	0.405465108108164	2.87402157263998	0	0.360555127546399	0.548121408509688	0.27763173659828	5.54	5.32	1.33236601909433	0.559615787935423	5.8	6.2	5.78	0	0	0.615185639090233
1495	0.307484699747961	0.0953101798043249	2.91376045686669	0.688134638736401	2.76405499221705	0.3	0.264575131106459	0.920282753143692	0.792992515529661	7.26	7.77	0.593326845277734	1.17557332980424	5.7	6.08	6.52	0.14142135623731	0.2	0.837247524533702
1496	0.405465108108164	0.708035793053696	3.48711915483254	0.576613364303994	2.75499546279118	0	0	0.824175442966349	0.524728528934982	6.05	6.69	0.0953101798043249	0.27002713721306	5.4	5.97	6.72	0	0	0.451075619360217
1497	0.285178942233662	0.425267735404344	2.72763633939717	0.904218150639886	2.97153159162072	0.173205080756888	0.3	0.86288995514704	0.56531380905006	7.29	7.4	1.39624469197306	1.77833644889591	6	6.07	6.62	0.2	0.1	0.828551817566148
1498	0.113328685307003	0.207014169384326	2.849561369755	0.845868267577609	3.20936130717624	0	0.2	0.871293365943419	1.06125650212434	6.37	6.09	0.438254930931155	1.32175583998232	5.8	5.41	6.62	0	0.2	0.727548607277278
1499	0.113328685307003	0.29266961396282	2.99666481275434	0.858661619037519	3.10966236109324	0.346410161513775	0.244948974278318	0.751416088683921	0.570979546585738	6.61	6.37	2.37583555473364	1.05082162483176	5.9	5.8	5.73	0	0	0.810930216216329
1500	0.470003629245736	0.215111379616945	3.38673884437522	1.13783300182139	2.89827534923789	0	0.14142135623731	0.85015092936961	0.371563556432483	5.64	5.89	1.98924327376169	0.908258560176891	5.7	6.23	6.08	0	0	0.841567185678219
1501	0.378436435720245	0.451075619360217	3.95727178748188	1.08180517035173	3.19374388453426	0	0.591607978309962	0.924258901523332	1.24415459395877	6.71	6.17	0.22314355131421	0.966983846189673	5.2	5.77	6.3	0.547722557505166	0	0.815364813284194
1502	0.139761942375159	0.732367893713227	4.15090351610345	1.08518926833597	3.0935416596516	0	0	0.570979546585738	1.25846098961001	5.36	5.54	0.0676586484738149	0.908258560176891	5.3	4.97	6.18	0	0.282842712474619	0.920282753143692
1503	0.828551817566148	0.756121979721334	4.04103947023535	0.824175442966349	3.28937684067971	0.2	0.574456264653803	0.824175442966349	0.65232518603969	6.97	8.15	0	1.01160091167848	5.3	6.64	6.53	0.1	0.556776436283002	1.10194007876078
1504	0.182321556793955	0.182321556793955	3.83275357934736	1.01523067972906	2.82665880502051	0	0.519615242270663	0.982078472412158	1.01160091167848	7.42	7.22	0.157003748809665	0.774727167552368	5.5	6.81	7.49	0	0.1	1.03673688495002
1505	0.0676586484738149	0.0676586484738149	2.67581763205193	1.14422279992016	3.55387112878337	0	0	0.512823626428664	0.912282710476616	4.79	5.21	2.24070968927596	0.883767540168595	5.5	4.62	6.07	0	0.282842712474619	0.73716406597672
1506	0.53062825106217	0.542324290825362	4.27083130081252	1.05431202977153	2.94108823397055	0.173205080756888	0.3	0.806475865866949	0.978326122793608	6.21	5.86	0.832909122935104	0.751416088683921	5.2	5.68	5.34	0	0.282842712474619	0.672944473242426
1507	0.56531380905006	0.451075619360217	4.48998886412873	0.989541193613748	3.36600653594137	0.360555127546399	0.692820323027551	0.963174317773006	0.751416088683921	4.33	5.62	0	0.559615787935423	5.3	5.44	6.74	0	0	0.867100487683383
1508	0.343589704390077	0.512823626428664	4.7116875957559	1.20896034583698	3.36452076825214	0.173205080756888	0.556776436283002	0.904218150639886	1.08180517035173	7.35	7.65	2.32434658477556	1.68082790852077	5.2	6.67	6.56	0.1	0.173205080756888	1.08518926833597
1509	0.173953307123438	0.2390169004705	3.141655614481	0.966983846189673	2.92745623366089	0.14142135623731	0.316227766016838	0.879626747502564	1.04380405217311	6.65	7.09	0.770108221696074	0.741937344729377	5.4	5.78	6.63	0.244948974278318	0.223606797749979	0.774727167552368
1510	0.488580014818671	0.494696241836107	3.49428104193123	0.989541193613748	3.20780298646909	0	0.173205080756888	0.858661619037519	0.625938430866495	5.36	5.94	0.048790164169432	0.647103242058539	5.5	4.98	5.62	0.244948974278318	0	0.824175442966349
1512	0.231111720963387	0.322083499169113	3.80394532032205	0.828551817566148	3.12569992161756	0.282842712474619	0.282842712474619	0.896088024556636	0.683096844706444	6.36	5.71	1.28370777234479	1.27256559579155	5.4	5.62	5.81	0.223606797749979	0.1	0.858661619037519
1513	0.693147180559945	0.858661619037519	3.83536178215302	1.18478998490916	2.81780056072107	0.2	0.346410161513775	0.841567185678219	0.916290731874155	6.51	5.38	0.0392207131532813	0.908258560176891	5.5	7.27	8.18	0.1	0	0.792992515529661
1514	0.708035793053696	0.625938430866495	4.3058100283222	0.506817602368452	3.22335229225724	0.14142135623731	0.316227766016838	0.974559639998131	0.854415328156068	6.83	6.75	0.122217632724249	0.932164081030445	5.4	6.71	6.56	0.1	0.223606797749979	0.72270598280149
1515	0.418710334858185	0.22314355131421	4.01870625948202	0.746687947487975	3.27414110874898	0.2	0.14142135623731	0.779324876800997	0.641853886172395	5.91	6.17	0.78845736036427	0.871293365943419	5.4	5.78	6.29	0	0	0.779324876800997
1516	0.364643113587909	0.476234178996372	3.91279950930277	0.828551817566148	3.29696830436691	0	0.282842712474619	0.482426149244293	0.488580014818671	4.29	4	0.254642218373581	0.27002713721306	5.2	4.01	4.73	0	0	0.662687973075237
1517	0.494696241836107	0.131028262406404	3.72827037646145	0.698134722070984	2.88963665535998	0.509901951359279	0	0.883767540168595	0.912282710476616	5.69	6.6	0.148420005118273	0.488580014818671	5.7	5.15	4.87	0.14142135623731	0	0.741937344729377
1518	0.22314355131421	0.322083499169113	3.8	0.936093359170335	2.82311884269862	0	0.316227766016838	1.11514159061932	0.792992515529661	6.01	4.29	1.9154509415706	0.806475865866949	5.5	5.65	5.12	0	0.173205080756888	0.500775287912489
1519	0.246860077931526	0.364643113587909	4.47883913531174	0.703097511413113	3.14642654451045	0.14142135623731	0.244948974278318	0.703097511413113	0.810930216216329	6.98	6.44	0.494696241836107	0.936093359170335	5.4	6.02	6.91	0.1	0	1.01884732019925
1520	0.285178942233662	0	4.82597140480546	1.33236601909433	3.17017349682947	0.2	0.223606797749979	0.746687947487975	0.797507195884188	6.25	7.12	1.26694760348732	0.672944473242426	5.2	5.01	7.1	0.33166247903554	0	0.867100487683383
1521	0.22314355131421	0.343589704390077	3.83666521865018	1.10525683138678	3.26955654485436	0.173205080756888	0.33166247903554	0.871293365943419	0.879626747502564	7.53	6.55	3.15016862685841	2.15524450509534	5.6	6.23	6.57	0.14142135623731	0.173205080756888	0.779324876800997
1522	0.246860077931526	0.27002713721306	4.23674403286297	1.08856195281461	3.26955654485436	0.264575131106459	0.346410161513775	0.940007258491471	1.07158361628019	7.84	6.8	0.978326122793608	1.9139771019523	5.4	6.46	7.21	0.264575131106459	0.173205080756888	0.845868267577609
1523	0.157003748809665	0.22314355131421	3.03809150619266	0.727548607277278	3.07896086366813	0.14142135623731	0.223606797749979	0.982078472412158	0.756121979721334	6.8	6.7	0.73716406597672	0.887891257352457	5.5	5.64	6.32	0.14142135623731	0.173205080756888	0.72270598280149
1524	0.246860077931526	0.385262400790645	3.86910842443062	0.841567185678219	2.73861278752583	0.374165738677394	0.264575131106459	0.837247524533702	0.955511445027436	6.76	5.81	1.62531126159039	1.51512723296286	5.3	6.34	6.28	0.173205080756888	0.2	0.741937344729377
1525	0.438254930931155	0	4.04845649599943	0.494696241836107	2.86181760425084	0	0	0.350656871613169	1.06125650212434	5.87	6.24	0.182321556793955	0.314810739840034	5.4	8.01	5.8	0	0	0.336472236621213
1526	0.609765571620894	0.703097511413113	3.96106046406767	1.03673688495002	3.1543620591175	0.173205080756888	0.412310562561766	0.824175442966349	1.32175583998232	6.93	6.81	0.62057648772511	0.982078472412158	5.4	6.58	6.73	0.264575131106459	0.458257569495584	1.02961941718116
1527	0.3293037471426	0.0582689081239758	3.26343377441614	0.792992515529661	2.96141857899217	0	0.424264068711929	0.978326122793608	0.693147180559945	6.29	6.35	1.12817109090965	0.924258901523332	5.6	5.5	5.7	0	0.173205080756888	0.598836501088704
1528	0.536493370514568	0.667829372575655	3.98622628559895	1.15688119679209	3.21403173599764	0.264575131106459	0.374165738677394	0.837247524533702	1.15373158788919	6.9	7.5	0.418710334858185	1.83736998048011	5.6	6.57	7.19	0	0.3	0.625938430866495
1529	0.989541193613748	0.99694863489161	3.94334883062607	0.425267735404344	2.57293606605372	0	0	0.841567185678219	0.548121408509688	5.8	5.17	1.41585316336144	0.512823626428664	5.5	5.03	5.43	0	0	0.625938430866495
1530	0.048790164169432	0.378436435720245	3.17962261911693	1.16938135955632	3.07571129984594	0.374165738677394	0.14142135623731	0.806475865866949	1.08856195281461	7.18	8	0.989541193613748	1.01160091167848	5.5	6.76	7.86	0	0.2	0.912282710476616
1531	0.0392207131532813	0.00995033085316809	3.97240481320824	0.741937344729377	3.02489669245083	0	0.387298334620742	0.774727167552368	0.662687973075237	6.38	6.3	0.887891257352457	0.810930216216329	5.7	5.49	6.86	0.33166247903554	0	0.797507195884188
1532	0.246860077931526	0.418710334858185	4.60434577328853	0.940007258491471	3.06431068920891	0	0	0.667829372575655	0.609765571620894	6.29	5.56	1.30562645805244	0.854415328156068	5.7	5.35	5.94	0.2	0	0.712949807856125
1533	0.774727167552368	0.936093359170335	4.17372735094184	1.40609698841607	2.89654967159205	0.223606797749979	0.223606797749979	0.832909122935104	1.44220199305819	8.74	8.03	0.350656871613169	2.68444033546308	5.1	6.48	7.21	0	0.173205080756888	0.828551817566148
1534	0.908258560176891	0.824175442966349	3.9585350825779	0.770108221696074	3.07408522978788	0.173205080756888	0.374165738677394	0.883767540168595	1.04380405217311	6.06	5.64	1.28647402583768	0.770108221696074	5.6	5.28	5.26	0.14142135623731	0	0.703097511413113
1535	0.262364264467491	0.385262400790645	4.15210789840534	1.08856195281461	2.8	0.734846922834953	0	0.647103242058539	1.04027671165515	6.42	6.27	0.173953307123438	0.765467842139571	5.2	4.97	7.01	0.3	0	0.896088024556636
1536	0.712949807856125	0.457424847038875	3.65513337649941	1.09861228866811	2.68514431641951	0	0	0.364643113587909	0.131028262406404	5.72	5.22	0.72270598280149	0.625938430866495	5.3	4.83	4.48	0	0.14142135623731	0.832909122935104
1537	0.0953101798043249	0.173953307123438	4.02119385257662	0.779324876800997	3.14324672910034	0	0.519615242270663	1.13462272619114	0.940007258491471	7.09	6.84	1.67147330335355	0.815364813284194	5.4	6.9	6.62	0.2	0	0.779324876800997
1538	0.343589704390077	0.405465108108164	3.74432904536981	1.05431202977153	3.11448230047949	0	0	0.867100487683383	0.717839793150317	6.07	4.86	0.378436435720245	0.438254930931155	5.2	7.14	5.11	0	0	1.13462272619114
1539	0.8754687373539	1.29746314741327	3.772267222772	0.832909122935104	3.2310988842807	0.1	0.264575131106459	0.858661619037519	0.824175442966349	6.57	6.59	0.570979546585738	0.810930216216329	5.4	5.97	6.1	0	0.33166247903554	0.693147180559945
1540	0.254642218373581	0.27763173659828	5.17107338953916	1.16002091679675	3.37490740613724	0.565685424949238	0.223606797749979	1.34025042261848	1.16315080980568	6.92	6.85	3.00419635196612	1.04380405217311	5	5.15	4.22	0	0.14142135623731	0.62057648772511
1541	0.65232518603969	0.688134638736401	3.13847096529504	0.940007258491471	2.91376045686669	0.5	0.360555127546399	0.792992515529661	1.12167756159911	7.17	7.72	1.43983512804792	1.54115907168081	5.7	6.38	6.55	0.2	0	0.85015092936961
1542	0.476234178996372	0.385262400790645	3.39263909073747	0.587786664902119	2.75136329843952	0	0.387298334620742	0.751416088683921	0.683096844706444	5.57	5.47	1.34547236659964	0.631271776841858	5.6	5.33	6.58	0.360555127546399	0.1	0.570979546585738
1543	0.350656871613169	0.231111720963387	3.65102725270574	0.76080582903376	2.94278779391243	0.173205080756888	0.424264068711929	0.936093359170335	0.959350221334602	6.67	6.54	1.20896034583698	0.712949807856125	5.4	5.8	6.3	0	0	0.65232518603969
1544	0.65232518603969	0.19062035960865	3.87685439499603	0.78845736036427	2.96141857899217	0	0.264575131106459	0.99694863489161	0.797507195884188	6.06	6.46	0.262364264467491	0.741937344729377	5.3	6.54	5.73	0.223606797749979	0	1.0681530811834
1545	0.139761942375159	0.2390169004705	4.72440472440709	1.23256026117785	2.91890390386528	0	0.616441400296898	1.0681530811834	1.16627093714192	6.94	6	2.76064265122138	0.810930216216329	5.1	6.22	5.49	0	0.2	0.943905898907129
1546	0.207014169384326	0.336472236621213	3.88200978875633	0.756121979721334	3.18119474411737	0.3	0.447213595499958	0.72270598280149	1.39871688111845	6.7	7.26	0.470003629245736	1.49738840862548	5.6	5.96	6.68	0.264575131106459	0.282842712474619	0.99694863489161
1547	0.438254930931155	0.392042087776024	4.53321078265725	0.698134722070984	2.40624188310319	0.223606797749979	0.3	0.845868267577609	0.582215619852664	5.1	4.74	1.06125650212434	0.993251773010283	5.5	4.98	3.98	0	0	0.900161349944271
1548	1.09192330051731	1.11185751541813	5.05470078244004	0.854415328156068	3.07083050655682	0	0.4	0.418710334858185	1.26412672714568	6.02	7.38	0.29266961396282	0.548121408509688	5.1	5.78	6.65	0.3	0	0.662687973075237
1549	0.451075619360217	0.27002713721306	3.29696830436691	0.60431596685333	2.46170672501823	0.1	0.14142135623731	0.806475865866949	0.385262400790645	6.99	6.76	0.727548607277278	0.553885113226438	5.9	5.45	5.86	0	0	0.815364813284194
1550	0.482426149244293	0.609765571620894	4.10609303352956	0.683096844706444	3.11608729017658	0.264575131106459	0	0.343589704390077	0.751416088683921	5.16	5.57	0.113328685307003	0.647103242058539	5.2	4.09	4.75	0	0.519615242270663	0.732367893713227
1551	0.587786664902119	0.779324876800997	5.57135531087365	1.27256559579155	3.24499614791759	0	0.3	0.792992515529661	1.22964055107451	7.96	8	3.299164656097	1.16627093714192	5.1	6.95	7.15	0	0.223606797749979	0.810930216216329
1552	0.300104592450338	0.113328685307003	3	0.802001585472027	2.78567765543682	0.4	0.2	0.636576829071551	0.966983846189673	6.99	7.44	0.357674444271816	0.76080582903376	5.5	5.4	6.95	0	0	0.678033542749897
1553	0.350656871613169	0.343589704390077	3.89743505398102	0.908258560176891	3.12409987036266	0.223606797749979	0.2	0.837247524533702	1.07500242302898	7.5	6.97	1.35066718347674	2.10900034392138	5.5	6.93	7.49	0	0	0.951657875711446
1554	0.438254930931155	1.16315080980568	4.27551166528639	0.896088024556636	3.09838667696593	0.33166247903554	0.435889894354067	0.647103242058539	0.698134722070984	6.39	5.29	1.11514159061932	1.03318448334565	5.3	5.32	5.75	0.244948974278318	0.223606797749979	0.647103242058539
1555	0.883767540168595	0.824175442966349	3.33766385365573	0.89199803930511	3.04466746952767	0	0.424264068711929	0.802001585472027	1.27536280041261	6.39	5.37	2.18941639488841	1.3609765531356	5.4	5.73	7.19	0.223606797749979	0	0.802001585472027
1556	0.254642218373581	0.476234178996372	2.58456959666402	0.837247524533702	3.05286750449475	0.223606797749979	0.173205080756888	0.797507195884188	0.683096844706444	6.28	6.98	1.67896397508271	1.64865862558738	6.2	5.75	6.18	0.173205080756888	0	0.943905898907129
1557	0.385262400790645	0.246860077931526	4.4977772288098	0.900161349944271	2.89309522829789	0.316227766016838	0.223606797749979	0.974559639998131	1.30833281965018	6.67	6.2	0.378436435720245	1.00430160919687	5.7	6.24	6.37	0.14142135623731	0	1.00430160919687
1558	0.385262400790645	0.732367893713227	3.31511689085016	0.916290731874155	2.7	0.447213595499958	0.2	1.0952733874026	0.936093359170335	7.44	7.41	2.47905623610982	2.15871472257434	5.4	6.71	5.59	0.5	0	0.819779831493311
1559	0.392042087776024	0.506817602368452	4.44634681508314	0.72270598280149	3.06594194335118	0	0	0.797507195884188	0.157003748809665	5.5	6.16	0.231111720963387	1.09192330051731	5.6	6.22	5.88	0	0	0.60431596685333
1560	0.173953307123438	0.173953307123438	3.17332633052449	0.631271776841858	2.5	0	0	0.99694863489161	0.0582689081239758	5.49	5.65	0.482426149244293	0.500775287912489	5.5	5.2	5.66	0	0.2	0.779324876800997
1561	0.476234178996372	0.336472236621213	4.21188793773054	1.01884732019925	3.59722114972099	0.3	0.509901951359279	0.879626747502564	0.815364813284194	6.5	6.31	1.9823798288367	0.940007258491471	5.5	5.82	6.73	0.1	0.223606797749979	0.587786664902119
1562	0.548121408509688	0.392042087776024	3.02985148150862	0.819779831493311	2.77488738510232	0.53851648071345	0.223606797749979	0.615185639090233	0.657520002916794	6.15	6.97	0.951657875711446	0.8754687373539	5.8	5.53	5.61	0	0.14142135623731	0.770108221696074
1563	0.46373401623214	0.231111720963387	4.14004830889689	0.854415328156068	3.53411940941446	0	0.435889894354067	0.712949807856125	0.940007258491471	4.7	4.79	0.587786664902119	0.343589704390077	5.1	4.59	5.23	0	0.387298334620742	0.688134638736401
1564	0.215111379616945	0.371563556432483	4.96588360717405	0.982078472412158	3.01330383466387	0.62449979983984	0.519615242270663	0.667829372575655	1.40118297361364	6.06	6.42	0.19062035960865	0.72270598280149	5.1	6.54	6.9	0	0	0.488580014818671
1565	0.254642218373581	0.246860077931526	2.12132034355964	0.746687947487975	2.66082693913001	0.2	0.2	0.858661619037519	0.470003629245736	6.89	7.22	1.59736533119983	1.19088756477728	6.1	5.5	6.55	0.1	0.14142135623731	0.792992515529661
1566	0.336472236621213	0.231111720963387	4.04722126896961	0.955511445027436	3.26190128606002	0	0	0.488580014818671	1.04380405217311	5.18	6.08	0.0582689081239758	0.131028262406404	5.1	5.36	4.49	0.316227766016838	0	0.500775287912489
1567	0	0.0198026272961797	3.23573793747269	0.56531380905006	2.88963665535998	0.173205080756888	0	0.641853886172395	1.14103300455206	5.27	6.52	0.879626747502564	0.708035793053696	5.5	5.62	5.86	0	0.2	0.672944473242426
1568	0.173953307123438	0.285178942233662	3.68781778291716	1.03318448334565	3.38969025133566	0.264575131106459	0.2	0.615185639090233	0.746687947487975	6.33	5.77	1.54968790802833	0.783901543828409	5.2	5.17	5.69	0.1	0.360555127546399	0.824175442966349
1569	0.27763173659828	0.371563556432483	2.99332590941915	0.845868267577609	2.87228132326901	0.173205080756888	0.282842712474619	0.797507195884188	0.60431596685333	6.11	6.32	3.10234200861225	1.16002091679675	5.8	5.69	5.98	0.14142135623731	0.14142135623731	0.756121979721334
1570	0.398776119957368	0.72270598280149	3.84967531098403	0.810930216216329	3.02654919008431	0	0.5	0.858661619037519	1.09861228866811	6.47	7.18	1.89009536994892	2.12942147398486	5.5	5.57	6.39	0.435889894354067	0.14142135623731	0.698134722070984
1571	0.667829372575655	0.598836501088704	4.43057558337514	0.536493370514568	2.9698484809835	0	0	1.24126858906963	0.916290731874155	4.72	6.11	0.3293037471426	0.048790164169432	5.4	7.99	7.27	0.5	0	0.336472236621213
1573	0.207014169384326	0.431782416425538	4.39203825119955	1.02961941718116	3.17647603485372	0.173205080756888	0.387298334620742	0.989541193613748	1.07500242302898	7.02	6.66	2.50225528812261	0.916290731874155	5.3	6.43	7.05	0.264575131106459	0	0.936093359170335
1574	0.85015092936961	0.900161349944271	5.15945733580577	0.746687947487975	3.04466746952767	0	0	0.955511445027436	1.32175583998232	5.98	6.29	0	0.625938430866495	5.1	5.79	6.21	0.447213595499958	0.5	1.14103300455206
1575	0.488580014818671	0.732367893713227	3.76430604494374	0.582215619852664	3.07083050655682	0	0.435889894354067	0.553885113226438	0.940007258491471	6.57	5.45	0.198850858745165	0.904218150639886	5.8	6.37	7.02	0	0	0.900161349944271
1576	0.246860077931526	0.343589704390077	4.22018956920184	1.02245092770255	3.11608729017658	0.2	0.346410161513775	0.647103242058539	0.858661619037519	6.22	6.14	0.936093359170335	0.756121979721334	5.3	6.01	5.98	0	0.435889894354067	0.970778917158225
1577	0.0861776962410524	0	3.80131556174964	0.73716406597672	3.32565782966318	0.33166247903554	0.374165738677394	0.641853886172395	0.99694863489161	5.09	5.52	0	0.966983846189673	5.2	4.08	4.62	0.2	0.223606797749979	0.570979546585738
1578	0.625938430866495	0.712949807856125	4.68187996428785	0.832909122935104	3.44093010681705	0.346410161513775	0	0.712949807856125	0.867100487683383	7.29	7.21	0.0861776962410524	2.80638610182307	5.2	6.05	7.27	0	0	0.494696241836107
1579	0.173953307123438	0.518793793415168	3.59722114972099	0.797507195884188	3.12569992161756	0.244948974278318	0.223606797749979	0.746687947487975	0.89199803930511	6.53	6.09	0.254642218373581	1.54756250871601	5.1	5.07	6.3	0.223606797749979	0.3	0.8754687373539
1580	0.314810739840034	0.425267735404344	4.2871902220452	0.746687947487975	3.07733651068582	0	0.3	0.792992515529661	0.819779831493311	5.99	6.01	1.32707500145992	0.900161349944271	5.3	5.56	6.15	0	0.2	0.672944473242426
1581	0.19062035960865	0.60431596685333	4.72440472440709	1.00063188030791	3.26036807738022	0.608276253029822	0.264575131106459	0.871293365943419	0.920282753143692	7.16	6.4	0.300104592450338	0.819779831493311	5.4	5.91	6.02	0.14142135623731	0	0.871293365943419
1582	0.364643113587909	0.512823626428664	3.43656805548792	0.815364813284194	2.64007575648882	0.565685424949238	0.14142135623731	0.970778917158225	0.770108221696074	6.98	7.58	1.05431202977153	1.1999647829284	5.4	5.53	6.26	0.1	0	0.553885113226438
1583	0.598836501088704	0.46373401623214	4.42718872423573	1.06125650212434	3.12729915422238	0.282842712474619	0	0.779324876800997	1.3787660946991	6.96	6.2	1.18172719537862	0.732367893713227	5.1	5.53	8.11	0.2	0.469041575982343	1.17865499634165
1584	0.451075619360217	0.254642218373581	4.56727489866769	1.43270073393405	2.86879765755621	0.3	0.412310562561766	0.928219302739429	0.536493370514568	5.57	4.82	0.364643113587909	0.444685821261446	4.8	4.44	3.74	0	0	0.587786664902119
1585	1.19392246847243	1.26129787094521	4.29418211071678	1.08518926833597	2.97993288515027	0.264575131106459	0.173205080756888	0.841567185678219	0.783901543828409	7.96	8.05	0.779324876800997	0.99694863489161	5.5	7.13	7.21	0.2	0.282842712474619	0.73716406597672
1586	0.300104592450338	0.582215619852664	3.52703841770968	0.751416088683921	2.52388589282479	0	0	0.3293037471426	0.802001585472027	3.89	6.03	0	0.29266961396282	5.6	5.47	5.73	0	0	1.1314021114911
1587	0.615185639090233	0.641853886172395	5.04678115237822	1.11185751541813	3.07733651068582	0.1	0.458257569495584	0.76080582903376	1.10856261952128	7.48	7.47	0.207014169384326	0.8754687373539	5.3	6.89	7.91	0.223606797749979	0	0.982078472412158
1588	0.27002713721306	0.470003629245736	4.87031826475437	1.45161382724053	3.1859064644148	0.14142135623731	0.458257569495584	0.99694863489161	1.03673688495002	7.16	5.6	3.89670630131625	1.34807314829969	4.7	5.84	4.83	0.1	0.1	0.746687947487975
1589	0	0.246860077931526	3.70944739819828	0.609765571620894	2.79284800875379	0	0	0.783901543828409	0.488580014818671	5.24	5.09	0.22314355131421	1.50851199384414	5.4	4.97	4.7	0	0	0.631271776841858
1591	0.845868267577609	1.05431202977153	5.18459255872629	0.947789398933526	2.51396101799531	0	0.479583152331272	1.00063188030791	1.44220199305819	8.56	8.81	0	0.887891257352457	5.4	7.57	8.93	0	0	0.76080582903376
1593	0.27002713721306	0.518793793415168	3.08058436014987	0.576613364303994	3.28785644455472	0	0.173205080756888	0.431782416425538	0.688134638736401	4.42	6.05	0.0676586484738149	1.20597080698861	5.1	3.67	5.15	0.412310562561766	0.244948974278318	0.548121408509688
1595	0.53062825106217	0.683096844706444	3.64142829120662	0.916290731874155	3.26955654485436	0.387298334620742	0.3	0.936093359170335	0.708035793053696	6.7	5.85	0.932164081030445	1.45395300959371	5.5	5.94	6.44	0.14142135623731	0.244948974278318	1.04731899428056
1596	0.451075619360217	0.598836501088704	4.22374241638857	0.350656871613169	2.53968501984006	0.282842712474619	0.5	0.792992515529661	0.959350221334602	5.65	6.38	0.2390169004705	0.576613364303994	5.6	6.35	6.73	0	0	0.506817602368452
1597	0.482426149244293	1.04027671165515	3.90256326021757	0.900161349944271	3.3555923471125	0	0	0.932164081030445	0.570979546585738	6.34	6.33	0.207014169384326	1.11841491596429	5.6	5.01	5.91	0	0	0.832909122935104
1600	0	1.05082162483176	4.56508488420533	0.770108221696074	3.22335229225724	0	0	0.46373401623214	0.963174317773006	4.46	4.38	0.912282710476616	1.15057202759882	5.2	3.54	3.61	0	0	0.662687973075237
1601	0	0	2.58069758011279	0.173953307123438	2.58843582110896	0	0	0.231111720963387	0.300104592450338	6.7	4.63	0	0.625938430866495	5.9	6.96	7.49	0	0	0.966983846189673
1603	0.385262400790645	0.46373401623214	3.38378486313773	0.841567185678219	3.35111921602321	0	0.244948974278318	0.765467842139571	0.688134638736401	6.67	6.62	0.182321556793955	0.993251773010283	5.4	5.35	6.06	0.14142135623731	0.1	0.703097511413113
1604	0.131028262406404	0.336472236621213	3.67423461417477	0.662687973075237	2.72946881279124	0.1	0.2	0.819779831493311	0.858661619037519	6.48	5.75	0.398776119957368	1.24703229378638	5.3	4.8	5.3	0.2	0.1	0.678033542749897
1605	0.357674444271816	0.357674444271816	3.35857112474933	0.582215619852664	3.22490309931942	0	0	0.300104592450338	0.357674444271816	4.58	4.49	0	0	4.8	7.78	8.42	0	0	1.17557332980424
1606	0.518793793415168	1.28370777234479	4.88773976393998	0.506817602368452	2.72029410174709	0.591607978309962	0.692820323027551	0.912282710476616	1.81807677754543	9.51	9.44	0.336472236621213	1.54115907168081	5.1	7.62	8.23	0.173205080756888	0	0.815364813284194
1607	0.494696241836107	0.727548607277278	3.53411940941446	0	2.81069386451104	0	0	0.29266961396282	0.357674444271816	5.73	7.9	0	0	5.2	4.76	4.17	0	0	0.392042087776024
1609	0.27002713721306	0.932164081030445	3.97492138287036	0.62057648772511	2.68700576850888	0.374165738677394	0	0.824175442966349	1.37371557891303	7.41	6.8	0.3293037471426	1.21491274436427	5.7	8.62	8.22	0	0	0.756121979721334
1610	0.322083499169113	0.131028262406404	3.11769145362398	0.207014169384326	3.36303434416005	0.509901951359279	0.173205080756888	0.444685821261446	0.553885113226438	4.93	6.41	0.207014169384326	1.05082162483176	5.8	4.41	6.14	0	0	0.741937344729377
1612	0.512823626428664	0.488580014818671	4.59782557302906	0.524728528934982	3.16227766016838	0	0.316227766016838	0.966983846189673	1.28093384546206	6.8	6.77	0.19062035960865	1.43270073393405	5.3	5.09	6.23	0.4	0.282842712474619	0.662687973075237
1613	0.392042087776024	0.593326845277734	3.19061122670876	0.570979546585738	3.48137903710584	0.14142135623731	0.316227766016838	0.832909122935104	0.542324290825362	5.92	6.14	0.27002713721306	1.16938135955632	5.4	5.43	6.05	0.264575131106459	0	0.792992515529661
1615	0.828551817566148	0.741937344729377	4.05955662603689	0.819779831493311	3.63180395946698	0.33166247903554	0	0.615185639090233	1.15688119679209	4.67	6.23	0.364643113587909	1.10856261952128	4.9	4.4	4.77	0.33166247903554	0	0.506817602368452
1617	0.307484699747961	0.207014169384326	3.5749125863439	1.02245092770255	3.3734255586866	0	0	0.732367893713227	0.904218150639886	3.88	5.73	0.2390169004705	1.13783300182139	5.1	3.81	5.54	0.14142135623731	0	0.698134722070984
1618	0.727548607277278	0.928219302739429	4.08778668719394	0.113328685307003	3.53128871660192	0	0	0.438254930931155	0	7	4.55	0	1.46325540225602	4.5	2.88	2.83	0	0	0.371563556432483
1619	0.336472236621213	0.405465108108164	4.10852771683483	0.871293365943419	3.46842903920493	0	0.458257569495584	0.307484699747961	0.641853886172395	6.39	5	0	1.02961941718116	5.1	6.51	5.05	0	0	0.615185639090233
1620	0.62057648772511	0.609765571620894	4.2154477816716	0.62057648772511	3.13847096529504	0	0.316227766016838	0.693147180559945	0.683096844706444	5.53	5.19	0.46373401623214	1.23837423104327	5.1	4.62	4.53	0	0.1	0.698134722070984
1622	0.476234178996372	0.732367893713227	3.59583091927304	1.00430160919687	3.23264597504892	0	0.173205080756888	0.457424847038875	0.482426149244293	4.87	5.1	0	1.31372366828506	5.3	4.68	4.5	0	0	0.72270598280149
1626	0	0	3.1543620591175	0	2.37486841740758	0.424264068711929	0	1.15057202759882	0.746687947487975	3.9	5.82	0	0.867100487683383	5.5	5.22	6.13	0	0	0.908258560176891
1629	0.385262400790645	0.412109650826833	3.79473319220206	0.936093359170335	3.24807635378234	0.1	0.14142135623731	0.73716406597672	1.10194007876078	5.8	5.6	0.0295588022415444	1.29198368164865	5.5	4.28	4.28	0.244948974278318	0.14142135623731	0.824175442966349
1632	0.62057648772511	0.548121408509688	4.74657771452233	1.00063188030791	2.70739727413618	0.447213595499958	0.223606797749979	1.07500242302898	1.46787434811231	9.5	7.09	0.488580014818671	1.51732262352629	5.2	7.54	6.59	0	0.33166247903554	1.05431202977153
1633	0.207014169384326	0.494696241836107	4.68614980554399	0.879626747502564	3.35261092284804	0.244948974278318	0	0.457424847038875	1.22377543162212	4.7	4.6	0.285178942233662	1.09861228866811	5	3.83	4.8	0	0.264575131106459	0.494696241836107
1634	0	0.215111379616945	3.69052841744919	0.8754687373539	2.87576076890968	0.173205080756888	0	0.900161349944271	0.254642218373581	4.74	3.42	0.0295588022415444	0.698134722070984	6	7.48	7.97	0	0	0.536493370514568
1635	0.165514438477573	0.598836501088704	3.92173431022552	1.02245092770255	3.2649655434629	0.173205080756888	0	0.712949807856125	0.444685821261446	5.75	6.6	0.182321556793955	1.49290409617815	5.2	5.6	5.47	0.244948974278318	0	0.364643113587909
1636	0.451075619360217	0.451075619360217	2.95972971738975	0.657520002916794	2.94788059459674	0	0	0.385262400790645	0.609765571620894	5.88	5.34	0.418710334858185	1.37624402526639	5.3	4.15	6.21	0	0	0.587786664902119
1638	0.636576829071551	1.31908561142644	3.57071421427143	0.85015092936961	2.54165300542777	0.282842712474619	0	0.657520002916794	0.802001585472027	4.92	6.6	0.215111379616945	1.02245092770255	5.7	6.52	6.77	0	0	0.717839793150317
1641	0.615185639090233	0.378436435720245	3.58189893771446	0.828551817566148	2.93598365118064	0	0	0.662687973075237	0.636576829071551	4.95	7.17	0.482426149244293	0.688134638736401	5.3	5.53	6.64	0	0	0.746687947487975
1644	0.231111720963387	0.553885113226438	3.31813200460741	0.717839793150317	3.1984371183439	0	0.346410161513775	0.985816794522765	0.810930216216329	6.86	6.62	0.73716406597672	1.80170980008122	5.6	5.74	6.82	0.1	0	0.974559639998131
1645	0.412109650826833	0.802001585472027	3.59583091927304	0.593326845277734	2.81602556806574	0.3	0.282842712474619	1.09861228866811	0.536493370514568	6.86	7.25	0.46373401623214	2.06178660644112	5.8	6.46	6.47	0.14142135623731	0	0.672944473242426
1650	0.104360015324243	0	2.67955220139485	0.350656871613169	2.1377558326432	0.374165738677394	0.556776436283002	1.18172719537862	0.231111720963387	5.32	6.36	0	0.431782416425538	6.3	5.85	6.47	0	0	1.07158361628019
1651	0.482426149244293	0.322083499169113	3.46410161513775	0.951657875711446	2.30651251893416	0	0.435889894354067	0.928219302739429	1.11514159061932	7.12	5.38	0.405465108108164	2.40694510831829	5.4	5.22	6.84	0.2	0.556776436283002	1.07500242302898
1652	0	0.683096844706444	3.00166620396073	0.322083499169113	2.51396101799531	0	0	0.883767540168595	0.378436435720245	4.48	5.09	0	0.920282753143692	5.6	3.99	4.58	0	0	0.56531380905006
1654	0.0392207131532813	0.553885113226438	3.76563407675255	0.582215619852664	2.55147016443461	0.244948974278318	0.412310562561766	1.07500242302898	0.858661619037519	7.17	6.58	0.609765571620894	1.88858365386359	5.7	6.04	6.33	0	0.223606797749979	0.936093359170335
1656	0.425267735404344	0.756121979721334	3.0364452901378	0.593326845277734	2.76043474836845	0.547722557505166	0.282842712474619	0.482426149244293	0.113328685307003	5.66	7.44	0.157003748809665	1.4036429994545	6.1	5.67	6.7	0.374165738677394	0	0.73716406597672
1657	0.29266961396282	0.425267735404344	2.23830292855994	0.542324290825362	2.70739727413618	0.14142135623731	0	0.712949807856125	0.598836501088704	6.2	7.13	0.364643113587909	1.14103300455206	6.1	5.46	6.59	0.316227766016838	0	0.896088024556636
1658	0.231111720963387	0.727548607277278	3.11608729017658	0.0676586484738149	2.09045449603669	0	0	0.86288995514704	0.62057648772511	6.34	7.59	0.048790164169432	0.53062825106217	6.3	6.33	7.85	0.346410161513775	0.2	0.76080582903376
1659	0.182321556793955	1.06125650212434	3.33616546352246	0.900161349944271	2.31948270094864	0	0	0.46373401623214	0.182321556793955	5.81	3.05	0	1.8229350866965	5.7	6.27	8.57	0	0	0.985816794522765
1660	0.350656871613169	0.371563556432483	2.90688837074973	0.727548607277278	2.68886593194975	0	0.4	0.56531380905006	0.593326845277734	6.37	6.2	0.0861776962410524	0.364643113587909	5.7	5.85	8.3	0	0	0.482426149244293
1661	0.854415328156068	0.636576829071551	3.22800247831379	0.542324290825362	2.88617393793236	0	0.282842712474619	0.932164081030445	1.07500242302898	6.37	6.4	0	1.87180217690159	5.5	5.77	6.13	0	0	1.02961941718116
1662	0.494696241836107	0.72270598280149	3.29089653438087	0.3293037471426	2.87054001888146	0.3	0.435889894354067	1.11185751541813	0.494696241836107	6.08	5.42	0.0198026272961797	1.76644166124377	6.1	6.44	6.07	0	0	1.07158361628019
1663	0.198850858745165	0.254642218373581	3.27261363439071	1.11185751541813	2.34946802489415	0.282842712474619	0.33166247903554	1.05779029414785	1.96990565461153	10.03	8.53	0	3.6454498961866	5.7	8.04	8.72	0.5	0.14142135623731	1.14422279992016
1664	0.542324290825362	0.364643113587909	3.43511280746353	0.657520002916794	2.12367605815953	0	0.2	0.615185639090233	0.871293365943419	5.98	7.17	0	2.28645571106416	6.3	7.71	7.1	0	0	0.828551817566148
1665	0.357674444271816	0.457424847038875	3.08382878902185	0.3293037471426	2.6	0	0.2	0.732367893713227	0.542324290825362	5.78	6.9	0.0953101798043249	0.841567185678219	5.8	6.69	5.74	0.173205080756888	0	1.05431202977153
1666	0.631271776841858	0.506817602368452	3.75632799419859	0.593326845277734	2.60576284415908	0.424264068711929	0.435889894354067	0.832909122935104	1.60341984010854	9.11	8.97	0.148420005118273	3.43463215774839	5.4	8.39	8.49	0	0	0.688134638736401
1667	0.139761942375159	0.698134722070984	4.9598387070549	0.548121408509688	2.92745623366089	0.640312423743285	0	0.385262400790645	0.940007258491471	5.28	4.77	1.09861228866811	1.38629436111989	5.3	5.43	3.82	0.3	0	0.398776119957368
1668	0.173953307123438	0.548121408509688	3.82491829978106	0.693147180559945	2.63628526529281	0.2	0.479583152331272	0.828551817566148	1.37371557891303	9.07	7.9	0.662687973075237	3.48400549284947	5.5	7.81	7.95	0	0.2	0.819779831493311
1669	0.173953307123438	0.314810739840034	3.69864840178139	0.815364813284194	2.68141753555838	0	0	1.03318448334565	0	6.19	4.53	0.048790164169432	1.89911798754855	5.9	6.27	3.81	0	0	1.3609765531356
1670	0.631271776841858	0.506817602368452	3.17332633052449	0.797507195884188	2.20680764907139	0	0	0.8754687373539	0.548121408509688	6.12	7.13	0.0582689081239758	2.27931646605469	6	6.24	7	0	0	0.732367893713227
1671	0.131028262406404	0.72270598280149	3.42344855372474	0.72270598280149	3.02820078594534	0	0.173205080756888	0.828551817566148	0.732367893713227	6.85	6.24	0.392042087776024	2.0515563381903	5.5	6.4	6.67	0.223606797749979	0.1	0.657520002916794
1672	0.231111720963387	0.518793793415168	3.56089876295297	0.89199803930511	2.94108823397055	0.2	0.264575131106459	1.00795792039998	1.02245092770255	8.23	7.18	2.47905623610982	2.3494686788929	5.7	6.97	7.03	0.223606797749979	0.173205080756888	0.916290731874155
1673	0	0.482426149244293	2.88963665535998	0.828551817566148	2.42487113059643	0	0	0.231111720963387	0	2.84	5.72	0	1.70292825552144	6.3	7.34	6.57	0	0	1.1314021114911
1674	0	0.29266961396282	3.06104557300279	0.636576829071551	2.81424945589406	0	0	0.518793793415168	0.385262400790645	4.97	5.54	1.26694760348732	1.30291275218084	6.2	5.98	4.9	0	0	0.871293365943419
1675	0.300104592450338	0.625938430866495	3.9293765408777	0.841567185678219	2.3832750575626	0	0.3	1.30019166206648	0.254642218373581	4.74	5.74	0	0.343589704390077	6.2	5.51	6.1	0	0	0.246860077931526
1676	0	0	3.13687742827162	0.72270598280149	2.4454038521275	0	0	0.951657875711446	0.451075619360217	5.45	5.6	0	0.951657875711446	5.9	5.43	6.44	0	0	0.576613364303994
1677	0	0.131028262406404	3.66333181680284	1.16938135955632	2.41867732448956	0.58309518948453	0.387298334620742	0.746687947487975	0.131028262406404	5.23	6.32	0	1.04380405217311	5.9	5.73	6.1	0	0	1.31103187661934
1678	0.615185639090233	1.03673688495002	3.45398320783411	0.570979546585738	2.88617393793236	0.223606797749979	0	0.78845736036427	0.357674444271816	6.2	5.39	0.215111379616945	0.8754687373539	5.9	5.45	5.94	0	0	0.828551817566148
1679	0	0.593326845277734	3.5665109000254	1.00063188030791	2.94448637286709	0	0	0.783901543828409	0	4.58	3.56	0.048790164169432	1.27815220250019	5.6	3.02	3.09	0	0	0.883767540168595
1681	0	0.398776119957368	3.19374388453426	0.418710334858185	2.29782505861521	0	0	0.576613364303994	0	5.59	8.02	0.19062035960865	1.27815220250019	5.3	4.61	4.56	0	0	0.0953101798043249
1682	0	0	4.29185274677499	0	3.16701752442262	0	0	0.765467842139571	0.802001585472027	4.28	5.26	0	0.285178942233662	5.4	7.19	3.17	0	0	0.947789398933526
1683	0.60431596685333	0.500775287912489	3.57770876399966	1.24415459395877	2.20454076850486	0	0	0.978326122793608	1.22671229129543	5.72	7.68	0.641853886172395	0.29266961396282	5.8	6.15	6.2	0.374165738677394	0	1.11185751541813
1684	0.500775287912489	0.657520002916794	3.33016516106934	0.951657875711446	2.83548937575156	0.374165738677394	0.519615242270663	1.01160091167848	1.61541998411165	8.92	7.62	0.883767540168595	3.02091257208429	5.7	7.54	6.98	0.1	0.14142135623731	1.12817109090965
1685	0.78845736036427	0.548121408509688	2.68328157299975	0.559615787935423	2.66082693913001	0.374165738677394	0.316227766016838	0.978326122793608	0.392042087776024	5.88	6.61	0.131028262406404	0.940007258491471	6.4	6.16	6.44	0.223606797749979	0.14142135623731	0.678033542749897
1686	0.122217632724249	0.122217632724249	3.44673758792282	0.371563556432483	2.86530975637888	0	0	0.506817602368452	0	5.13	4.21	0	0.756121979721334	5.5	5.82	7.75	0	0	0.405465108108164
1688	0.307484699747961	0.262364264467491	3.58329457343378	0.300104592450338	3.36154726279432	0	0.458257569495584	0.548121408509688	0	5.21	3.5	0.246860077931526	1.15373158788919	5.4	6.15	4.69	0	0.346410161513775	1.25276296849537
1689	0.215111379616945	0.548121408509688	3.15277655408689	0.262364264467491	2.05182845286832	0	0.424264068711929	0.678033542749897	0.570979546585738	5.53	5.63	0.173953307123438	0.993251773010283	5.7	6.51	5.97	0	0	0.832909122935104
1691	0.182321556793955	0.641853886172395	3.55668384875575	0.741937344729377	2.41660919471891	0.387298334620742	0	0.883767540168595	0.314810739840034	6.12	4.91	0.314810739840034	0.970778917158225	6.1	6.81	6.05	0	0	1.2947271675944
1692	0.165514438477573	0.867100487683383	3.46121365997536	0.46373401623214	2.9732137494637	0.173205080756888	0	0.845868267577609	0.425267735404344	5.49	5.27	0	1.01160091167848	6	5.84	6.95	0	0	0.989541193613748
1693	0.524728528934982	0.871293365943419	3.13687742827162	0.412109650826833	2.76043474836845	0	0.282842712474619	1.13783300182139	0.887891257352457	3.78	4.62	1.89911798754855	2.22245904851476	5.8	4.75	4.73	0	0	0.542324290825362
1694	0.0953101798043249	0.46373401623214	3.04959013639538	0.641853886172395	2.9732137494637	0	0	1.05082162483176	0.858661619037519	5.92	5.28	0.182321556793955	1.47247205736094	6.4	6.14	4.54	0	0	1.0681530811834
1695	0.157003748809665	0.104360015324243	3.04795013082563	0.357674444271816	2.90516780926679	0	0.173205080756888	0.854415328156068	1.61541998411165	5.19	5.29	0.19062035960865	1.81156209652423	5.5	4.55	6.76	0	0	1.02245092770255
1697	0.444685821261446	0.62057648772511	3.28785644455472	0.307484699747961	2.6134268690744	0	0	0.198850858745165	0.698134722070984	5.24	6.15	0	1.73518911773966	5.9	3.97	7.23	0	0.387298334620742	1.02604159583327
1698	0.285178942233662	0.476234178996372	3.81575680566778	0.615185639090233	2.51992063367083	0	0.1	0.966983846189673	0.8754687373539	5.9	6.75	0.314810739840034	0.908258560176891	5.7	5.94	6.19	0.14142135623731	0	0.828551817566148
1699	0.231111720963387	0.405465108108164	3.54118624192515	0.56531380905006	2.79463772249642	0.244948974278318	0.360555127546399	0.989541193613748	0.841567185678219	7.27	6.27	1.43746264769429	1.73871024813824	5.6	5.88	6.14	0.223606797749979	0.1	0.727548607277278
1700	0.122217632724249	0.19062035960865	3.03973683071413	0.85015092936961	3.05450486986025	0.173205080756888	0.374165738677394	1.16315080980568	0.647103242058539	6.94	6.14	0.53062825106217	1.96571277635149	5.7	5.61	6.39	0	0.1	0.819779831493311
1701	0.756121979721334	0	2.20454076850486	0	2.10713075057055	0	0	0.350656871613169	1.24703229378638	5.69	7.22	0	0.524728528934982	6.2	6.16	7.51	0	0	0.553885113226438
1702	0	0	3.30302891298275	0	2.33452350598575	0	0	1.09861228866811	0	10.18	6.91	0	0	5.6	4.43	5.14	0	0	0.72270598280149
1704	0.246860077931526	0.99694863489161	3.37490740613724	0.625938430866495	2.61725046566048	0.244948974278318	0.282842712474619	0.932164081030445	0.837247524533702	7.59	6.59	0.819779831493311	2.56263899832835	5.6	7.03	7.49	0.173205080756888	0.1	0.815364813284194
1705	0.476234178996372	0.717839793150317	2.70370116691915	0.29266961396282	2.70185121722126	0	0	0.806475865866949	0.254642218373581	5.88	5.54	0.412109650826833	0.978326122793608	5.9	5.72	6.08	0	0	0.598836501088704
1706	1.00430160919687	1.00430160919687	3.92173431022552	0.576613364303994	2.51197133741609	0	0.565685424949238	1.06125650212434	0.841567185678219	6.33	7.29	0	2.57337529777561	5.7	6.32	5.02	0.360555127546399	0	0.72270598280149
1709	0.300104592450338	0.924258901523332	4.2731721238443	0.512823626428664	2.77488738510232	0	0	0.828551817566148	0.148420005118273	5.57	4.79	0.683096844706444	0.322083499169113	5.9	4.77	5.33	0.412310562561766	0	0.412109650826833
1710	0.231111720963387	0.3293037471426	3.42928563989645	0.524728528934982	2.78028775489157	0	0	1.10856261952128	0.698134722070984	6.6	5.67	0.0295588022415444	1.65249740189455	5.8	5.64	6.48	0	0	0.89199803930511
1711	0.336472236621213	0.908258560176891	3.2649655434629	0.418710334858185	3.05286750449475	0.435889894354067	0.435889894354067	1.06471073699243	0.431782416425538	4.44	4.85	0	0.512823626428664	6.2	6.93	5.63	0	0	0.412109650826833
1712	0.824175442966349	0.451075619360217	2.05426385841741	0.60431596685333	2.35796522451032	0	0	0.802001585472027	0	5.05	7.9	0	0.963174317773006	6.2	5.33	9.07	0	0	0.425267735404344
1713	0	0.336472236621213	3.20468407179241	0.765467842139571	2.59422435421457	0	0	0.708035793053696	0.398776119957368	5.69	6.66	0.300104592450338	1.67709656090792	6	6.41	7.8	0	0.14142135623731	1.16315080980568
1714	0.215111379616945	0.165514438477573	3.104834939252	0.444685821261446	2.19317121994613	0	0	0.832909122935104	0.438254930931155	5.8	6.14	0.314810739840034	0.815364813284194	5.9	7.08	7.41	0	0	0.959350221334602
1715	0.300104592450338	0.73716406597672	2.78926513619627	0.548121408509688	2.60384331325831	0.173205080756888	0	0.837247524533702	1.05779029414785	7.48	6.35	0.148420005118273	2.44841554120559	6	6.82	7.56	0.3	0.244948974278318	0.879626747502564
1716	0.405465108108164	0.27763173659828	2.77308492477241	0.431782416425538	2.67020598456374	0	0.316227766016838	0.896088024556636	0.457424847038875	5.81	5.83	0	1.18478998490916	6.4	5.14	4.63	0.412310562561766	0.435889894354067	0.966983846189673
1717	0.29266961396282	0.779324876800997	2.93428015022424	0.867100487683383	2.65706605111728	0	0	1.00063188030791	0.0861776962410524	5.85	5.14	0.165514438477573	1.52822785700856	5.6	6.21	5.97	0.14142135623731	0	1.02245092770255
1718	0.405465108108164	0.418710334858185	3.53694783676548	0.89199803930511	3.15753068076939	0.374165738677394	0	0.896088024556636	0.625938430866495	5.41	6.57	0	0.900161349944271	6	5.05	5.95	0	0	0.615185639090233
1719	0.587786664902119	0.262364264467491	3.69459064038223	0.336472236621213	2.88097205817759	0	0	0.285178942233662	0	4.22	3.55	0	0.625938430866495	5.8	5.92	6.67	0	0	1.08180517035173
1720	0.254642218373581	0.966983846189673	2.98496231131986	0.506817602368452	2.86530975637888	0	0.173205080756888	0.60431596685333	0.418710334858185	7.13	6.65	0.494696241836107	2.8142103969306	5.8	6.72	6.13	0	0	0.587786664902119
1721	0.231111720963387	0.300104592450338	2.43310501211929	0.570979546585738	2.60959767013998	0.223606797749979	0.244948974278318	1.05431202977153	0.85015092936961	8.46	7.99	1.46787434811231	1.92570744173779	6.2	6.65	7.81	0	0.3	0.732367893713227
1722	0.285178942233662	0.0769610411361284	2.57681974534503	0.385262400790645	2.35584379787795	0.374165738677394	0.14142135623731	0.751416088683921	0.636576829071551	6.33	6.56	0.0676586484738149	1.08180517035173	6.3	6.22	6.81	0	0	0.672944473242426
1723	0.444685821261446	0.542324290825362	3.94588393138977	0.802001585472027	3.03315017762062	0	0.6557438524302	1.06471073699243	1.25276296849537	7.14	6.51	0.431782416425538	3.01062088604774	5.5	6.29	7.47	0.1	0.14142135623731	0.879626747502564
1724	0	0.476234178996372	2.91547594742265	0.336472236621213	2.1095023109729	0.33166247903554	0.387298334620742	0.974559639998131	0.139761942375159	5.99	5.92	0.609765571620894	1.01523067972906	6.2	5.49	6.14	0.173205080756888	0	0.806475865866949
1725	0.593326845277734	0.806475865866949	3.87169213652119	0.500775287912489	2.58843582110896	0	0	1.22964055107451	1.44220199305819	5.89	5.74	0	1.28923264827676	5.5	6.07	6.88	0	0	0.60431596685333
1728	0.512823626428664	0.307484699747961	3.32264954516723	0.0295588022415444	3.06104557300279	0.244948974278318	0.33166247903554	0.883767540168595	0.488580014818671	6.67	7.04	0	1.53255686809814	6.5	5.66	6.89	0	0	0.832909122935104
1729	0.22314355131421	0.357674444271816	3.8314488121336	0.53062825106217	2.79463772249642	0	0	0.756121979721334	0.22314355131421	5.13	5.3	0.0392207131532813	0.8754687373539	6.1	5.35	6.34	0	0	0.60431596685333
1730	0.56531380905006	0	3.13368792319848	0.371563556432483	2.54950975679639	0	0	0.858661619037519	1.39376637595859	6.04	6.04	0.139761942375159	0.139761942375159	6.2	3.04	6.87	0	0	0.672944473242426
1732	0	1.00063188030791	3.93319208785943	0.985816794522765	2.33023603954621	0	0	0.802001585472027	0.231111720963387	5	6.02	0	1.08856195281461	5.9	5.74	6.67	0.519615242270663	0	0.476234178996372
1733	0.0198026272961797	0.19062035960865	2.14242852856286	0.609765571620894	2.39165214862028	0.173205080756888	0.282842712474619	0.732367893713227	0.598836501088704	6.89	6.35	0.300104592450338	1.04380405217311	6.5	5.49	7.14	0	0	0.756121979721334
1734	0.336472236621213	0.173953307123438	3.65513337649941	0.0582689081239758	2.36220236220354	0.387298334620742	0	1.10525683138678	0.494696241836107	5.79	5.25	0.488580014818671	1.41585316336144	6.3	4.95	4.32	0	0	0.883767540168595
1735	0	0	3.66742416417845	0.392042087776024	2.63628526529281	0	0	0.3293037471426	0.62057648772511	4.53	5.4	0.806475865866949	0.657520002916794	5.7	5.44	6.2	0.565685424949238	0	0.943905898907129
1737	0.717839793150317	0.792992515529661	2.7495454169735	0.712949807856125	2.60576284415908	0	0.574456264653803	1.01523067972906	0.943905898907129	6.11	6.06	0.756121979721334	1.50407739677627	6.2	6.23	7.11	0	0	0.548121408509688
1738	0.698134722070984	0.53062825106217	2.92061637330205	0.806475865866949	3.13368792319848	0.458257569495584	0.244948974278318	0.806475865866949	1.08518926833597	8.27	7.16	0.955511445027436	2.41412646772695	5.5	6.2	6.04	0	0	0.672944473242426
1739	0.336472236621213	0.431782416425538	3.27719392163479	1.01160091167848	3.21403173599764	0.282842712474619	0.3	0.916290731874155	1.51951320490611	8	7.24	2.37117788445966	3.36418755602825	5.3	5.76	6.17	0.173205080756888	0.14142135623731	0.783901543828409
1740	0.29266961396282	0.559615787935423	2.78208554864871	0.570979546585738	3.27719392163479	0.1	0.424264068711929	0.536493370514568	0.662687973075237	4.51	5.88	0.231111720963387	2.29656702066848	5.7	3.49	3.78	0.1	0	0.598836501088704
1741	0.765467842139571	0.815364813284194	2.90516780926679	0.703097511413113	3.04630924234556	0.2	0.489897948556636	0.974559639998131	1.42791603581071	7.75	8.05	0.783901543828409	3.14673514709052	5.4	6.82	7.83	0	0	0.751416088683921
1743	0.470003629245736	0.470003629245736	2.19772609758359	0	2.90516780926679	0	0	1.15057202759882	1.27815220250019	7.28	8.8	0	1.8229350866965	4.9	5.54	4.64	0	0	1.20896034583698
1744	0.165514438477573	0	3.6592348927064	1.11841491596429	2.95972971738975	0.360555127546399	0.4	0.928219302739429	1.4036429994545	7.51	7.12	0.104360015324243	3.14845336057165	5.3	6.75	7.51	0	0	1.05082162483176
1745	0.506817602368452	0.451075619360217	3.90128184062623	0.708035793053696	2.5219040425837	0.741619848709566	0.316227766016838	1.29746314741327	1.42310833424261	7.87	7.27	0.955511445027436	3.31163730494951	5.2	5.1	7.76	0	0	0.451075619360217
1747	0.506817602368452	0.364643113587909	3.33466640010661	0.698134722070984	3.39411254969543	0	0.223606797749979	0.688134638736401	0.908258560176891	5.94	6.26	0.609765571620894	2.74406063862524	5.6	5.18	6.01	0	0.3	1.08180517035173
1749	0.357674444271816	0.314810739840034	4.00998753115268	1.19694818938897	3.84187454245971	0.3	0.282842712474619	0.444685821261446	0.947789398933526	4.88	5.8	1.14422279992016	2.53449014997683	5.3	4.13	5.19	0.282842712474619	0.360555127546399	0.708035793053696
1751	0	0	2.48797106092495	0.989541193613748	3.55105618091294	0	0	0.350656871613169	1.39624469197306	5.18	5.18	0	2.00821403239147	5.6	3.14	3.65	0	0	0.982078472412158
1752	0.336472236621213	0.832909122935104	3.4132096331752	0.99694863489161	3.28937684067971	0.282842712474619	0.3	0.908258560176891	1.46325540225602	7.35	6.63	1.19392246847243	3.08282698040492	5.3	5.42	5.7	0.264575131106459	0.2	0.73716406597672
1754	0.371563556432483	0.828551817566148	3.47419055320804	1.27256559579155	3.55668384875575	0	0	0.593326845277734	1.22082992139236	7.32	6.42	0.858661619037519	3.02577639490237	5.2	5.11	5.72	0.223606797749979	0.223606797749979	0.978326122793608
1755	0.314810739840034	0.27763173659828	2.99165506033032	0.708035793053696	3.27566787083184	0.14142135623731	0.173205080756888	0.56531380905006	0.598836501088704	4.85	5.64	0.385262400790645	0.72270598280149	5.4	4.01	3.58	0	0.14142135623731	0.783901543828409
1756	0.378436435720245	0.343589704390077	3.00998338865848	1.06125650212434	3.278719262151	0	0.173205080756888	0.536493370514568	0.385262400790645	4.41	4.7	0.314810739840034	0.570979546585738	5.3	3.41	4.08	0	0	0.431782416425538
1757	0.641853886172395	0.615185639090233	2.88617393793236	0.657520002916794	3.14960314960472	0.223606797749979	0.223606797749979	0.732367893713227	0.56531380905006	5.05	5.5	0.405465108108164	0.824175442966349	5.5	4.5	4.73	0	0	0.609765571620894
1758	0.3293037471426	0.364643113587909	3.35857112474933	0.845868267577609	3.0967725134404	0.346410161513775	0.14142135623731	0.797507195884188	0.631271776841858	4.84	5.3	0.307484699747961	0.683096844706444	5.2	3.75	4	0.282842712474619	0.1	0.576613364303994
1759	0.451075619360217	0.46373401623214	2.9698484809835	0.65232518603969	3.01662062579967	0.14142135623731	0.316227766016838	0.727548607277278	0.587786664902119	4.87	4.71	0.615185639090233	0.920282753143692	5.2	3.83	4.39	0.1	0	0.536493370514568
1760	0.506817602368452	0.488580014818671	2.68514431641951	0.756121979721334	3.04630924234556	0.173205080756888	0.223606797749979	0.810930216216329	0.78845736036427	6.51	6.41	1.0952733874026	1.77664583141801	5.7	5.07	5.22	0.14142135623731	0.1	0.703097511413113
1761	0.641853886172395	0.693147180559945	2.72029410174709	0.56531380905006	3.07083050655682	0.244948974278318	0.264575131106459	0.662687973075237	0.641853886172395	5.4	6.12	0.598836501088704	0.883767540168595	5.7	4.49	5.24	0.1	0.14142135623731	0.65232518603969
1762	0.300104592450338	0.378436435720245	2.13541565040626	0.587786664902119	2.93938769133981	0.173205080756888	0.1	0.72270598280149	0.548121408509688	5.9	6.18	0.53062825106217	1.11185751541813	5.8	4.55	5.18	0.1	0.14142135623731	0.688134638736401
1763	0.314810739840034	0.625938430866495	3.3391615714128	0.593326845277734	2.86879765755621	0.14142135623731	0.282842712474619	0.698134722070984	0.832909122935104	5.8	5.55	0.615185639090233	0.920282753143692	5.3	4.45	4.69	0.14142135623731	0	0.708035793053696
1764	0.783901543828409	0.542324290825362	3.17490157327751	0.657520002916794	3.0886890422961	0.223606797749979	0.469041575982343	0.89199803930511	0.86288995514704	5.67	5.48	0.392042087776024	0.672944473242426	5.3	4.45	5.23	0	0	0.615185639090233
1765	0.371563556432483	0.418710334858185	3.17962261911693	1.21787570949493	2.81957443597434	0.223606797749979	0.282842712474619	0.837247524533702	1.05779029414785	6.52	6.19	2.85070650150373	2.74470351875025	5.5	5.22	5.56	0.346410161513775	0.223606797749979	0.806475865866949
1766	0.488580014818671	0.559615787935423	2.36220236220354	0.779324876800997	2.43104915622864	0.1	0.14142135623731	0.8754687373539	1.01523067972906	5.63	6.44	1.90210752639692	2.73825604315928	5.8	5.1	5.53	0.223606797749979	0.1	0.751416088683921
1767	0.29266961396282	0.231111720963387	2.23830292855994	0.940007258491471	2.62868788561898	0.14142135623731	0.264575131106459	0.779324876800997	0.625938430866495	5.89	6.43	2.8320361808832	1.86252854011626	6.4	5.07	5.71	0.173205080756888	0.1	0.717839793150317
1768	0.300104592450338	0.506817602368452	3.34813380855664	1.02961941718116	2.65518360947035	0.223606797749979	0.316227766016838	0.924258901523332	0.993251773010283	6.66	6.55	2.9882040071332	2.57184857992181	6	5.96	6.4	0.282842712474619	0.173205080756888	0.802001585472027
1769	0.182321556793955	0.254642218373581	2.99165506033032	0.732367893713227	2.83372546306095	0	0.4	0.779324876800997	0.494696241836107	4.81	4.92	1.87793716546911	1.69561560867515	5.3	4.34	4.95	0	0	0.756121979721334
1770	0.198850858745165	0.559615787935423	3.74833296279826	1.20297230399235	2.74226184016042	0.264575131106459	0.374165738677394	0.8754687373539	1.28370777234479	7.44	6.59	3.06805293513362	3.19785645764413	5.6	6.16	6.64	0.1	0.14142135623731	0.647103242058539
1771	0.343589704390077	0.576613364303994	3.76164857476081	1.34807314829969	2.56515106767613	0.14142135623731	0.33166247903554	0.974559639998131	1.65441127807683	7.43	6.89	3.73552446193698	2.97195174488859	5	6.3	6.41	0.2	0.14142135623731	0.824175442966349
1772	0.22314355131421	0.29266961396282	2.66458251889485	0.947789398933526	2.58843582110896	0.2	0.2	0.85015092936961	0.662687973075237	5.97	6.8	2.37211115564266	1.54115907168081	6.4	5.04	6.23	0.173205080756888	0	0.741937344729377
1775	0.182321556793955	0.3293037471426	3.01827765455731	1.00795792039998	2.48797106092495	0.173205080756888	0.223606797749979	0.770108221696074	1.07840958135059	6.35	6.24	3.03158192644769	2.62756295018952	5.8	5.62	5.89	0.14142135623731	0	0.672944473242426
1776	0.343589704390077	0.385262400790645	2.71108834234519	0.871293365943419	2.44335834457412	0.173205080756888	0.14142135623731	0.887891257352457	1.39871688111845	6.67	6.46	2.37024374146786	2.89425310460414	5.6	5.45	5.87	0.173205080756888	0.1	0.732367893713227
1777	0.322083499169113	0.438254930931155	2.45967477524977	0.806475865866949	2.54558441227157	0.173205080756888	0.173205080756888	0.806475865866949	0.828551817566148	5.99	6.86	2.16102152867226	2.24070968927596	6.2	4.99	5.75	0.173205080756888	0	0.717839793150317
1778	0.364643113587909	0.405465108108164	1.85202591774521	0.609765571620894	2.41246761636296	0.223606797749979	0.173205080756888	0.76080582903376	0.887891257352457	6.18	7.21	1.41827740697294	2.44321622273379	6.6	4.99	5.56	0.14142135623731	0	0.751416088683921
1779	0.254642218373581	0.285178942233662	2.79642629082191	0.751416088683921	2.69072480941474	0.14142135623731	0.14142135623731	0.841567185678219	0.858661619037519	6.72	6.07	1.47017584510059	2.05668455455722	5.7	7.3	6.83	0.223606797749979	0	0.89199803930511
1780	0.451075619360217	0.553885113226438	3.82883794381533	1.15373158788919	2.37276210354093	0.223606797749979	0.2	0.815364813284194	2.06051353179432	7.66	6.57	2.60194867021966	3.57150258596036	5.2	6.38	6.41	0.1	0.14142135623731	0.678033542749897
1781	0.22314355131421	0.350656871613169	3.11126983722081	0.970778917158225	2.79105714739057	0.1	0.316227766016838	0.947789398933526	0.570979546585738	5.83	6.12	2.77633170851862	1.870262530716	5.9	5.54	5.95	0	0.1	0.779324876800997
1782	0.198850858745165	0.431782416425538	1.84661853126194	0.712949807856125	2.43721152139079	0.14142135623731	0.2	0.819779831493311	0.845868267577609	6.63	7.14	2.25444471766611	2.56263899832835	6.4	4.95	5.85	0.3	0.2	0.797507195884188
1783	0.451075619360217	0.457424847038875	2.1540659228538	0.76080582903376	2.58263431402899	0.14142135623731	0.2	0.815364813284194	0.582215619852664	5.67	7.04	1.06125650212434	1.89911798754855	6.3	4.69	5.47	0.346410161513775	0.173205080756888	0.672944473242426
1784	0.536493370514568	0.60431596685333	2.92403830344269	1.17865499634165	2.44948974278318	0.264575131106459	0.316227766016838	0.887891257352457	1.97269117173296	7.12	6.76	3.10816770288378	3.2557861788883	5.6	6.17	6.37	0.2	0.14142135623731	0.797507195884188
1785	0.2390169004705	0.182321556793955	2.49799919935936	0.779324876800997	2.83901391331568	0	0.223606797749979	0.86288995514704	0.548121408509688	5.99	6.81	1.41098697371026	1.99333884262642	6.2	4.63	4.79	0.2	0	0.65232518603969
1786	0.364643113587909	0.438254930931155	3.86134691526156	0.85015092936961	3.22024843762092	0.244948974278318	0.387298334620742	0.936093359170335	1.17248213723457	7.48	6.57	1.40854497005471	3.84245854204224	5.4	5.03	5.52	0.14142135623731	0.173205080756888	0.815364813284194
1788	0.615185639090233	0.712949807856125	4.5287967496897	1.01884732019925	3.11126983722081	0.282842712474619	0.374165738677394	1.01160091167848	1.2947271675944	8.14	6.9	0.482426149244293	3.90540112911926	5.3	6.06	6.93	0.282842712474619	0.360555127546399	0.900161349944271
1789	1.19694818938897	0.908258560176891	4.55741154604234	1.25846098961001	3.05614135798722	0.223606797749979	0.412310562561766	0.756121979721334	1.39871688111845	7.53	6.94	0.3293037471426	3.54008938052877	5	5.75	7.56	0	0.374165738677394	0.703097511413113
1790	0.322083499169113	0.425267735404344	4.19523539268061	0.647103242058539	3.68510515453766	0	0	0.756121979721334	0.78845736036427	5.7	5.81	0.29266961396282	3.8885496492425	5.1	4	4.15	0.5	0.282842712474619	0.398776119957368
1793	0.300104592450338	0.27002713721306	4.88057373676497	1.09861228866811	2.68700576850888	0.264575131106459	0.435889894354067	0.963174317773006	1.51732262352629	8.49	7.11	1.06471073699243	4.18722755636881	5.1	5.83	5.9	0.244948974278318	0.14142135623731	0.858661619037519
1794	0.425267735404344	0.62057648772511	3.84447655734822	1.00795792039998	3.07896086366813	0.282842712474619	0.447213595499958	0.783901543828409	1.40609698841607	7.29	7.6	0.86288995514704	3.76907599610821	5.4	7	7.1	0.173205080756888	0.4	0.89199803930511
1795	0.494696241836107	0.0953101798043249	3.8262252939418	0.970778917158225	3.14801524773944	0	0.62449979983984	0.779324876800997	0.943905898907129	6.07	5.39	0.457424847038875	3.89202435892146	5	4.23	4.77	0	0	0.488580014818671
1796	0	0	5.02891638427206	1.01523067972906	3.141655614481	0	0	0.717839793150317	0.792992515529661	2.52	4.99	0.451075619360217	4.36462611999371	5.2	3.38	8.45	0	0	0.46373401623214
1798	0.198850858745165	0	4.55850852801659	0.908258560176891	3.36452076825214	0	0	1.29746314741327	1.01160091167848	6.28	6.08	0.867100487683383	4.03016153344519	5.2	5.61	6.88	0	0	1.05082162483176
1799	0.371563556432483	0.425267735404344	4.05832477754061	1.08856195281461	2.6944387170615	0.33166247903554	0.761577310586391	1.09861228866811	1.70292825552144	9.07	7.66	1.80828877117927	3.87639582778499	5.2	8.04	8.59	0.264575131106459	0.346410161513775	1.16002091679675
1800	0.451075619360217	0.548121408509688	3.68239052790439	0.989541193613748	3.6592348927064	0.14142135623731	0.374165738677394	0.746687947487975	0.518793793415168	5.48	4.86	0.300104592450338	3.41147769106971	5.1	4.07	3.96	0	0	0.65232518603969
1801	0.182321556793955	0.357674444271816	1.7832554500127	0.398776119957368	2.97993288515027	0.282842712474619	0	0.636576829071551	0.86288995514704	5.4	7.24	0.425267735404344	2.74148497718845	6	4.51	6.32	0.3	0.282842712474619	1.1314021114911
1802	0.536493370514568	0.46373401623214	5.74717321820041	1.25561603747777	3.19217793990247	0.435889894354067	0.489897948556636	0.476234178996372	1.14740245283754	8.24	8.01	0.536493370514568	4.11545352543234	5	7.56	7.45	0	0	0.609765571620894
1805	0.482426149244293	0.53062825106217	4.31508980207828	1.00795792039998	3.01330383466387	0.346410161513775	0.435889894354067	1.02961941718116	0.982078472412158	6.44	7.45	1.73165554515835	3.57402961243499	5.1	6.09	6.67	0.173205080756888	0.173205080756888	0.698134722070984
1806	0.553885113226438	0.841567185678219	4.07430975749267	0.609765571620894	3.47131099154196	0.360555127546399	0	0.412109650826833	0.779324876800997	5.95	4.8	0.494696241836107	3.7003138317396	5.1	3.52	5.21	0	0	0.405465108108164
1807	0.99694863489161	0.779324876800997	4.46094160463909	0.78845736036427	2.77848879788996	0.223606797749979	0.519615242270663	0.896088024556636	1.34807314829969	8.27	6.84	0.350656871613169	4.29278550089594	5.2	5.01	6.19	0	0.2	0.559615787935423
1809	0.806475865866949	0.832909122935104	3.29545141065682	0.667829372575655	2.90516780926679	0.2	0.264575131106459	0.974559639998131	1.25561603747777	6.65	7.02	1.22964055107451	3.51005178657424	5.7	4.87	5.95	0.33166247903554	0.1	0.770108221696074
1810	1.27536280041261	1.2947271675944	4.2284749023732	0.85015092936961	2.54950975679639	0.360555127546399	0.458257569495584	1.02604159583327	1.85159946958407	8.31	7.8	0.593326845277734	2.92691795755363	5.1	5.79	6.96	0.264575131106459	0.223606797749979	0.797507195884188
1811	0.779324876800997	0.500775287912489	4.79791621435806	0.974559639998131	3.104834939252	0	0	0.797507195884188	0.425267735404344	6.08	6.13	0.732367893713227	4.36016438781675	4.9	4.22	4.66	0	0.33166247903554	0.641853886172395
1812	0.438254930931155	0.500775287912489	3.62629287289375	0.810930216216329	3.63180395946698	0.3	0.3	0.741937344729377	1.24126858906963	5.84	5.81	0.662687973075237	3.93827537657221	5.2	3.79	4.31	0.173205080756888	0.264575131106459	0.598836501088704
1813	0.0861776962410524	0.0861776962410524	4.97192115786242	1.3297240096315	3.85097390279394	0	0.14142135623731	0.357674444271816	0.819779831493311	4.29	4.53	0.27763173659828	3.42621514463744	4.9	3.65	5.2	0	0	0.559615787935423
1814	0.570979546585738	0.703097511413113	5.32165387826003	1.27536280041261	2.68886593194975	0	0.316227766016838	1.31103187661934	1.69009581545155	6.88	5.67	0.712949807856125	3.88238820029846	5.1	4.84	7.26	0	0.1	0.482426149244293
1818	0.470003629245736	0.412109650826833	4.2485291572496	0.887891257352457	3.26036807738022	0.244948974278318	0.33166247903554	0.936093359170335	1.33236601909433	6.97	7.29	0.916290731874155	4.04182244296299	5.5	5.55	6.82	0.2	0	1.08180517035173
1819	0.262364264467491	0.451075619360217	3.44093010681705	1.0952733874026	2.62868788561898	0.173205080756888	0.173205080756888	0.712949807856125	0.678033542749897	5.16	5.47	2.53131302260216	1.5993875765806	5.6	4.73	4.95	0.14142135623731	0.2	0.76080582903376
1820	0.357674444271816	0.631271776841858	3.90128184062623	1.03318448334565	2.72763633939717	0.1	0.282842712474619	0.845868267577609	0.756121979721334	5.25	6.18	0.78845736036427	0.765467842139571	5.6	5.09	5.16	0	0.282842712474619	0.703097511413113
1822	0.3293037471426	0.56531380905006	3.77888872553824	1.22377543162212	2.90688837074973	0.244948974278318	0.3	0.76080582903376	0.662687973075237	5.2	5.27	1.66581824587021	1.26694760348732	5.8	4.91	5.07	0.173205080756888	0.264575131106459	0.712949807856125
1823	0.683096844706444	0.657520002916794	3.88200978875633	1.15688119679209	3.00832179129826	0.1	0.4	0.912282710476616	0.53062825106217	5.98	6.56	0.806475865866949	0.78845736036427	5.8	5.54	6.64	0.173205080756888	0.173205080756888	0.712949807856125
1824	0.254642218373581	0.385262400790645	3.38969025133566	1.16938135955632	2.81602556806574	0.1	0.14142135623731	0.806475865866949	0.693147180559945	5.11	5.85	1.60743590976343	1.16627093714192	5.9	4.84	5.21	0.14142135623731	0.1	0.779324876800997
1825	0.29266961396282	0.412109650826833	3.93827373350304	0.982078472412158	2.96479341607472	0.223606797749979	0.316227766016838	0.824175442966349	0.62057648772511	5.4	5.72	1.14103300455206	1.7732559976635	5.7	5.29	5.89	0.14142135623731	0.173205080756888	0.78845736036427
1826	0.322083499169113	0.307484699747961	3.8379682124791	1.23256026117785	3.01662062579967	0.14142135623731	0.316227766016838	0.858661619037519	0.667829372575655	5.8	5.79	1.92278773163446	1.14740245283754	5.8	5.24	5.71	0.14142135623731	0	0.770108221696074
1827	0.553885113226438	0.56531380905006	3.49571165858971	1.31908561142644	2.84429253066558	0.14142135623731	0.33166247903554	0.774727167552368	1.08180517035173	5.3	6.23	0.662687973075237	0.940007258491471	5.8	5.16	5.44	0.14142135623731	0.223606797749979	0.858661619037519
1828	0.254642218373581	0.307484699747961	3.45108678534748	1.20297230399235	2.87923600977759	0.173205080756888	0.223606797749979	0.751416088683921	0.867100487683383	4.71	4.92	1.47247205736094	1.31640823365572	5.5	4.49	5.15	0.14142135623731	0.173205080756888	0.779324876800997
1829	0.405465108108164	0.506817602368452	2.96141857899217	1.0952733874026	2.9034462281916	0.173205080756888	0.264575131106459	0.770108221696074	0.858661619037519	4.79	4.9	1.78842056796254	1.42310833424261	5.8	3.92	3.74	0.14142135623731	0	0.631271776841858
1830	0.307484699747961	0.418710334858185	3.68374809127877	1.18478998490916	2.50599281722833	0.244948974278318	0.33166247903554	0.746687947487975	1.01523067972906	5.37	5.31	0.943905898907129	1.00795792039998	5.6	4.7	5.31	0.173205080756888	0	0.815364813284194
1831	0.392042087776024	0.2390169004705	3.8314488121336	1.18172719537862	2.88963665535998	0.1	0.469041575982343	0.770108221696074	0.879626747502564	4.63	4.93	0.904218150639886	1.35066718347674	5.5	4.06	4.4	0.1	0.360555127546399	1.06125650212434
1832	0.405465108108164	0.29266961396282	2.73861278752583	0.966983846189673	2.68886593194975	0.2	0.173205080756888	0.732367893713227	1.07840958135059	5.48	6.06	2.35422832614588	2.28442112236637	5.8	4.58	4.86	0.14142135623731	0.14142135623731	0.779324876800997
1833	0.285178942233662	0.512823626428664	3.67014986070051	0.978326122793608	2.81602556806574	0.14142135623731	0.244948974278318	0.802001585472027	0.559615787935423	5.41	5.93	2.6616571615325	1.56234630490025	5.8	5.3	5.77	0.1	0	0.727548607277278
1834	0.3293037471426	0.27002713721306	3.43365694267788	1.11841491596429	2.9034462281916	0	0.244948974278318	0.693147180559945	0.46373401623214	4.7	4.96	1.45628673293993	1.21194097397511	5.4	3.77	4.23	0	0.173205080756888	0.732367893713227
1835	0.392042087776024	0.385262400790645	3.61524549650504	1.19088756477728	2.69629375254255	0.282842712474619	0.3	0.741937344729377	0.970778917158225	4.9	5.52	2.09556092355972	1.63705307946707	5.4	4.87	5.47	0.244948974278318	0	1.01160091167848
1836	0.357674444271816	0.392042087776024	4.00874045056549	1.33762918913861	2.92232783924049	0.223606797749979	0.223606797749979	0.741937344729377	0.703097511413113	5.36	6.04	1.04731899428056	1.20896034583698	5.6	4.66	5.32	0	0.14142135623731	0.883767540168595
1837	0.412109650826833	0.336472236621213	3.29545141065682	1.08856195281461	2.92403830344269	0.1	0.14142135623731	0.8754687373539	0.802001585472027	5.51	6.39	1.17557332980424	1.12817109090965	6	5.18	5.3	0.3	0	0.802001585472027
1838	0.157003748809665	0.0953101798043249	3.32415402771893	1.24126858906963	2.84604989415154	0	0.2	0.688134638736401	0.631271776841858	4.94	5.25	1.97408102602201	1.81645208181843	5.4	4.27	3.34	0.264575131106459	0	0.425267735404344
1839	0.215111379616945	0.122217632724249	3.55105618091294	0.858661619037519	2.6944387170615	0	0	0.322083499169113	0.148420005118273	3.77	4.63	0.506817602368452	0.231111720963387	5	3.12	3.37	0	0	0.770108221696074
1840	0.246860077931526	0.2390169004705	3.41906419945575	0.99694863489161	2.86530975637888	0.1	0.346410161513775	0.920282753143692	0.536493370514568	5.42	6.23	0.65232518603969	0.879626747502564	5.7	4.86	5.56	0.14142135623731	0	0.72270598280149
1841	0.444685821261446	0.392042087776024	3.76031913539263	1.19088756477728	2.66458251889485	0.346410161513775	0.244948974278318	1.03673688495002	0.858661619037519	6.91	6.83	1.74221902366792	1.708377860289	5.4	7.36	7.07	0.374165738677394	0.223606797749979	0.871293365943419
1843	0.22314355131421	0.262364264467491	3.97869325281555	0.797507195884188	2.66082693913001	0.360555127546399	0.316227766016838	1.02604159583327	0.85015092936961	6.01	5.14	0.553885113226438	0.698134722070984	5.7	5.94	5.63	0.282842712474619	0.14142135623731	0.810930216216329
1844	0.476234178996372	0.506817602368452	3.31963853453957	0.985816794522765	2.70370116691915	0.1	0.2	0.56531380905006	0.451075619360217	5.04	4.97	1.33762918913861	1.27536280041261	5.9	4.41	4.92	0	0	0.828551817566148
1845	0.350656871613169	0.165514438477573	2.98998327754521	1.11841491596429	2.91204395571221	0.223606797749979	0.1	0.667829372575655	0.708035793053696	5.27	5.87	1.02245092770255	0.879626747502564	6	4.61	5.07	0.173205080756888	0	0.693147180559945
1846	0.262364264467491	0.378436435720245	3.55105618091294	1.10856261952128	2.76947648482525	0.223606797749979	0.316227766016838	0.770108221696074	0.631271776841858	5.8	6.2	2.72719901994097	1.93007108502557	5.8	5.28	5.46	0.1	0.14142135623731	0.73716406597672
1847	0.378436435720245	0.425267735404344	3.89230009120571	1.18784342239605	3.03973683071413	0.223606797749979	0.14142135623731	0.727548607277278	0.904218150639886	6.08	6.74	0.887891257352457	2.29857707159651	5.8	6.16	5.79	0	0	0.810930216216329
1848	0.27002713721306	0.385262400790645	2.16564078277077	0.828551817566148	2.27596133534821	0.173205080756888	0.173205080756888	0.662687973075237	1.05431202977153	5.72	6.42	2.47148362945586	2.57718192589717	6.6	5.34	5.91	0.173205080756888	0.2	0.770108221696074
1850	0.322083499169113	0.343589704390077	3.46410161513775	1.03318448334565	2.91204395571221	0.14142135623731	0.316227766016838	0.703097511413113	0.542324290825362	5.35	5.7	2.0188950418118	1.00063188030791	5.7	5.08	5.77	0	0.1	0.693147180559945
1851	0.246860077931526	0.385262400790645	3.68646171823335	1.11514159061932	2.83901391331568	0.2	0.223606797749979	0.727548607277278	0.810930216216329	5.49	5.92	1.90061387414014	1.60743590976343	5.8	5.54	5.78	0.1	0.1	0.810930216216329
1852	0.254642218373581	0.418710334858185	3.58050275799363	1.07840958135059	2.84780617317963	0.173205080756888	0.244948974278318	0.858661619037519	0.688134638736401	5.97	6.37	2.39333945626251	1.37624402526639	5.9	5.51	5.71	0.14142135623731	0.1	0.73716406597672
1853	0.2390169004705	0.506817602368452	2.78388218141501	0.924258901523332	2.90172362570938	0.2	0.1	0.717839793150317	0.336472236621213	5.46	5.71	1.17557332980424	1.36353737399727	6	4.64	5.65	0.14142135623731	0.264575131106459	0.73716406597672
1854	0.371563556432483	0.587786664902119	3.35261092284804	1.03673688495002	2.52784493195291	0.14142135623731	0.282842712474619	0.900161349944271	1.45161382724053	6.99	7.63	2.36179695262589	2.82731362192903	5.9	6.72	6.85	0.173205080756888	0.173205080756888	0.943905898907129
1855	0.364643113587909	0.27763173659828	3.42928563989645	1.13783300182139	2.94108823397055	0.2	0.264575131106459	0.841567185678219	0.657520002916794	5.24	6.33	2.07065303564676	1.65632149833295	5.9	4.67	4.91	0	0	0.536493370514568
1856	0.307484699747961	0.300104592450338	3.81706693679846	1.16315080980568	2.83019433961698	0.14142135623731	0.435889894354067	0.698134722070984	0.683096844706444	5.59	5.91	0.672944473242426	0.955511445027436	5.7	5.25	5.6	0.173205080756888	0.1	0.770108221696074
1857	0.300104592450338	0.322083499169113	3.79473319220206	1.02604159583327	2.6343879744639	0.282842712474619	0.387298334620742	0.678033542749897	0.587786664902119	4.38	4.93	1.08518926833597	1.20597080698861	5.8	4.02	3.81	0	0.14142135623731	0.832909122935104
1858	0.27763173659828	0.371563556432483	2.55929677841395	0.741937344729377	2.35796522451032	0	0	0.609765571620894	0.678033542749897	5.62	6.74	1.19694818938897	2.40604380136228	6.2	4.61	4.41	0	0	0.717839793150317
1859	0.683096844706444	0.854415328156068	3.46554469023269	1.30019166206648	2.5475478405714	0.2	0.2	0.824175442966349	2.15640258281596	6.5	5.55	3.00617753141553	3.30725293548561	4.4	5.6	5.22	0.14142135623731	0.14142135623731	0.703097511413113
1860	0.438254930931155	0.438254930931155	3.27719392163479	1.15688119679209	2.83372546306095	0	0.244948974278318	0.867100487683383	0.792992515529661	5.54	5.9	1.7227665977411	1.34286480319255	5.7	4.92	5.16	0.14142135623731	0.3	0.732367893713227
1861	0.3293037471426	0.405465108108164	3.13209195267317	0.955511445027436	2.3259406699226	0.223606797749979	0.173205080756888	0.858661619037519	1.35066718347674	6.03	6.4	2.39151130218845	2.77570884957602	5.7	5.44	5.84	0.173205080756888	0.1	0.792992515529661
1862	0.357674444271816	0.418710334858185	3.28481354113137	0.792992515529661	2.29346898823594	0.173205080756888	0.264575131106459	0.858661619037519	1.74396880539171	7.71	7.52	2.51284601847724	2.63547950826737	6.5	8.54	7.98	0.2	0.14142135623731	1.01523067972906
1863	0.542324290825362	0.506817602368452	3.81575680566778	1.0681530811834	2.70370116691915	0.223606797749979	0.244948974278318	0.72270598280149	0.657520002916794	5.56	5.01	1.37624402526639	1.07500242302898	5.6	4.9	5.45	0.2	0.14142135623731	0.751416088683921
1864	0.254642218373581	0.285178942233662	2.51594912508182	0.99694863489161	2.79105714739057	0.1	0.14142135623731	0.717839793150317	0.570979546585738	5.56	6.67	0.936093359170335	1.11185751541813	5.8	4.67	5.88	0.173205080756888	0.1	0.657520002916794
1865	0.122217632724249	0.2390169004705	3.24345494804537	1.16627093714192	2.85131548587665	0.14142135623731	0.282842712474619	0.819779831493311	0.641853886172395	6.14	6.02	2.2512917986065	1.69377906086785	5.8	5.8	6.03	0.1	0.223606797749979	0.774727167552368
1866	0.717839793150317	0.385262400790645	3.20156211871642	1.07158361628019	2.7712812921102	0.2	0.173205080756888	0.779324876800997	0.712949807856125	4.57	6.05	0.815364813284194	1.16627093714192	5.7	4.28	4.85	0.14142135623731	0.3	0.854415328156068
1867	0.3293037471426	0.254642218373581	3.10644491340181	0.770108221696074	2.71477439209965	0	0.316227766016838	0.837247524533702	0.819779831493311	4.41	5.52	1.22964055107451	0.912282710476616	5.6	4.76	4.64	0	0	0.398776119957368
1868	0.444685821261446	0.536493370514568	3.50142828000232	1.06471073699243	3.08220700148449	0.1	0.244948974278318	0.854415328156068	0.947789398933526	5.32	5.15	1.73518911773966	1.39128190263093	6	5.49	5.5	0.173205080756888	0.223606797749979	0.797507195884188
1869	0.476234178996372	0.598836501088704	3.68917334913934	1.27536280041261	3.00166620396073	0.14142135623731	0.346410161513775	0.858661619037519	0.524728528934982	5.76	6.12	0.932164081030445	0.756121979721334	5.8	5.46	5.69	0.264575131106459	0	0.667829372575655
1870	0.300104592450338	0.3293037471426	2.29346898823594	0.947789398933526	2.48997991959775	0.14142135623731	0.173205080756888	0.76080582903376	0.928219302739429	6.34	6.77	2.10778601468898	2.65112705370259	6.4	5.31	5.43	0.14142135623731	0.1	0.746687947487975
1871	0.182321556793955	0.27002713721306	3.75099986670221	1.23837423104327	2.87228132326901	0.282842712474619	0.458257569495584	0.947789398933526	0.993251773010283	5.96	5.81	2.25339484880327	2.54317555791198	5.2	5.88	6.28	0.1	0.282842712474619	0.883767540168595
1872	0.364643113587909	0.300104592450338	3.14483703870328	1.00430160919687	2.83019433961698	0.14142135623731	0.346410161513775	0.770108221696074	0.672944473242426	5.62	5.7	0.438254930931155	0.867100487683383	6.1	5.15	4.85	0.173205080756888	0.374165738677394	0.65232518603969
1873	0.231111720963387	0.62057648772511	4.20951303596984	0.867100487683383	2.43104915622864	0.33166247903554	0.14142135623731	0.582215619852664	0.65232518603969	4.4	3.84	1.51292701205326	1.57069708411767	5.3	3.61	4.16	0.244948974278318	0.1	0.60431596685333
1874	0.300104592450338	0.412109650826833	3.34065861769801	1.08856195281461	2.80356915377524	0.1	0.2	0.727548607277278	0.963174317773006	5.04	5.45	1.90954250488444	2.1150499691472	5.5	4.35	4.83	0.173205080756888	0	0.636576829071551
1875	0.165514438477573	0.173953307123438	3.14642654451045	1.31908561142644	3.08220700148449	0.14142135623731	0.316227766016838	0.810930216216329	0.598836501088704	4.94	5.14	0.576613364303994	0.959350221334602	5.5	4.22	5.16	0	0.1	0.792992515529661
1876	0.207014169384326	0.262364264467491	3.34065861769801	1.24703229378638	2.85832118559129	0	0.244948974278318	0.688134638736401	0.693147180559945	4.98	5.66	1.45861502269952	1.20297230399235	5.8	4.55	4.63	0.1	0.1	0.732367893713227
1877	0.371563556432483	0.46373401623214	3.2832910318764	0.947789398933526	2.92574776766556	0.1	0.173205080756888	0.883767540168595	0.815364813284194	5.94	6.29	1.54968790802833	1.41342302850814	6	5.44	5.87	0	0	0.904218150639886
1878	0.425267735404344	0.500775287912489	2.77488738510232	1.05082162483176	2.4576411454889	0.173205080756888	0.223606797749979	0.779324876800997	1.41342302850814	6.4	6.62	2.70938264633599	2.97960289162411	5.3	5.34	5.75	0.14142135623731	0.1	0.73716406597672
1879	0.173953307123438	0.300104592450338	3.05286750449475	1.08180517035173	2.81424945589406	0.173205080756888	0.1	0.819779831493311	0.570979546585738	4.85	5.9	2.002830439308	1.45161382724053	6.1	4.73	5.27	0	0	0.53062825106217
1880	0.482426149244293	0.482426149244293	3.48568501158668	1.19392246847243	2.6944387170615	0.14142135623731	0.2	0.883767540168595	0.924258901523332	5.72	6.93	0.751416088683921	0.896088024556636	5.6	6.32	6.11	0	0.14142135623731	1.00063188030791
1881	0.425267735404344	0.631271776841858	3.83666521865018	1.23837423104327	2.91719042916296	0.14142135623731	0.360555127546399	0.887891257352457	1.21194097397511	6.81	6.7	2.94391252482419	2.44841554120559	5.2	5.71	5.91	0.173205080756888	0.1	0.854415328156068
1882	0.27002713721306	0.438254930931155	3.84837628097877	1.44456326924387	3.09838667696593	0.282842712474619	0.3	0.883767540168595	0.985816794522765	6.09	6.62	1.89009536994892	1.47017584510059	5.4	4.89	4.89	0	0	0.587786664902119
1883	0	0.131028262406404	5.14392845984467	0.802001585472027	3.02820078594534	0.264575131106459	0.282842712474619	0.431782416425538	0.405465108108164	4.85	5.42	0.536493370514568	2.76568998054862	5.1	4.2	5.53	0	0	0.920282753143692
1884	0.717839793150317	0.482426149244293	4.31856457633784	1.41098697371026	2.75680975041804	0	0.244948974278318	0.841567185678219	0.912282710476616	6.14	6.26	3.88998187455127	0.883767540168595	5.3	5.23	5.34	0.244948974278318	0	0.947789398933526
1885	0.476234178996372	0.524728528934982	4.04351332383115	1.37624402526639	2.68328157299975	0.223606797749979	0	0.672944473242426	0.951657875711446	5.31	5.32	0.371563556432483	1.51072193949494	5.1	3.85	4.33	0.3	0.173205080756888	0.871293365943419
1886	0.357674444271816	0.506817602368452	3.43656805548792	1.16315080980568	2.98328677803526	0	0	1.03318448334565	0.548121408509688	4.62	4.25	1.29198368164865	1.53686721959926	5	3.82	4.18	0.14142135623731	0	0.500775287912489
1887	0.470003629245736	0.122217632724249	4.01746188532013	1.28647402583768	2.71108834234519	0.435889894354067	0.316227766016838	0.76080582903376	0.765467842139571	6.61	6.44	3.35235721624268	1.67709656090792	5.4	4.73	5.2	0.14142135623731	0	0.60431596685333
1888	0.854415328156068	0.879626747502564	4.68614980554399	1.62727783056243	3.09515750810843	0	0.529150262212918	0.819779831493311	0.587786664902119	6.23	5.79	4.15119737381488	0.76080582903376	5.3	4.07	5.1	0.387298334620742	0	0.879626747502564
1889	0.336472236621213	0.165514438477573	4.98698305591667	1.58923520511658	2.849561369755	0.360555127546399	0.6	0.978326122793608	1.07840958135059	6.9	6.46	3.5757107560083	1.9387416595767	5.2	4.87	5.02	0.2	0	0.717839793150317
[truncated: 1,103 more rows]
