# Supplementary material for: Harshness Predicts Reproduction in Brazilian Municipalities and US Counties: A Life History Theory Approach
Source: Evol Psychol. 2026 Apr 15;24(2):14747049261432896. doi: 10.1177/14747049261432896 (PMC13087386; doi:10.1177/14747049261432896)
Supplement: sj-zip-1-evp-10.1177_14747049261432896 - Supplemental material for Harshness Predicts Reproduction in Brazilian Municipalities and US Counties: A Life History Theory Approach [file sj-zip-1-evp-10.1177_14747049261432896.zip › US_Analyses_regressions_frequency.Rmd]

---
title: "LHT US"
author: "---"
date: "`r Sys.Date()`"
output:
  html_document: default
  pdf_document: default
---

# American Community Survey
## US counties

# Covariance Based Structural Equation Modeling

```{r setup, include=FALSE}
knitr::opts_chunk$set(echo = TRUE)
knitr::opts_knit$set(root.dir = "G:/OneDrive/McMaster/Studies/LHT_US/Data")
```

## Loading packages
```{r}
library(dplyr)        # for general data wrangling
library(seminr)       # for PLS-SEM
library(psych)        # for correlation matrices
library(corrr)        # also for correlation matrices
library(ggcorrplot)   # for correlation plots
library(FactoMineR)   # for PCAs
library(factoextra)   # for PCA plots
library(lavaan)       # for path analysis, CB-SEM, or EFA
library(caret)        # for stratified cross validation
library(semPlot)      # for plotting SEM graphs
library(car)          # for checking collinearity (VIF)
library(report)       # for Std.B and reporting the linear regressions
```

If you ever want to clean your environment.
```{r}
# rm(list=ls())
```

## Reading the Data frame

```{r}
df2 <- read.csv("df2_wrangled.csv")
```


## Correlation table

I'm using the non-adjusted correlation and a significance threshold of 0.01 due to the sample size.
Pearson correlation
```{r}
correlation <- corr.test(df2, method = "pearson")
pearson_corr <- correlation$r
pearson_corr_p_values <- correlation$p
write.csv(pearson_corr, "pearson_corr.csv")
write.csv(pearson_corr_p_values, "pearson_corr_p_values.csv")
```

# Confirmatory factor analyses

**Measurement model**
```{r}
measurement_model <- '
  separated =~ separated_female_09_log + separated_male_09_log
  divorced =~ divorced_female_09_log + divorced_male_09_log
  mothers_15_19yo =~ mothers_15_19_and_married_09_sqrt + mothers_15_19_not_married_09.x_sqrt
  children_0_4yo =~ females_under_5 + males_under_5
  children_5_9yo =~ females_5_9yo	+ males_5_9yo
  minorities =~ black_or_african_american.x_log + hispanic_or_latino.x_log
  children_0_4yo_2023 =~ females_under_5_23 + males_under_5_23	
  children_5_9yo_2023 =~ females_5_9_23 + males_5_9_23
  young_mothers =~ married_15_19_23_sqrt + mothers_15_19_added_23_sqrt + mothers_last_year_23_log
  
 # Set latent variable variances to 1 for identification
  separated ~~ 1*separated
  divorced ~~ 1*divorced
  mothers_15_19yo ~~ 1*mothers_15_19yo
  children_0_4yo ~~ 1*children_0_4yo
  children_5_9yo ~~ 1*children_5_9yo
  minorities ~~ 1*minorities
  children_0_4yo_2023 ~~ 1*children_0_4yo_2023
  children_5_9yo_2023 ~~ 1*children_5_9yo_2023
  young_mothers ~~ 1*young_mothers
  '
```


**Fit the CFA model**
```{r}
cfa_fit <- cfa(measurement_model, data = df2, estimator = "ML")

summary(cfa_fit, standardized = TRUE, fit.measures = TRUE)
```

## Conclusions
Several issues with the model: <br>
1. Negative variance is a major one. It indicates an issue with the data or model misspecification. <br>
2. Fit indices, particularly goodness of fit (CFI and TLI) were way below criteria (>.9). <br>
3. Factor loadings. In most loadings one of the variables had a huge loading and the other one(s) had small loadings, indicating that this variables is "dominating" the factor.<br>

This is likely to be due to the nature of the data. It is secondary data, therefore, not data intended to be reflective of a factor. I will sum the sexes (e.g., males under 5yo + females under 5yo) to remove this sex effect and sum the married/not married in the mothers 15-19yo to remove that effect too.

If we remove the factors from CB-SEM we are left with path analysis, which is a series of linear regressions. Since there will be no mediation in the model, I will use linear regressions and frequency tables for this analysis.

# Linear regressions

**Reading the new data frame**
I summed the variables to remove sex effect (see above) and re-wrangled the data frame (see Analyses_data_wrangling2.Rmd)

```{r}
df2 <- read.csv("df2_wrangled2.csv")
df2 <- df2[,-1]
```

## Multivariate linear regression
I will use robust standard errors using HC1 in this analysis Since the data is probably overpowered (N = 2763), the data is not normally distributed, and and p-values will not be really indicative of model significance.

I'm using this reference for the R²:

Explanatory power <br>
R² should aim at above .3 <br>
. <.2 = neglibigle <br>
. .2 - .5 = weak <br>
. .5 - .7 = moderate <br>
. >.7 = Strong <br>
(Source: https://people.duke.edu/~rnau/rsquared.htm) <br>

**Installing and loading robust standard errors packages**

```{r}
# install.packages("lmtest")
# install.packages("sandwich")

library(lmtest)
library(sandwich)
```

## Percentage of children 0-4 years old

```{r}
model1 <- lm(children_0_4_added_23 ~ 
              no_plumbing_09_log + 
              no_kitchen_09_log +
              poverty_09_sqrt + 
              separated_added_09_log + 
              divorced_added_09_sqrt +
              married_15_19_09_sqrt + 
              mothers_15_19_added_sqrt + 
              mothers_last_year_log +
              X1_or_more_occupants_per_room_log + 
              children_0_4_added + 
              children_5_9_added +
              black_or_african_american.x_log + 
              hispanic_or_latino.x_log + 
              median_n_rooms,
            data = df2)


summary(model1)
```

Teenagers that are married or teenage mothers are not good predictors of the percentage of children aged 0 - 4 years. Model explanatory power was weak (R² .49)

Collinearity: Looking for VIFs < 3

```{r}
vif(model1)
```
Nothing has been identified as collinear.

```{r}
report(model1)
```

```{r}
model1_1 <- lm(children_0_4_added_23 ~ 
              no_plumbing_09_log + 
              no_kitchen_09_log +
              poverty_09_sqrt + 
              separated_added_09_log + 
              divorced_added_09_sqrt +
              # married_15_19_09_sqrt + 
              # mothers_15_19_added_sqrt + 
              mothers_last_year_log +
              X1_or_more_occupants_per_room_log + 
              children_0_4_added + 
              children_5_9_added +
              black_or_african_american.x_log + 
              hispanic_or_latino.x_log + 
              median_n_rooms,
            data = df2)


summary(model1_1)
```

```{r}
report(model1_1)
```

```{r}
# Calculate robust standard errors using the "HC1" type (a common choice)
robust_se1 <- vcovHC(model1_1, type = "HC1")

# Get the coefficients with robust standard errors
robust_results1 <- coeftest(model1_1, vcov = robust_se1)

# Print the results with robust standard errors
print(robust_results1)
```

With robust standard errors separated is no longer a significant predictor.


```{r}
model1_2 <- lm(children_0_4_added_23 ~ 
              no_plumbing_09_log + 
              no_kitchen_09_log +
              poverty_09_sqrt + 
              # separated_added_09_log + 
              divorced_added_09_sqrt +
              # married_15_19_09_sqrt + 
              # mothers_15_19_added_sqrt + 
              mothers_last_year_log +
              X1_or_more_occupants_per_room_log + 
              children_0_4_added + 
              children_5_9_added +
              black_or_african_american.x_log + 
              hispanic_or_latino.x_log + 
              median_n_rooms,
            data = df2)


summary(model1_2)
```


```{r}
report(model1_2)
```

**Calculating robust standard errors**
```{r}
# Calculate robust standard errors using the "HC1" type (a common choice)
robust_se1 <- vcovHC(model1_2, type = "HC1")

# Get the coefficients with robust standard errors
robust_results1 <- coeftest(model1_2, vcov = robust_se1)

# Print the results with robust standard errors
print(robust_results1)
```


## Percentage of children 5-9 years old

```{r}
model2 <- lm(children_5_9_added_23 ~ 
              no_plumbing_09_log + 
              no_kitchen_09_log +
              poverty_09_sqrt + 
              separated_added_09_log + 
              divorced_added_09_sqrt +
              married_15_19_09_sqrt + 
              mothers_15_19_added_sqrt + 
              mothers_last_year_log +
              X1_or_more_occupants_per_room_log + 
              children_0_4_added + 
              children_5_9_added +
              black_or_african_american.x_log + 
              hispanic_or_latino.x_log + 
              median_n_rooms,
            data = df2)


summary(model2)
```

Several measures were not predictive of children 5-9 years old. The explanatory power is weak.

Collinearity: Looking for VIFs < 3

```{r}
vif(model2)
```

Again, no collinear variables. Not testing any further.


```{r}
model2_1 <- lm(children_5_9_added_23 ~ 
              # no_plumbing_09_log + 
              no_kitchen_09_log +
              # poverty_09_sqrt + 
              # separated_added_09_log + 
              divorced_added_09_sqrt +
              # married_15_19_09_sqrt + 
              # mothers_15_19_added_sqrt + 
              mothers_last_year_log +
              X1_or_more_occupants_per_room_log + 
              children_0_4_added + 
              children_5_9_added +
              black_or_african_american.x_log + 
              # hispanic_or_latino.x_log + 
              median_n_rooms,
            data = df2)


summary(model2_1)
```

Now having 1_or_more_occupants_per_room is not a significant predictor.

```{r}
model2_2 <- lm(children_5_9_added_23 ~ 
              # no_plumbing_09_log + 
              no_kitchen_09_log +
              # poverty_09_sqrt + 
              # separated_added_09_log + 
              divorced_added_09_sqrt +
              # married_15_19_09_sqrt + 
              # mothers_15_19_added_sqrt + 
              mothers_last_year_log +
              # X1_or_more_occupants_per_room_log + 
              children_0_4_added + 
              children_5_9_added +
              black_or_african_american.x_log + 
              # hispanic_or_latino.x_log + 
              median_n_rooms,
            data = df2)


summary(model2_2)
```

**Calculating robust standard errors**
```{r}
# Calculate robust standard errors using the "HC1" type (a common choice)
robust_se2 <- vcovHC(model2_2, type = "HC1")

# Get the coefficients with robust standard errors
robust_results2 <- coeftest(model2_2, vcov = robust_se2)

# Print the results with robust standard errors
print(robust_results2)
```

Not having a full kitchen is not a significant predictor

```{r}
model2_3 <- lm(children_5_9_added_23 ~ 
              # no_plumbing_09_log + 
              # no_kitchen_09_log +
              # poverty_09_sqrt + 
              # separated_added_09_log + 
              divorced_added_09_sqrt +
              # married_15_19_09_sqrt + 
              # mothers_15_19_added_sqrt + 
              mothers_last_year_log +
              # X1_or_more_occupants_per_room_log + 
              children_0_4_added + 
              children_5_9_added +
              black_or_african_american.x_log + 
              # hispanic_or_latino.x_log + 
              median_n_rooms,
            data = df2)


summary(model2_3)
```

**Calculating robust standard errors**
```{r}
# Calculate robust standard errors using the "HC1" type (a common choice)
robust_se2 <- vcovHC(model2_3, type = "HC1")

# Get the coefficients with robust standard errors
robust_results2 <- coeftest(model2_3, vcov = robust_se2)

# Print the results with robust standard errors
print(robust_results2)
```

```{r}
report(model2_3)
```

## Married people between 15 and 19 years old

```{r}
model3 <- lm(married_15_19_23_sqrt ~ 
              no_plumbing_09_log + 
              no_kitchen_09_log +
              poverty_09_sqrt + 
              separated_added_09_log + 
              divorced_added_09_sqrt +
              married_15_19_09_sqrt + 
              mothers_15_19_added_sqrt + 
              mothers_last_year_log +
              X1_or_more_occupants_per_room_log + 
              children_0_4_added + 
              children_5_9_added +
              black_or_african_american.x_log + 
              hispanic_or_latino.x_log + 
              median_n_rooms,
            data = df2)


summary(model3)
```

Several non-significant variables. The explanatory power is negligible.

```{r}
model3_1 <- lm(married_15_19_23_sqrt ~ 
              # no_plumbing_09_log + 
              # no_kitchen_09_log +
              poverty_09_sqrt + 
              # separated_added_09_log + 
              divorced_added_09_sqrt +
              married_15_19_09_sqrt + 
              mothers_15_19_added_sqrt + 
              # mothers_last_year_log +
              # X1_or_more_occupants_per_room_log + 
              children_0_4_added + 
              children_5_9_added,
              # black_or_african_american.x_log + 
              # hispanic_or_latino.x_log + 
              # median_n_rooms,
            data = df2)


summary(model3_1)
```

```{r}
# Calculate robust standard errors using the "HC1" type (a common choice)
robust_se3 <- vcovHC(model3_1, type = "HC1")

# Get the coefficients with robust standard errors
robust_results3 <- coeftest(model3_1, vcov = robust_se3)

# Print the results with robust standard errors
print(robust_results3)
```

```{r}
report(model3_1)
```

## Mothers between 15 and 19 years old

```{r}
model4 <- lm(mothers_15_19_added_23_sqrt ~ 
              no_plumbing_09_log + 
              no_kitchen_09_log +
              poverty_09_sqrt + 
              separated_added_09_log + 
              divorced_added_09_sqrt +
              married_15_19_09_sqrt + 
              mothers_15_19_added_sqrt + 
              mothers_last_year_log +
              X1_or_more_occupants_per_room_log + 
              children_0_4_added + 
              children_5_9_added +
              black_or_african_american.x_log + 
              hispanic_or_latino.x_log + 
              median_n_rooms,
            data = df2)


summary(model4)
```

Several variables were not significant and the explanatory power is negligible.

```{r}
model4_1 <- lm(mothers_15_19_added_23_sqrt ~ 
              # no_plumbing_09_log + 
              no_kitchen_09_log +
              # poverty_09_sqrt + 
              # separated_added_09_log + 
              divorced_added_09_sqrt +
              # married_15_19_09_sqrt + 
              mothers_15_19_added_sqrt + 
              # mothers_last_year_log +
              # X1_or_more_occupants_per_room_log + 
              children_0_4_added + 
              # children_5_9_added +
              black_or_african_american.x_log, 
              # hispanic_or_latino.x_log + 
              # median_n_rooms,
            data = df2)


summary(model4_1)
```


```{r}
# Calculate robust standard errors using the "HC1" type (a common choice)
robust_se4 <- vcovHC(model4_1, type = "HC1")

# Get the coefficients with robust standard errors
robust_results4 <- coeftest(model4_1, vcov = robust_se4)

# Print the results with robust standard errors
print(robust_results4)
```

```{r}
report(model4_1)
```


## Mothers who had a child last year

```{r}
model5 <- lm(mothers_last_year_23_log ~ 
              no_plumbing_09_log + 
              no_kitchen_09_log +
              poverty_09_sqrt + 
              separated_added_09_log + 
              divorced_added_09_sqrt +
              married_15_19_09_sqrt + 
              mothers_15_19_added_sqrt + 
              mothers_last_year_log +
              X1_or_more_occupants_per_room_log + 
              children_0_4_added + 
              children_5_9_added +
              black_or_african_american.x_log + 
              hispanic_or_latino.x_log + 
              median_n_rooms,
            data = df2)


summary(model5)
```

Several non-significant variables and the explanatory power is negligible.

```{r}
model5_1 <- lm(mothers_last_year_23_log ~ 
              no_plumbing_09_log + 
              # no_kitchen_09_log +
              # poverty_09_sqrt + 
              # separated_added_09_log + 
              # divorced_added_09_sqrt +
              # married_15_19_09_sqrt + 
              # mothers_15_19_added_sqrt + 
              # mothers_last_year_log +
              X1_or_more_occupants_per_room_log + 
              children_0_4_added + 
              # children_5_9_added +
              # black_or_african_american.x_log + 
              # hispanic_or_latino.x_log + 
              median_n_rooms,
            data = df2)


summary(model5_1)
```

Weirdly, not having full plumbing service is not significant now.

```{r}
model5_2 <- lm(mothers_last_year_23_log ~ 
              # no_plumbing_09_log + 
              # no_kitchen_09_log +
              # poverty_09_sqrt + 
              # separated_added_09_log + 
              # divorced_added_09_sqrt +
              # married_15_19_09_sqrt + 
              # mothers_15_19_added_sqrt + 
              # mothers_last_year_log +
              X1_or_more_occupants_per_room_log + 
              children_0_4_added + 
              # children_5_9_added +
              # black_or_african_american.x_log + 
              # hispanic_or_latino.x_log + 
              median_n_rooms,
            data = df2)


summary(model5_2)
```


```{r}
# Calculate robust standard errors using the "HC1" type (a common choice)
robust_se5 <- vcovHC(model5_2, type = "HC1")

# Get the coefficients with robust standard errors
robust_results5 <- coeftest(model5_1, vcov = robust_se5)

# Print the results with robust standard errors
print(robust_results5)
```


```{r}
report(model5_2)
```

**Conclusion**

Explanatory power of the percentage of children in two age ranges were weak and the explanatory power of being young and being married or being a mother were negligible. The explanatory of having a child last year was also negligible. One possible explanation might be that these last variables are to skewed to the right (i.e., with many cases in which the value is zero or near zero). Data transformation might have helped, but it could still be not sufficient.

Let's explore the frequency tables to inspect for further patterns or possible explanation of the data.


# Frequency tables

**Reading the data frame and libraries** <br>
Here I am not considering transformation or outlier removal or anything.
```{r}
df1 <- read.csv("df1.csv")
```

```{r}
# Load necessary library
library(dplyr)
library(stats) # For quantile function
```

## Percentage of children 0-4 years old

Selecting only the variables of interest.

```{r}
df1_1 <- select(df1, no_plumbing_09,
              no_kitchen_09,
              poverty_09,
              separated_added_09,
              divorced_added_09,
              married_15_19_09,
              mothers_15_19_added,
              mothers_last_year,
              X1_or_more_occupants_per_room,
              children_0_4_added,
              children_5_9_added,
              black_or_african_american.x,
              hispanic_or_latino.x,
              median_n_rooms,                   
              children_0_4_added_23,
              
)
```

Creating definitions for the function.
```{r}
# Define the outcome variable
outcome_var <- "children_0_4_added_23"

# Define the predictor variables based on the document [cite: 2, 3]
predictor_vars <- c(
  "no_plumbing_09", "no_kitchen_09", "poverty_09", "separated_added_09",
  "divorced_added_09", "married_15_19_09", "mothers_15_19_added",
  "mothers_last_year", "X1_or_more_occupants_per_room", "children_0_4_added",
  "children_5_9_added", "black_or_african_american.x", "hispanic_or_latino.x",
  "median_n_rooms"
)
```

Initializing an empty data frame to store the results
```{r}
results_table <- data.frame(
  Predictor = predictor_vars,
  `Low Tertile` = NA,
  `Middle Tertile` = NA,
  `High Tertile` = NA,
  check.names = FALSE # Prevent R from changing column names with spaces
)
```

Function to loop through each predictor variable
```{r}
for (i in 1:length(predictor_vars)) {
  predictor <- predictor_vars[i]

  # Check if predictor variable exists in the dataframe
  if (!predictor %in% names(df1_1)) {
    warning(paste("Predictor variable", predictor, "not found in df1_1. Skipping."))
    next # Skip to the next predictor
  }

  # Check if outcome variable exists in the dataframe
  if (!outcome_var %in% names(df1_1)) {
    stop(paste("Outcome variable", outcome_var, "not found in df1_1."))
  }
  
  # Check if predictor variable is numeric
  if (!is.numeric(df1_1[[predictor]])) {
      warning(paste("Predictor variable", predictor, "is not numeric. Skipping."))
      next # Skip to the next predictor
  }
  
  # Check if outcome variable is numeric
  if (!is.numeric(df1_1[[outcome_var]])) {
      warning(paste("Outcome variable", outcome_var, "is not numeric. Cannot calculate mean."))
      next # Skip to the next predictor
  }

  # Calculate tertile breaks for the current predictor
  # Using type=7 for quantile, which is the default in R and common
  # na.rm = TRUE to handle potential missing values in predictors
  tertiles <- tryCatch({
      quantile(df1_1[[predictor]], probs = c(0, 1/3, 2/3, 1), na.rm = TRUE, type = 7)
  }, error = function(e) {
      warning(paste("Could not calculate tertiles for", predictor, ":", e$message))
      return(NULL)
  })

  # Handle cases where tertiles might not be distinct (e.g., many zeros)
  if (is.null(tertiles) || length(unique(tertiles)) < 4) {
     warning(paste("Could not define distinct tertiles for", predictor, ". Skipping calculation for this predictor."))
     # Optionally, you could try other quantile types or handle this case differently
     results_table[i, 2:4] <- c(NA, NA, NA) # Fill row with NA
     next
  }

  # Create a temporary variable for tertile groups
  # Ensure the highest value is included in the high tertile using include.lowest=TRUE for the first interval
  # and include.lowest=FALSE for subsequent ones isn't ideal with cut.
  # A safer way is to use findInterval or slightly adjust breaks for uniqueness if needed.
  # However, cut is standard. Ensure right=TRUE (default) includes the upper bound.
  # Add a small epsilon to the upper bound to ensure the max value is included
  df1_1_temp <- df1_1 %>%
    filter(!is.na(.data[[predictor]]) & !is.na(.data[[outcome_var]])) %>% # Remove NA in predictor or outcome
    mutate(
      tertile_group = cut(
        .data[[predictor]],
        breaks = unique(tertiles), # Use unique breaks
        labels = c("Low", "Middle", "High"),
        include.lowest = TRUE, # Include the minimum value in the first interval
        right = TRUE # Intervals are (a, b]
      )
    )

  # Calculate the mean of the outcome variable for each tertile group
  means <- df1_1_temp %>%
    group_by(tertile_group) %>%
    summarise(mean_outcome = mean(.data[[outcome_var]], na.rm = TRUE), .groups = 'drop') # Ensure NAs in outcome are handled

  # Fill the results table
  # Use match to ensure means go into the correct columns even if some tertiles are empty
  results_table[i, "Low Tertile"] <- means$mean_outcome[match("Low", means$tertile_group)]
  results_table[i, "Middle Tertile"] <- means$mean_outcome[match("Middle", means$tertile_group)]
  results_table[i, "High Tertile"] <- means$mean_outcome[match("High", means$tertile_group)]

}

# Print the resulting table
print(results_table)

# Optionally, save the table to a CSV file
# write.csv(results_table, "tertile_means_table.csv", row.names = FALSE)
```


## Percentage of children 5-9 years old

Selecting only the variables of interest.

```{r}
df1_2 <- select(df1, no_plumbing_09,
              no_kitchen_09,
              poverty_09,
              separated_added_09,
              divorced_added_09,
              married_15_19_09,
              mothers_15_19_added,
              mothers_last_year,
              X1_or_more_occupants_per_room,
              children_0_4_added,
              children_5_9_added,
              black_or_african_american.x,
              hispanic_or_latino.x,
              median_n_rooms,                   
              children_5_9_added_23
              
)
```

Creating definitions for the function.
```{r}
# Define the outcome variable
outcome_var <- "children_5_9_added_23"

# Define the predictor variables based on the document [cite: 2, 3]
predictor_vars <- c(
  "no_plumbing_09", "no_kitchen_09", "poverty_09", "separated_added_09",
  "divorced_added_09", "married_15_19_09", "mothers_15_19_added",
  "mothers_last_year", "X1_or_more_occupants_per_room", "children_0_4_added",
  "children_5_9_added", "black_or_african_american.x", "hispanic_or_latino.x",
  "median_n_rooms"
)
```

Initializing an empty data frame to store the results
```{r}
results_table <- data.frame(
  Predictor = predictor_vars,
  `Low Tertile` = NA,
  `Middle Tertile` = NA,
  `High Tertile` = NA,
  check.names = FALSE # Prevent R from changing column names with spaces
)
```

Function to loop through each predictor variable
```{r}
for (i in 1:length(predictor_vars)) {
  predictor <- predictor_vars[i]

  # Check if predictor variable exists in the dataframe
  if (!predictor %in% names(df1_2)) {
    warning(paste("Predictor variable", predictor, "not found in df1_2. Skipping."))
    next # Skip to the next predictor
  }

  # Check if outcome variable exists in the dataframe
  if (!outcome_var %in% names(df1_2)) {
    stop(paste("Outcome variable", outcome_var, "not found in df1_2."))
  }
  
  # Check if predictor variable is numeric
  if (!is.numeric(df1_2[[predictor]])) {
      warning(paste("Predictor variable", predictor, "is not numeric. Skipping."))
      next # Skip to the next predictor
  }
  
  # Check if outcome variable is numeric
  if (!is.numeric(df1_2[[outcome_var]])) {
      warning(paste("Outcome variable", outcome_var, "is not numeric. Cannot calculate mean."))
      next # Skip to the next predictor
  }

  # Calculate tertile breaks for the current predictor
  # Using type=7 for quantile, which is the default in R and common
  # na.rm = TRUE to handle potential missing values in predictors
  tertiles <- tryCatch({
      quantile(df1_2[[predictor]], probs = c(0, 1/3, 2/3, 1), na.rm = TRUE, type = 7)
  }, error = function(e) {
      warning(paste("Could not calculate tertiles for", predictor, ":", e$message))
      return(NULL)
  })

  # Handle cases where tertiles might not be distinct (e.g., many zeros)
  if (is.null(tertiles) || length(unique(tertiles)) < 4) {
     warning(paste("Could not define distinct tertiles for", predictor, ". Skipping calculation for this predictor."))
     # Optionally, you could try other quantile types or handle this case differently
     results_table[i, 2:4] <- c(NA, NA, NA) # Fill row with NA
     next
  }

  # Create a temporary variable for tertile groups
  # Ensure the highest value is included in the high tertile using include.lowest=TRUE for the first interval
  # and include.lowest=FALSE for subsequent ones isn't ideal with cut.
  # A safer way is to use findInterval or slightly adjust breaks for uniqueness if needed.
  # However, cut is standard. Ensure right=TRUE (default) includes the upper bound.
  # Add a small epsilon to the upper bound to ensure the max value is included
  df1_2_temp <- df1_2 %>%
    filter(!is.na(.data[[predictor]]) & !is.na(.data[[outcome_var]])) %>% # Remove NA in predictor or outcome
    mutate(
      tertile_group = cut(
        .data[[predictor]],
        breaks = unique(tertiles), # Use unique breaks
        labels = c("Low", "Middle", "High"),
        include.lowest = TRUE, # Include the minimum value in the first interval
        right = TRUE # Intervals are (a, b]
      )
    )

  # Calculate the mean of the outcome variable for each tertile group
  means <- df1_2_temp %>%
    group_by(tertile_group) %>%
    summarise(mean_outcome = mean(.data[[outcome_var]], na.rm = TRUE), .groups = 'drop') # Ensure NAs in outcome are handled

  # Fill the results table
  # Use match to ensure means go into the correct columns even if some tertiles are empty
  results_table[i, "Low Tertile"] <- means$mean_outcome[match("Low", means$tertile_group)]
  results_table[i, "Middle Tertile"] <- means$mean_outcome[match("Middle", means$tertile_group)]
  results_table[i, "High Tertile"] <- means$mean_outcome[match("High", means$tertile_group)]

}

# Print the resulting table
print(results_table)

# Optionally, save the table to a CSV file
# write.csv(results_table, "tertile_means_table.csv", row.names = FALSE)
```


## Married people between 15 and 19 years old

Selecting only the variables of interest.

```{r}
df1_3 <- select(df1, no_plumbing_09,
              no_kitchen_09,
              poverty_09,
              separated_added_09,
              divorced_added_09,
              married_15_19_09,
              mothers_15_19_added,
              mothers_last_year,
              X1_or_more_occupants_per_room,
              children_0_4_added,
              children_5_9_added,
              black_or_african_american.x,
              hispanic_or_latino.x,
              median_n_rooms,                   
              married_15_19_23
              
)
```

Creating definitions for the function.
```{r}
# Define the outcome variable
outcome_var <- "married_15_19_23"

# Define the predictor variables based on the document [cite: 2, 3]
predictor_vars <- c(
  "no_plumbing_09", "no_kitchen_09", "poverty_09", "separated_added_09",
  "divorced_added_09", "married_15_19_09", "mothers_15_19_added",
  "mothers_last_year", "X1_or_more_occupants_per_room", "children_0_4_added",
  "children_5_9_added", "black_or_african_american.x", "hispanic_or_latino.x",
  "median_n_rooms"
)
```

Initializing an empty data frame to store the results
```{r}
results_table <- data.frame(
  Predictor = predictor_vars,
  `Low Tertile` = NA,
  `Middle Tertile` = NA,
  `High Tertile` = NA,
  check.names = FALSE # Prevent R from changing column names with spaces
)
```

Function to loop through each predictor variable
```{r}
for (i in 1:length(predictor_vars)) {
  predictor <- predictor_vars[i]

  # Check if predictor variable exists in the dataframe
  if (!predictor %in% names(df1_3)) {
    warning(paste("Predictor variable", predictor, "not found in df1_3. Skipping."))
    next # Skip to the next predictor
  }

  # Check if outcome variable exists in the dataframe
  if (!outcome_var %in% names(df1_3)) {
    stop(paste("Outcome variable", outcome_var, "not found in df1_3."))
  }
  
  # Check if predictor variable is numeric
  if (!is.numeric(df1_3[[predictor]])) {
      warning(paste("Predictor variable", predictor, "is not numeric. Skipping."))
      next # Skip to the next predictor
  }
  
  # Check if outcome variable is numeric
  if (!is.numeric(df1_3[[outcome_var]])) {
      warning(paste("Outcome variable", outcome_var, "is not numeric. Cannot calculate mean."))
      next # Skip to the next predictor
  }

  # Calculate tertile breaks for the current predictor
  # Using type=7 for quantile, which is the default in R and common
  # na.rm = TRUE to handle potential missing values in predictors
  tertiles <- tryCatch({
      quantile(df1_3[[predictor]], probs = c(0, 1/3, 2/3, 1), na.rm = TRUE, type = 7)
  }, error = function(e) {
      warning(paste("Could not calculate tertiles for", predictor, ":", e$message))
      return(NULL)
  })

  # Handle cases where tertiles might not be distinct (e.g., many zeros)
  if (is.null(tertiles) || length(unique(tertiles)) < 4) {
     warning(paste("Could not define distinct tertiles for", predictor, ". Skipping calculation for this predictor."))
     # Optionally, you could try other quantile types or handle this case differently
     results_table[i, 2:4] <- c(NA, NA, NA) # Fill row with NA
     next
  }

  # Create a temporary variable for tertile groups
  # Ensure the highest value is included in the high tertile using include.lowest=TRUE for the first interval
  # and include.lowest=FALSE for subsequent ones isn't ideal with cut.
  # A safer way is to use findInterval or slightly adjust breaks for uniqueness if needed.
  # However, cut is standard. Ensure right=TRUE (default) includes the upper bound.
  # Add a small epsilon to the upper bound to ensure the max value is included
  df1_3_temp <- df1_3 %>%
    filter(!is.na(.data[[predictor]]) & !is.na(.data[[outcome_var]])) %>% # Remove NA in predictor or outcome
    mutate(
      tertile_group = cut(
        .data[[predictor]],
        breaks = unique(tertiles), # Use unique breaks
        labels = c("Low", "Middle", "High"),
        include.lowest = TRUE, # Include the minimum value in the first interval
        right = TRUE # Intervals are (a, b]
      )
    )

  # Calculate the mean of the outcome variable for each tertile group
  means <- df1_3_temp %>%
    group_by(tertile_group) %>%
    summarise(mean_outcome = mean(.data[[outcome_var]], na.rm = TRUE), .groups = 'drop') # Ensure NAs in outcome are handled

  # Fill the results table
  # Use match to ensure means go into the correct columns even if some tertiles are empty
  results_table[i, "Low Tertile"] <- means$mean_outcome[match("Low", means$tertile_group)]
  results_table[i, "Middle Tertile"] <- means$mean_outcome[match("Middle", means$tertile_group)]
  results_table[i, "High Tertile"] <- means$mean_outcome[match("High", means$tertile_group)]

}

# Print the resulting table
print(results_table)

# Optionally, save the table to a CSV file
# write.csv(results_table, "tertile_means_table.csv", row.names = FALSE)
```


## Mothers between 15 and 19 years old

Selecting only the variables of interest.

```{r}
df1_4 <- select(df1, no_plumbing_09,
              no_kitchen_09,
              poverty_09,
              separated_added_09,
              divorced_added_09,
              married_15_19_09,
              mothers_15_19_added,
              mothers_last_year,
              X1_or_more_occupants_per_room,
              children_0_4_added,
              children_5_9_added,
              black_or_african_american.x,
              hispanic_or_latino.x,
              median_n_rooms,                   
              mothers_15_19_added_23
              
)
```

Creating definitions for the function.
```{r}
# Define the outcome variable
outcome_var <- "mothers_15_19_added_23"

# Define the predictor variables based on the document [cite: 2, 3]
predictor_vars <- c(
  "no_plumbing_09", "no_kitchen_09", "poverty_09", "separated_added_09",
  "divorced_added_09", "married_15_19_09", "mothers_15_19_added",
  "mothers_last_year", "X1_or_more_occupants_per_room", "children_0_4_added",
  "children_5_9_added", "black_or_african_american.x", "hispanic_or_latino.x",
  "median_n_rooms"
)
```

Initializing an empty data frame to store the results
```{r}
results_table <- data.frame(
  Predictor = predictor_vars,
  `Low Tertile` = NA,
  `Middle Tertile` = NA,
  `High Tertile` = NA,
  check.names = FALSE # Prevent R from changing column names with spaces
)
```

Function to loop through each predictor variable
```{r}
for (i in 1:length(predictor_vars)) {
  predictor <- predictor_vars[i]

  # Check if predictor variable exists in the dataframe
  if (!predictor %in% names(df1_4)) {
    warning(paste("Predictor variable", predictor, "not found in df1_4. Skipping."))
    next # Skip to the next predictor
  }

  # Check if outcome variable exists in the dataframe
  if (!outcome_var %in% names(df1_4)) {
    stop(paste("Outcome variable", outcome_var, "not found in df1_4."))
  }
  
  # Check if predictor variable is numeric
  if (!is.numeric(df1_4[[predictor]])) {
      warning(paste("Predictor variable", predictor, "is not numeric. Skipping."))
      next # Skip to the next predictor
  }
  
  # Check if outcome variable is numeric
  if (!is.numeric(df1_4[[outcome_var]])) {
      warning(paste("Outcome variable", outcome_var, "is not numeric. Cannot calculate mean."))
      next # Skip to the next predictor
  }

  # Calculate tertile breaks for the current predictor
  # Using type=7 for quantile, which is the default in R and common
  # na.rm = TRUE to handle potential missing values in predictors
  tertiles <- tryCatch({
      quantile(df1_4[[predictor]], probs = c(0, 1/3, 2/3, 1), na.rm = TRUE, type = 7)
  }, error = function(e) {
      warning(paste("Could not calculate tertiles for", predictor, ":", e$message))
      return(NULL)
  })

  # Handle cases where tertiles might not be distinct (e.g., many zeros)
  if (is.null(tertiles) || length(unique(tertiles)) < 4) {
     warning(paste("Could not define distinct tertiles for", predictor, ". Skipping calculation for this predictor."))
     # Optionally, you could try other quantile types or handle this case differently
     results_table[i, 2:4] <- c(NA, NA, NA) # Fill row with NA
     next
  }

  # Create a temporary variable for tertile groups
  # Ensure the highest value is included in the high tertile using include.lowest=TRUE for the first interval
  # and include.lowest=FALSE for subsequent ones isn't ideal with cut.
  # A safer way is to use findInterval or slightly adjust breaks for uniqueness if needed.
  # However, cut is standard. Ensure right=TRUE (default) includes the upper bound.
  # Add a small epsilon to the upper bound to ensure the max value is included
  df1_4_temp <- df1_4 %>%
    filter(!is.na(.data[[predictor]]) & !is.na(.data[[outcome_var]])) %>% # Remove NA in predictor or outcome
    mutate(
      tertile_group = cut(
        .data[[predictor]],
        breaks = unique(tertiles), # Use unique breaks
        labels = c("Low", "Middle", "High"),
        include.lowest = TRUE, # Include the minimum value in the first interval
        right = TRUE # Intervals are (a, b]
      )
    )

  # Calculate the mean of the outcome variable for each tertile group
  means <- df1_4_temp %>%
    group_by(tertile_group) %>%
    summarise(mean_outcome = mean(.data[[outcome_var]], na.rm = TRUE), .groups = 'drop') # Ensure NAs in outcome are handled

  # Fill the results table
  # Use match to ensure means go into the correct columns even if some tertiles are empty
  results_table[i, "Low Tertile"] <- means$mean_outcome[match("Low", means$tertile_group)]
  results_table[i, "Middle Tertile"] <- means$mean_outcome[match("Middle", means$tertile_group)]
  results_table[i, "High Tertile"] <- means$mean_outcome[match("High", means$tertile_group)]

}

# Print the resulting table
print(results_table)

# Optionally, save the table to a CSV file
# write.csv(results_table, "tertile_means_table.csv", row.names = FALSE)
```


## Mothers who had a child last year

Selecting only the variables of interest.

```{r}
df1_5 <- select(df1, no_plumbing_09,
              no_kitchen_09,
              poverty_09,
              separated_added_09,
              divorced_added_09,
              married_15_19_09,
              mothers_15_19_added,
              mothers_last_year,
              X1_or_more_occupants_per_room,
              children_0_4_added,
              children_5_9_added,
              black_or_african_american.x,
              hispanic_or_latino.x,
              median_n_rooms,                   
              mothers_last_year_23
              
)
```

Creating definitions for the function.
```{r}
# Define the outcome variable
outcome_var <- "mothers_last_year_23"

# Define the predictor variables based on the document [cite: 2, 3]
predictor_vars <- c(
  "no_plumbing_09", "no_kitchen_09", "poverty_09", "separated_added_09",
  "divorced_added_09", "married_15_19_09", "mothers_15_19_added",
  "mothers_last_year", "X1_or_more_occupants_per_room", "children_0_4_added",
  "children_5_9_added", "black_or_african_american.x", "hispanic_or_latino.x",
  "median_n_rooms"
)
```

Initializing an empty data frame to store the results
```{r}
results_table <- data.frame(
  Predictor = predictor_vars,
  `Low Tertile` = NA,
  `Middle Tertile` = NA,
  `High Tertile` = NA,
  check.names = FALSE # Prevent R from changing column names with spaces
)
```

Function to loop through each predictor variable
```{r}
for (i in 1:length(predictor_vars)) {
  predictor <- predictor_vars[i]

  # Check if predictor variable exists in the dataframe
  if (!predictor %in% names(df1_5)) {
    warning(paste("Predictor variable", predictor, "not found in df1_5. Skipping."))
    next # Skip to the next predictor
  }

  # Check if outcome variable exists in the dataframe
  if (!outcome_var %in% names(df1_5)) {
    stop(paste("Outcome variable", outcome_var, "not found in df1_5."))
  }
  
  # Check if predictor variable is numeric
  if (!is.numeric(df1_5[[predictor]])) {
      warning(paste("Predictor variable", predictor, "is not numeric. Skipping."))
      next # Skip to the next predictor
  }
  
  # Check if outcome variable is numeric
  if (!is.numeric(df1_5[[outcome_var]])) {
      warning(paste("Outcome variable", outcome_var, "is not numeric. Cannot calculate mean."))
      next # Skip to the next predictor
  }

  # Calculate tertile breaks for the current predictor
  # Using type=7 for quantile, which is the default in R and common
  # na.rm = TRUE to handle potential missing values in predictors
  tertiles <- tryCatch({
      quantile(df1_5[[predictor]], probs = c(0, 1/3, 2/3, 1), na.rm = TRUE, type = 7)
  }, error = function(e) {
      warning(paste("Could not calculate tertiles for", predictor, ":", e$message))
      return(NULL)
  })

  # Handle cases where tertiles might not be distinct (e.g., many zeros)
  if (is.null(tertiles) || length(unique(tertiles)) < 4) {
     warning(paste("Could not define distinct tertiles for", predictor, ". Skipping calculation for this predictor."))
     # Optionally, you could try other quantile types or handle this case differently
     results_table[i, 2:4] <- c(NA, NA, NA) # Fill row with NA
     next
  }

  # Create a temporary variable for tertile groups
  # Ensure the highest value is included in the high tertile using include.lowest=TRUE for the first interval
  # and include.lowest=FALSE for subsequent ones isn't ideal with cut.
  # A safer way is to use findInterval or slightly adjust breaks for uniqueness if needed.
  # However, cut is standard. Ensure right=TRUE (default) includes the upper bound.
  # Add a small epsilon to the upper bound to ensure the max value is included
  df1_5_temp <- df1_5 %>%
    filter(!is.na(.data[[predictor]]) & !is.na(.data[[outcome_var]])) %>% # Remove NA in predictor or outcome
    mutate(
      tertile_group = cut(
        .data[[predictor]],
        breaks = unique(tertiles), # Use unique breaks
        labels = c("Low", "Middle", "High"),
        include.lowest = TRUE, # Include the minimum value in the first interval
        right = TRUE # Intervals are (a, b]
      )
    )

  # Calculate the mean of the outcome variable for each tertile group
  means <- df1_5_temp %>%
    group_by(tertile_group) %>%
    summarise(mean_outcome = mean(.data[[outcome_var]], na.rm = TRUE), .groups = 'drop') # Ensure NAs in outcome are handled

  # Fill the results table
  # Use match to ensure means go into the correct columns even if some tertiles are empty
  results_table[i, "Low Tertile"] <- means$mean_outcome[match("Low", means$tertile_group)]
  results_table[i, "Middle Tertile"] <- means$mean_outcome[match("Middle", means$tertile_group)]
  results_table[i, "High Tertile"] <- means$mean_outcome[match("High", means$tertile_group)]

}

# Print the resulting table
print(results_table)

# Optionally, save the table to a CSV file
# write.csv(results_table, "tertile_means_table.csv", row.names = FALSE)
```
