# Supplementary material for: Harshness Predicts Reproduction in Brazilian Municipalities and US Counties: A Life History Theory Approach
Source: Evol Psychol. 2026 Apr 15;24(2):14747049261432896. doi: 10.1177/14747049261432896 (PMC13087386; doi:10.1177/14747049261432896)
Supplement: sj-zip-1-evp-10.1177_14747049261432896 - Supplemental material for Harshness Predicts Reproduction in Brazilian Municipalities and US Counties: A Life History Theory Approach [file sj-zip-1-evp-10.1177_14747049261432896.zip › Brazil_Analyses_child_percentage.Rmd]

---
title: "LHT Brazil"
author: "---"
date: "`r Sys.Date()`"
output: html_document
---

```{r setup, include=FALSE}
knitr::opts_chunk$set(echo = TRUE)
knitr::opts_knit$set(root.dir = "G:/OneDrive/McMaster/Studies/LHT_Brazil/Data/csvs_and_analyses")
```

# Loading packages
```{r}
library(dplyr)        # for general data wrangling
library(seminr)       # for PLS-SEM
library(corrr)        # for correlation matrices
library(ggcorrplot)   # for correlation plots
library(FactoMineR)   # for PCAs
library(factoextra)   # for PCA plots
library(lavaan)       # for EFA and CB-SEM (if necessary)
library(caret)        # for stratified cross validation
```

If you ever want to clean your environment.
```{r}
#rm(list=ls())
```

# First Model for the df_small2 data frame

This data frame has outliers removed and several squareroot and log transformation variables.
See above for the variables that were chosen (regular, square root or log transformed) and the NA inclusions because of infinity values with the log transformation.

In Excel I added the column *uf* for the states codes. It will be used in the stratified cross-validation analysis.

```{r}
df_small2 <- read.csv("df_small2.csv")
df_small2$cod <- as.character(df_small2$cod)
df_small2$uf <- as.character(df_small2$uf)
df_small2$log_p_col3 <- as.numeric(df_small2$log_p_col3)
df_small2$log_p_col4 <- as.numeric(df_small2$log_p_col4)
df_small2$log_p_col6 <- as.numeric(df_small2$log_p_col6)
df_small2$log_p_col12  <- as.numeric(df_small2$log_p_col12 )
df_small2$log_p_col18  <- as.numeric(df_small2$log_p_col18 )
df_small2$log_p_col19 <- as.numeric(df_small2$log_p_col19)
df_small2$log_p_col24 <- as.numeric(df_small2$log_p_col24)
df_small2$log_p_col25 <- as.numeric(df_small2$log_p_col25)
df_small2$log_p_col29 <- as.numeric(df_small2$log_p_col29)
df_small2$log_p_col32 <- as.numeric(df_small2$log_p_col32)
df_small2$log_p_col33 <- as.numeric(df_small2$log_p_col33)
df_small2$log_p_col37 <- as.numeric(df_small2$log_p_col37)
df_small2$log_p_col40 <- as.numeric(df_small2$log_p_col40)
```

## Renaming variables
```{r}
df_small3 <- df_small2 %>%
  rename(c(repx1 = o_col1,
           repx2 = o_col2, 
           repy1 = sqrt_o_col5,
           repy2 = o_col6,
           repx3 = o_col9,
           repx4 = o_col10,
           #Predictors
           family1 = p_col5,
           #family2 = p_col6,
           family2 = p_col28,
           family3 = sqrt_p_col29,
           family4 = sqrt_p_col32,
           income1 = p_col1,
           income2 = log_p_col2,
           #income3 = sqrt_p_col3,
           #income3 = p_col4,
           income3 = p_col21,
           #income6 = p_col22,
           #income7 = sqrt_p_col23,
           #labour1 = p_col10,
           #labour2 = p_col11,
           labour1 = sqrt_p_col12,
           labour2 = log_p_col13,
           #labour5 = p_col14,
           #labour6 = p_col15,
           labour3 = p_col16,
           #labour4 = p_col17,
           labour4 = sqrt_p_col30,
           labour5 = log_p_col31,
           labour6 = sqrt_p_col40,
           educ1 = sqrt_p_col18,
           educ2 = sqrt_p_col19,
           educ3 = p_col20,
           perc_children1 = p_col8,
           perc_children2 = p_col9,
           black1 = sqrt_p_col33,
           married_children1 = sqrt_p_col24,
           married_children2 = sqrt_p_col25,
           married_children3 = p_col27,
           married_children4 = sqrt_p_col37,
           married_children5 = p_col38
          ))
#write.csv(df_small2, "df_small3.csv")
```

```{r}
df_small3 <- select(df_small3,c('cod', 'uf','repx1', 'repx2', 'repx3', 'repx4', 'repy1', 'repy2', 'family1', 'family2', 'family3', 'family4', 'income1', 'income2', 'income3', 'labour1', 'labour2', 'labour3', 'labour4', 'labour5', 'labour6', 'educ1', 'educ2', 'educ3', 'perc_children1', 'perc_children2', 'black1', 'married_children1', 'married_children2', 'married_children3', 'married_children4', 'married_children5'
) )
```

## Filtering children Top and Bottom quantiles
Here I'm filtering Quartile 1 and Quartile 4 of children aged 0-4 and 5-9. The hypothesis is an equal or stronger prediction of Q4 (i.e., high percentage of children) and a lower prediction in Q1.
```{r}
# 4135/4 = 1033.75

# Children aged 0-4 top quantile
top_04 <- df_small3 %>%
          slice_max(perc_children1, n = 1034)
          
# Children aged 0-4 bottom quantile
bottom_04 <- df_small3 %>%
             slice_min(perc_children1, n = 1034)

# Children aged 5-9 top quantile
top_59 <- df_small3 %>%
          slice_max(perc_children2, n = 1034)

# Children aged 5-9 bottom quantile
bottom_59 <- df_small3 %>%
             slice_min(perc_children2, n = 1034)

```


# Models
I will be changing the models directly here and only saving the last one, but the steps can be deduced from the description in this file, the graphs, and the CSVs.
I will only use nboot = 100.
I will also only test two models with and without *income* and *education* and in this second model I will only assess the difference in **R²** and **predictive value**.
```{r}
br_mm <- constructs(
  composite("early_reproduction",  multi_items("repx", 1:4), weights = mode_A),
  composite("married",  multi_items("repy", 1:2), weights = mode_A),
  composite("family_size", multi_items("family", 1:4), weights = mode_B),
  composite("income", multi_items("income", 1:3), weights = mode_B),
  #composite("labour", multi_items("labour", 1:6), weights = mode_B),
  composite("education", multi_items("educ", 1:3), weights = mode_B),
  #composite("children_0_9", multi_items("perc_children", 1:2), weights = mode_B),
  composite("skin_colour_black", single_item("black1")),
  composite("youth_married_children", multi_items("married_children", 1:5), weights = mode_B)
  )
```

```{r}
br_sm <- relationships(
  paths(from = c("family_size",
                 #"income",
                 #"labour",
                 #"education",
                 #"children_0_9",
                 #"skin_colour_black",
                 "youth_married_children"),
        to = "early_reproduction"),
   paths(from = c("family_size",
                 "income",
                 #"labour",
                 #"education",
                 #"children_0_9",
                 "skin_colour_black"),
                 #"youth_married_children"),
        to = "married")
               
)
```

```{r}
br_general <- estimate_pls(data = df_small3,
      measurement_model = br_mm,
      structural_model = br_sm,
      inner_weights = path_weighting,
      missing = mean_replacement)
```

```{r}
br_top04 <- estimate_pls(data = top_04,
      measurement_model = br_mm,
      structural_model = br_sm,
      inner_weights = path_weighting,
      missing = mean_replacement)
```

```{r}
br_bottom04 <- estimate_pls(data = bottom_04,
      measurement_model = br_mm,
      structural_model = br_sm,
      inner_weights = path_weighting,
      missing = mean_replacement)
```

```{r}
br_top59 <- estimate_pls(data = top_59,
      measurement_model = br_mm,
      structural_model = br_sm,
      inner_weights = path_weighting,
      missing = mean_replacement)
```

```{r}
br_bottom59 <- estimate_pls(data = bottom_59,
      measurement_model = br_mm,
      structural_model = br_sm,
      inner_weights = path_weighting,
      missing = mean_replacement)
```

```{r}
summary_br_general<- summary(br_general)
summary_br_general$iterations
```

```{r}
summary_br_top04<- summary(br_top04)
summary_br_top04$iterations

summary_br_bottom04<- summary(br_bottom04)
summary_br_bottom04$iterations

summary_br_top59<- summary(br_top59)
summary_br_top59$iterations

summary_br_bottom59<- summary(br_bottom59)
summary_br_bottom59$iterations

#If it didn't reach 300 iterations it means the model converged.
```

```{r}
boot_br_general<- bootstrap_model(seminr_model = br_general,
                                   nboot = 100,
                                   cores = parallel::detectCores(),
                                   seed = 123)
```

```{r}
boot_br_top04<- bootstrap_model(seminr_model = br_top04,
                                   nboot = 100,
                                   cores = parallel::detectCores(),
                                   seed = 123)
```

```{r}
boot_br_bottom04<- bootstrap_model(seminr_model = br_bottom04,
                                   nboot = 100,
                                   cores = parallel::detectCores(),
                                   seed = 123)
```

```{r}
boot_br_top59<- bootstrap_model(seminr_model = br_top59,
                                   nboot = 100,
                                   cores = parallel::detectCores(),
                                   seed = 123)
```

```{r}
boot_br_bottom59<- bootstrap_model(seminr_model = br_bottom59,
                                   nboot = 100,
                                   cores = parallel::detectCores(),
                                   seed = 123)
```

```{r}
sum_boot_br_top04 <-summary(boot_br_top04, alpha = 0.01)
sum_boot_br_bottom04 <-summary(boot_br_bottom04, alpha = 0.01)
sum_boot_br_top59 <-summary(boot_br_top59, alpha = 0.01)
sum_boot_br_bottom59 <-summary(boot_br_bottom59, alpha = 0.01)

```

## Plotting it
```{r}
plot(summary_br_general$reliability)
plot(boot_br_general)
```

```{r}
plot(summary_br_top04$reliability)
plot(boot_br_top04)
```

```{r}
plot(summary_br_bottom04$reliability)
plot(boot_br_bottom04)
```

```{r}
plot(summary_br_top59$reliability)
plot(boot_br_top59)
```

```{r}
plot(summary_br_bottom59$reliability)
plot(boot_br_bottom59)
```


**First model**<br/>
R² of both top quartiles performing better than the bottom quartiles for *early_reproduction*.
R² of both bottom quartiles performing better than the top quartiles for *married*.
Reliability of *married* is below the threshold in both bottom quartiles.

**Second model**<br/>
R² of both top quartiles performing better than the bottom quartiles for *early_reproduction*.
R² of both bottom quartiles performing better than the top quartiles for *married*.
The explanatory power decreased by .1 for *early_reproduction* though.


# Inspecting measurement model<br/>
<font size="4">**Reflective factors (outcomes)**</font><br/>
Here we are looking for variables "rep" loading into outcome variables.

<font size="4">Inspecting the outer loadings</font> 
```{r}
summary_br_top04$loadings
write.csv(summary_br_top04$loadings, file = "loadings_br_top04.csv")
```

```{r}
summary_br_bottom04$loadings
write.csv(summary_br_bottom04$loadings, file = "loadings_br_bottom04.csv")
```

```{r}
summary_br_top59$loadings
write.csv(summary_br_top59$loadings, file = "loadings_br_top59.csv")
```

```{r}
summary_br_bottom59$loadings
write.csv(summary_br_bottom59$loadings, file = "loadings_br_bottom59.csv")
```

We are looking for values above .7.<br/>

**1st model**<br/>
*repx3* (females aged 15-19 with children) in *early_reproduction* was below .7 in the bottom quartiles.

**2nd model**<br/>


<font size="4">Inspecting the indicators reliability</font>
```{r}
#summary_br_m$loadings^2
#write.csv(summary_br_m$loadings^2, file = "loadings_squared_br5.csv")
```

We are looking for values above .5.<br/>

I skipped this measure. It will reflect the loadings in the previous measure.

<font size="4">Inspecting the internal consistency and reliability</font>
```{r}
summary_br_top04$reliability
write.csv(summary_br_top04$reliability, file = "reliability_br_top04.csv")

summary_br_bottom04$reliability
write.csv(summary_br_bottom04$reliability, file = "reliability_br_bottom04.csv")

summary_br_top59$reliability
write.csv(summary_br_top59$reliability, file = "reliability_br_top59.csv")

summary_br_bottom59$reliability
write.csv(summary_br_bottom59$reliability, file = "reliability_br_bottom59.csv")
```

Alpha, rhoC, and rhoA should be above .7 and AVE should be above .5.

**1st model**<br/>
Reliability of *married* is below the threshold in both bottom quartiles..<br/>

**2nd model**<br/>
.<br/>


<font size="4">Fornell-Larcker criterion and HTMT to assess discriminant validity</font>
```{r}
summary_br_top04$validity$fl_criteria
summary_br_bottom04$validity$fl_criteria
summary_br_top59$validity$fl_criteria
summary_br_bottom59$validity$fl_criteria
write.csv(summary_br_top04$validity$fl_criteria, "fl_discriminant_validity_br_top04.csv")
write.csv(summary_br_top04$validity$fl_criteria, "fl_discriminant_validity_br_bottom04.csv")
write.csv(summary_br_top04$validity$fl_criteria, "fl_discriminant_validity_br_top59.csv")
write.csv(summary_br_top04$validity$fl_criteria, "fl_discriminant_validity_br_bottom59.csv")
```
Fornell-Larcker table reports the square root of the AVE on the diagonal and construct correlations on the lower triangle (the between factor/components values). The diagonal should be larger than the construct correlations.<br/>

**1st Model**<br/>
All quartiles passed the criteria<br/>

**2nd Model**<br/>
Same as above<br/>


```{r}
summary_br_top04$validity$htmt
write.csv(summary_br_top04$validity$htmt, "htmt_discriminant_validity_br_top04.csv")

summary_br_bottom04$validity$htmt
write.csv(summary_br_bottom04$validity$htmt, "htmt_discriminant_validity_br_bottom04.csv")

summary_br_top59$validity$htmt
write.csv(summary_br_top59$validity$htmt, "htmt_discriminant_validity_br_top59.csv")

summary_br_bottom59$validity$htmt
write.csv(summary_br_bottom59$validity$htmt, "htmt_discriminant_validity_br_bottom59.csv")
```
HTMT should be below .9 or ideally below .85. HTMT is typically a better alternative for discriminant validity than FL.<br/>

**1st Model**<br/>
*income* to *early_reproduction* above .9. in the top59 quartile.
Nothing above .8 for the bottom quartiles.

**2nd Model**<br/>


```{r}
sum_boot_br_top04$bootstrapped_HTMT
write.csv(sum_boot_br_top04$bootstrapped_HTMT, file = "boot_htmt_br_top04.csv")

sum_boot_br_bottom04$bootstrapped_HTMT
write.csv(sum_boot_br_bottom04$bootstrapped_HTMT, file = "boot_htmt_br_bottom04.csv")

sum_boot_br_top59$bootstrapped_HTMT
write.csv(sum_boot_br_top59$bootstrapped_HTMT, file = "boot_htmt_br_top59.csv")

sum_boot_br_bottom59$bootstrapped_HTMT
write.csv(sum_boot_br_bottom59$bootstrapped_HTMT, file = "boot_htmt_br_bottom59.csv")
```

**1st Model**<br/>
*income* to *early_reproduction* above crossing 1 in the top59 quartile.<br/>

**2nd Model**<br/>


<font size="4">**Formative factors (predictors)**</font><br/>
Now we are looking at all factors, excluding *early_reproduction* and *married*<br/>

<font size="4">Inspecting collinearity</font><br/>
VIF above 5 is unacceptable, above 2 or 3 might be problematic.
```{r}
summary_br_top04$validity$vif
summary_br_bottom04$validity$vif
summary_br_top59$validity$vif
summary_br_bottom59$validity$vif
```

**1st Model**<br/>
Nothing above .3.

**2nd Model**<br/>


<font size="4">Indicator Weights - Significance</font><br/>
I'll adopt at least .01 significance considering the sample size. So we need a T. Stat of 2.576 minimum.<br/>
Confidence intervals should not cross zero.
```{r}
sum_boot_br_top04$bootstrapped_weights
write.csv(sum_boot_br_top04$bootstrapped_weights, file = "boot_weights_br_top04.csv")

sum_boot_br_bottom04$bootstrapped_weights
write.csv(sum_boot_br_bottom04$bootstrapped_weights, file = "boot_weights_br_bottom04.csv")

sum_boot_br_top59$bootstrapped_weights
write.csv(sum_boot_br_top59$bootstrapped_weights, file = "boot_weights_br_top59.csv")

sum_boot_br_bottom59$bootstrapped_weights
write.csv(sum_boot_br_bottom59$bootstrapped_weights, file = "boot_weights_br_bottom59.csv")
```

**1st model**<br/>
Some variables in *education*, *income*, and *youth_married_children* were not significant in all the models. The difference might be due the reduction in sample size.

**2nd model**<br/>


<font size="4">Indicators absolute importance - loadings - Significance</font><br/>
I'll adopt at least .01 significance considering the sample size. So we need a T. Stat of 2.576 minimum.<br/>
Confidence intervals should not cross zero.
```{r}
sum_boot_br_top04$bootstrapped_loadings
write.csv(sum_boot_br_top04$bootstrapped_loadings, file = "boot_loadings_br_top04.csv")

sum_boot_br_bottom04$bootstrapped_loadings
write.csv(sum_boot_br_bottom04$bootstrapped_loadings, file = "boot_loadings_br_bottom04.csv")

sum_boot_br_top59$bootstrapped_loadings
write.csv(sum_boot_br_top59$bootstrapped_loadings, file = "boot_loadings_br_top59.csv")

sum_boot_br_bottom59$bootstrapped_loadings
write.csv(sum_boot_br_bottom59$bootstrapped_loadings, file = "boot_loadings_br_bottom59.csv")
```

**1st model**<br/>
*education* loadings were generally not significant in all quartiles. *income* generally not significant in bottom quartiles.

**2nd model**<br/>


# Structural model<br/>
<font size="4">Colinearity</font><br/>
VIF above 5 is unacceptable, above 2 or 3 might be problematic.
```{r}
summary_br_top04$vif_antecedents
summary_br_bottom04$vif_antecedents
summary_br_top59$vif_antecedents
summary_br_bottom59$vif_antecedents
```

**1st model**
Nothing above 2.

**2nd model**


<font size="4">Relevance and significance</font><br/>
Paths ("Original Est.) should be at least around .1 to be considered of some value
I'll adopt at least .01 significance considering the sample size. So we need a "T. Stat" of 2.576 minimum.<br/>
Confidence intervals should not cross zero.<br/>
```{r}
sum_boot_br_top04$bootstrapped_paths
write.csv(sum_boot_br_top04$bootstrapped_paths, file = "boot_paths_br_top04.csv")

sum_boot_br_bottom04$bootstrapped_paths
write.csv(sum_boot_br_bottom04$bootstrapped_paths, file = "boot_paths_br_bottom04.csv")

sum_boot_br_top59$bootstrapped_paths
write.csv(sum_boot_br_top59$bootstrapped_paths, file = "boot_paths_br_top59.csv")

sum_boot_br_bottom59$bootstrapped_paths
write.csv(sum_boot_br_bottom59$bootstrapped_paths, file = "boot_paths_br_bottom59.csv")
```

**1st model**
*income* and *education* not significant to *married* in top quartiles.

**2nd model**


Paths ("Original Est.) should be at least around .1 to be considered of some value
I'll adopt at least .01 significance considering the sample size. So we need a "T. Stat" of 2.576 minimum.<br/>
Confidence intervals should not cross zero.
```{r}
sum_boot_br_top04$bootstrapped_total_paths
write.csv(sum_boot_br_top04$bootstrapped_total_paths, file = "boot_total_paths_br_top04.csv")

sum_boot_br_bottom04$bootstrapped_total_paths
write.csv(sum_boot_br_bottom04$bootstrapped_total_paths, file = "boot_total_paths_br_bottom04.csv")

sum_boot_br_top59$bootstrapped_total_paths
write.csv(sum_boot_br_top59$bootstrapped_total_paths, file = "boot_total_paths_br_top59.csv")

sum_boot_br_bottom59$bootstrapped_total_paths
write.csv(sum_boot_br_bottom59$bootstrapped_total_paths, file = "boot_total_paths_br_bottom59.csv")
```

**1st model**
Generally agreeing with paths above.

<font size="4">Explanatory power</font><br/>
R² should aim at above .3<br/>
. <.2 = neglibigle<br/>
. .2 - .5 = weak<br/>
. .5 - .7 = moderate<br/>
. >.7 = Strong<br/>
(Source: https://people.duke.edu/~rnau/rsquared.htm)<br/>
```{r}
summary_br_top04$paths
write.csv(summary_br_top04$paths, file = "boot_r_squared_br_top04.csv")

summary_br_bottom04$paths
write.csv(summary_br_bottom04$paths, file = "boot_r_squared_br_bottom04.csv")

summary_br_top59$paths
write.csv(summary_br_top59$paths, file = "boot_r_squared_br_top59.csv")

summary_br_bottom59$paths
write.csv(summary_br_bottom59$paths, file = "boot_r_squared_br_bottom59.csv")
```

**1st model**<br/>
R² of the top quartiles predict *early_reproduction* .1 better than bottom quartiles.

**2nd model**<br/>


<font size="4">Effect size</font><br/>
f² should aim at above .1
. ≥ 0.02 = small
. ≥ 0.15 = medium
. ≥ 0.35 = large
(Source; https://www.ncbi.nlm.nih.gov/pmc/articles/PMC3328081/)
```{r}
summary_br_top04$fSquare
write.csv(summary_br_top04$fSquare, file = "boot_f_squared_br_top04.csv")

summary_br_bottom04$fSquare
write.csv(summary_br_bottom04$fSquare, file = "boot_f_squared_br_bottom04.csv")

summary_br_top59$fSquare
write.csv(summary_br_top59$fSquare, file = "boot_f_squared_br_top59.csv")

summary_br_bottom59$fSquare
write.csv(summary_br_bottom59$fSquare, file = "boot_f_squared_br_bottom59.csv")
```

**1st model**
Some moderate effects on *early_reproduction* in the top quartiles.


## <font size="4">Predictive value</font><br/>
```{r}
predict_br_top04  <-predict_pls(
  model = br_top04,
  technique = predict_DA,
  noFolds = 10,
  reps = 10
)
```

```{r}
predict_br_bottom04  <-predict_pls(
  model = br_bottom04,
  technique = predict_DA,
  noFolds = 10,
  reps = 10
)
```

```{r}
predict_br_top59  <-predict_pls(
  model = br_top59,
  technique = predict_DA,
  noFolds = 10,
  reps = 10
)
```

```{r}
predict_br_bottom59  <-predict_pls(
  model = br_bottom59,
  technique = predict_DA,
  noFolds = 10,
  reps = 10
)
```

Summarizing it
```{r}
sum_predict_br_top04  <- summary(predict_br_top04 )
sum_predict_br_top04 
```

```{r}
sum_predict_br_bottom04  <- summary(predict_br_bottom04 )
sum_predict_br_bottom04 
```

```{r}
sum_predict_br_top59  <- summary(predict_br_top59 )
sum_predict_br_top59 
```

```{r}
sum_predict_br_bottom59  <- summary(predict_br_bottom59 )
sum_predict_br_bottom59 
```

```{r}
par(mfrow=c(1,3))
plot(sum_predict_br_top04,
     indicator = "repx1")
plot(sum_predict_br_top04,
     indicator = "repx2")
plot(sum_predict_br_top04,
     indicator = "repx3")
plot(sum_predict_br_top04,
     indicator = "repx4")
plot(sum_predict_br_top04,
     indicator = "repy1")
plot(sum_predict_br_top04,
     indicator = "repy2")

par(mfrow=c(1,1))
```

```{r}
par(mfrow=c(1,3))
plot(sum_predict_br_bottom04,
     indicator = "repx1")
plot(sum_predict_br_bottom04,
     indicator = "repx2")
plot(sum_predict_br_bottom04,
     indicator = "repx3")
plot(sum_predict_br_bottom04,
     indicator = "repx4")
plot(sum_predict_br_bottom04,
     indicator = "repy1")
plot(sum_predict_br_bottom04,
     indicator = "repy2")

par(mfrow=c(1,1))
```

```{r}
par(mfrow=c(1,3))
plot(sum_predict_br_top59,
     indicator = "repx1")
plot(sum_predict_br_top59,
     indicator = "repx2")
plot(sum_predict_br_top59,
     indicator = "repx3")
plot(sum_predict_br_top59,
     indicator = "repx4")
plot(sum_predict_br_top59,
     indicator = "repy1")
plot(sum_predict_br_top59,
     indicator = "repy2")

par(mfrow=c(1,1))
```

```{r}
par(mfrow=c(1,3))
plot(sum_predict_br_bottom59,
     indicator = "repx1")
plot(sum_predict_br_bottom59,
     indicator = "repx2")
plot(sum_predict_br_bottom59,
     indicator = "repx3")
plot(sum_predict_br_bottom59,
     indicator = "repx4")
plot(sum_predict_br_bottom59,
     indicator = "repy1")
plot(sum_predict_br_bottom59,
     indicator = "repy2")

par(mfrow=c(1,1))
```


Looking at RMSE out of sample to assess predictive value

**First run**

Top quartiles

Variables:        Rep1  Rep2  Rep3  Rep4  Repy1 Repy2<br/>
PLS-SEM-04  RMSE  0.719 0.613 0.753 1.231 0.179 0.576<br/>
Naive LM-04 RMSE  0.683 0.585 0.730 1.188 0.174 0.536<br/>

PLS-SEM-59        0.719 0.621 0.768 1.218 0.185 0.577<br/>
Naive LM-59       0.695 0.583 0.751 1.183 0.179 0.541<br/>            
                    
Bottom quartiles

Variables:      Rpx1  Rpx2  Rpx3  Rpx4  Rpy1  Rpy2<br/>
PLS-SEM-04  RMSE  0.632 0.513 0.558 1.136 0.185 0.487<br/>
Naive LM-04 RMSE  0.592 0.477 0.545 1.041 0.181 0.446<br/>
PLS-SEM-59        0.580 0.486 0.545 1.048 0.176 0.481<br/>
Naive LM-59       0.554 0.447 0.534 0.970 0.173 0.451<br/>     

**2nd run**.
Top quartiles

Variables:        Rep1  Rep2  Rep3  Rep4  Repy1 Repy2<br/>
PLS-SEM-04  RMSE  0.745 0.686 0.763 1.239 0.179 0.572<br/>
Naive LM-04 RMSE  0.682 0.590 0.727 1.181 0.175 0.549<br/>

PLS-SEM-59        0.777 0.713 0.771 1.240 0.185 0.580<br/>
Naive LM-59       0.698 0.588 0.751 1.180 0.181 0.554<br/>            
                    
Bottom quartiles

Variables:         Rpx1  Rpx2  Rpx3  Rpx4  Rpy1  Rpy2<br/>
PLS-SEM-04  RMSE  0.660 0.575 0.563 1.145 0.186 0.493<br/>
Naive LM-04 RMSE  0.594 0.481 0.546 1.052 0.181 0.448<br/>
PLS-SEM-59        0.617 0.558 0.542 1.045 0.178 0.486<br/>
Naive LM-59       0.557 0.451 0.534 0.975 0.173 0.453<br/>

PLS-SEM is consistently above the Naive Linear model in both quartiles, but the difference is very small.


```{r}
range1 <- range(df_small3$repx1, na.rm = TRUE)
range2 <- range(df_small3$repx2, na.rm = TRUE)
range3 <- range(df_small3$repx3, na.rm = TRUE)
range4 <- range(df_small3$repx4, na.rm = TRUE)
range5 <- range(df_small3$repy1, na.rm = TRUE)
range6 <- range(df_small3$repy2, na.rm = TRUE)
cat(" Range of repx1:", range1,";","\n","Range of repx2:", range2,";","\n","Range of repx3:", range3,";","\n","Range of repx4:", range4,";","\n","Range of repy1", range5,";","\n","Range of repy2:", range6,".","\n")
```

Min:  3.11     3.46      0            
Max: 12.51    12.68   5.81

## Code for trying the stratified cross validation
I didn't run this analysis in this study.
```{r}
# k <- 10   # Number of folds
# set.seed(123)  # For reproducibility
# 
# # Create stratified folds based on a target variable
# stratified_split <- createDataPartition(df5$uf, p = 0.9, list = FALSE)
# folds <- createFolds(stratified_split, k = k, list = TRUE, returnTrain = TRUE)
```

```{r}
# results <- lapply(folds, function(x) {
#     train_data <- df5[-x, ]
#     test_data <- df5[x, ]
# 
#     fit <- estimate_pls(data = train_data, model = br_first_m)  
#     predictions <- predict_pls(fit, newdata = test_data)
# 
#     # Calculate metrics - use SeminR options here 
#     performance(predictions, test_data$uf)  
# })
```

```{r}

```
