# Supplementary material for: Harshness Predicts Reproduction in Brazilian Municipalities and US Counties: A Life History Theory Approach
Source: Evol Psychol. 2026 Apr 15;24(2):14747049261432896. doi: 10.1177/14747049261432896 (PMC13087386; doi:10.1177/14747049261432896)
Supplement: sj-zip-1-evp-10.1177_14747049261432896 - Supplemental material for Harshness Predicts Reproduction in Brazilian Municipalities and US Counties: A Life History Theory Approach [file sj-zip-1-evp-10.1177_14747049261432896.zip › Brazil_Analyses_ethinicity_mediation_model.Rmd]

---
title: "LHT Brazil"
author: "---"
date: "`r Sys.Date()`"
output: html_document
---

```{r setup, include=FALSE}
knitr::opts_chunk$set(echo = TRUE)
knitr::opts_knit$set(root.dir = "G:/OneDrive/McMaster/thesis_studies/LHT_Brazil/Data/csvs_and_analyses")
```

# Loading packages
```{r}
library(dplyr)        # for general data wrangling
library(seminr)       # for PLS-SEM
library(corrr)        # for correlation matrices
library(ggcorrplot)   # for correlation plots
library(FactoMineR)   # for PCAs
library(factoextra)   # for PCA plots
library(lavaan)       # for EFA and CB-SEM (if necessary)
library(caret)        # for stratified cross validation (if necessary)
```

If you ever want to clean your environment.
```{r}
#rm(list=ls())
```

# Model for the df_small2 data frame - with *skin_colour_black* as outcome

This data frame has outliers removed and several squareroot and log transformation variables.
See above for the variables that were chosen (regular, square root or log transformed) and the NA inclusions because of infinity values with the log transformation.

In Excel I added the column *uf* for the states codes. It will be used in the stratified cross-validation analysis.

```{r}
df_small2 <- read.csv("df_small2.csv")
df_small2$cod <- as.character(df_small2$cod)
df_small2$uf <- as.character(df_small2$uf)
df_small2$log_p_col3 <- as.numeric(df_small2$log_p_col3)
df_small2$log_p_col4 <- as.numeric(df_small2$log_p_col4)
df_small2$log_p_col6 <- as.numeric(df_small2$log_p_col6)
df_small2$log_p_col12  <- as.numeric(df_small2$log_p_col12 )
df_small2$log_p_col18  <- as.numeric(df_small2$log_p_col18 )
df_small2$log_p_col19 <- as.numeric(df_small2$log_p_col19)
df_small2$log_p_col24 <- as.numeric(df_small2$log_p_col24)
df_small2$log_p_col25 <- as.numeric(df_small2$log_p_col25)
df_small2$log_p_col29 <- as.numeric(df_small2$log_p_col29)
df_small2$log_p_col32 <- as.numeric(df_small2$log_p_col32)
df_small2$log_p_col33 <- as.numeric(df_small2$log_p_col33)
df_small2$log_p_col37 <- as.numeric(df_small2$log_p_col37)
df_small2$log_p_col40 <- as.numeric(df_small2$log_p_col40)
```

## Renaming variables
```{r}
df_small3 <- df_small2 %>%
  rename(c(repx1 = o_col1,
           repx2 = o_col2, 
           repy1 = sqrt_o_col5,
           repy2 = o_col6,
           repx3 = o_col9,
           repx4 = o_col10,
           #Predictors
           family1 = p_col5,
           #family2 = p_col6,
           family2 = p_col28,
           family3 = sqrt_p_col29,
           family4 = sqrt_p_col32,
           income1 = p_col1,
           income2 = log_p_col2,
           #income3 = sqrt_p_col3,
           #income3 = p_col4,
           income3 = p_col21,
           #income6 = p_col22,
           #income7 = sqrt_p_col23,
           #labour1 = p_col10,
           #labour2 = p_col11,
           labour1 = sqrt_p_col12,
           labour2 = log_p_col13,
           #labour5 = p_col14,
           #labour6 = p_col15,
           labour3 = p_col16,
           #labour4 = p_col17,
           labour4 = sqrt_p_col30,
           labour5 = log_p_col31,
           labour6 = sqrt_p_col40,
           educ1 = sqrt_p_col18,
           educ2 = sqrt_p_col19,
           educ3 = p_col20,
           perc_children1 = p_col8,
           perc_children2 = p_col9,
           black1 = sqrt_p_col33,
           married_children1 = sqrt_p_col24,
           married_children2 = sqrt_p_col25,
           married_children3 = p_col27,
           married_children4 = sqrt_p_col37,
           married_children5 = p_col38
          ))
#write.csv(df_small2, "df_small3.csv")
```

```{r}
df_small3 <- select(df_small3,c('cod', 'uf','repx1', 'repx2', 'repx3', 'repx4', 'repy1', 'repy2', 'family1', 'family2', 'family3', 'family4', 'income1', 'income2', 'income3', 'labour1', 'labour2', 'labour3', 'labour4', 'labour5', 'labour6', 'educ1', 'educ2', 'educ3', 'perc_children1', 'perc_children2', 'black1', 'married_children1', 'married_children2', 'married_children3', 'married_children4', 'married_children5'
) )
```

# Models
I will be changing the models directly here and only saving the last one, but the steps can be deduced from the description in this file, the graphs, and the CSVs.
```{r}
br_mm <- constructs(
  composite("early_reproduction",  multi_items("repx", 1:4), weights = mode_A),
  #composite("married",  multi_items("repy", 1:2), weights = mode_A),
  composite("family_size", multi_items("family", 1:4), weights = mode_B),
  composite("income", multi_items("income", 1:3), weights = mode_B),
  #composite("labour", multi_items("labour", 1:6), weights = mode_B),
  #composite("education", multi_items("educ", 1:3), weights = mode_B),
  #composite("children_0_9", multi_items("perc_children", 1:2), weights = mode_B),
  composite("skin_colour_black", single_item("black1")),
  composite("youth_married_children", multi_items("married_children", 1:5), weights = mode_B)
  )
```

```{r}
br_sm <- relationships(
  paths(from = c("family_size",
                 #"income",
                 #"labour",
                 #"education",
                 #"children_0_9",
                 #"skin_colour_black",
                 "youth_married_children"),
        to = "skin_colour_black"),
  paths(from = c("family_size",
                 #"income",
                 #"labour",
                 #"education",
                 #"children_0_9",
                 #"skin_colour_black",
                 "youth_married_children"),
        to = "early_reproduction"),
  paths(from = "skin_colour_black",
        to = "early_reproduction")
   )
```

```{r}
br_m <- estimate_pls(data = df_small3,
      measurement_model = br_mm,
      structural_model = br_sm,
      inner_weights = path_weighting,
      missing = mean_replacement)
```

```{r}
summary_br_m<- summary(br_m)
summary_br_m$iterations
#If it didn't reach 300 iterations it means the model converged.
```

I ran and saved the CSVs with nboot = 10,000. Saving the HTML with 100 to save time.
```{r}
boot_br_m<- bootstrap_model(seminr_model = br_m,
                                   nboot = 100,
                                   cores = parallel::detectCores(),
                                   seed = 123)
```

```{r}
sum_boot_br_m <-summary(boot_br_m, alpha = 0.01)
```

## Plotting it
```{r}
plot(summary_br_m$reliability)
plot(boot_br_m)
```

**First model**<br/>
In this model comparison I am testing *skin_colour_black* as mediator. I am booting nboot = 100 and I am only assessing the paths. Everything else is probably similar to the other models.


# Inspecting measurement model<br/>
<font size="4">**Reflective factors (outcomes)**</font><br/>
Here we are looking for variables "rep" loading into outcome variables.

<font size="4">Inspecting the outer loadings</font> 
```{r}
summary_br_m$loadings
#write.csv(summary_br_m$loadings, file = "loadings_br_er.csv")
```

We are looking for values above .7.<br/>

**1st model**<br/>
All variables above .8.
Accepting it.


<font size="4">Inspecting the indicators reliability</font>
```{r}
summary_br_m$loadings^2
#write.csv(summary_br_m$loadings^2, file = "loadings_squared_br_er.csv")
```

We are looking for values above .5.<br/>

**1st model**<br/>
It passed the threshold for the factor.<br/>

<font size="4">Inspecting the internal consistency and reliability</font>
```{r}
summary_br_m$reliability
plot(summary_br_m$reliability)
#write.csv(summary_br_m$reliability, file = "reliability_br_er.csv")
```

Alpha, rhoC, and rhoA should be above .7 and AVE should be above .5.

**1st model**<br/>
It passed.<br/>

<font size="4">Fornell-Larcker criterion and HTMT to assess discriminant validity</font>
```{r}
summary_br_m$validity$fl_criteria
#write.csv(summary_br_m$validity$fl_criteria, "fl_discriminant_validity_br_er.csv")
```
Fornell-Larcker table reports the square root of the AVE on the diagonal and construct correlations on the lower triangle (the between factor/components values). The diagonal should be larger than the construct correlations.<br/>

**1st Model**<br/>
It passed the criteria<br/>


```{r}
summary_br_m$validity$htmt
#write.csv(summary_br_m$validity$htmt, "htmt_discriminant_validity_br_er.csv")
```
HTMT should be below .9 or ideally below .85. HTMT is typically a better alternative for discriminant validity than FL.<br/>

**1st Model**<br/>
*early_reproduction* is now above .9 with all predictors.
I will accept it if not passing 1 on the bootstrap.

```{r}
sum_boot_br_m$bootstrapped_HTMT
#write.csv(sum_boot_br_m$bootstrapped_HTMT, file = "boot_htmt_br_er.csv")
```

**1st Model**<br/>
None passed 1.
I'm accepting the factors and moving to formative factors

<font size="4">**Formative factors (predictors)**</font><br/>
Now we are looking at all factors, excluding *early_reproduction* and *married*<br/>

<font size="4">Inspecting collinearity</font><br/>
VIF above 5 is unacceptable, above 2 or 3 might be problematic.
```{r}
summary_br_m$validity$vif
```

**1st Model**<br/>
All predictor variables below 3. Assuming non-colinearity


<font size="4">Indicator Weights - Significance</font><br/>
I'll adopt at least .01 significance considering the sample size. So we need a T. Stat of 2.576 minimum.<br/>
Confidence intervals should not cross zero.
```{r}
sum_boot_br_m$bootstrapped_weights
#write.csv(sum_boot_br_m$bootstrapped_weights, file = "boot_weights_br_er.csv")
```

**1st model**<br/>
All significant and not crossing zero


<font size="4">Indicators absolute importance - loadings - Significance</font><br/>
I'll adopt at least .01 significance considering the sample size. So we need a T. Stat of 2.576 minimum.<br/>
Confidence intervals should not cross zero.
```{r}
sum_boot_br_m$bootstrapped_loadings
#write.csv(sum_boot_br_m$bootstrapped_loadings, file = "boot_loadings_br_er.csv")
```

**1st model**<br/>
All significant and generally loading well.

# Structural model<br/>
<font size="4">Colinearity</font><br/>
VIF above 5 is unacceptable, above 2 or 3 might be problematic.
```{r}
summary_br_m$vif_antecedents
```

**1st model**<br/>
*income* still above 5 and *family_size* above 3 to *early_reproduction*.
I will test a model excluding income next, but with only nboot = 100.


<font size="4">Relevance and significance</font><br/>
Paths ("Original Est.) should be at least around .1 to be considered of some value
I'll adopt at least .01 significance considering the sample size. So we need a "T. Stat" of 2.576 minimum.<br/>
Confidence intervals should not cross zero.<br/>
```{r}
sum_boot_br_m$bootstrapped_paths
#write.csv(sum_boot_br_m$bootstrapped_paths, file = "boot_paths_br_black.csv")
```
**1st model**<br/>
All significant

Paths ("Original Est.) should be at least around .1 to be considered of some value
I'll adopt at least .01 significance considering the sample size. So we need a "T. Stat" of 2.576 minimum.<br/>
Confidence intervals should not cross zero.
```{r}
sum_boot_br_m$bootstrapped_total_paths
#write.csv(sum_boot_br_m$bootstrapped_total_paths, file = "boot_total_paths_br_er.csv")
```

**1st model**<br/>
All significant.

<font size="4">Explanatory power</font><br/>
R² should aim at above .3<br/>
. <.2 = neglibigle<br/>
. .2 - .5 = weak<br/>
. .5 - .7 = moderate<br/>
. >.7 = Strong<br/>
(Source: https://people.duke.edu/~rnau/rsquared.htm)<br/>
```{r}
summary_br_m$paths
#write.csv(summary_br_m$paths, file = "boot_r_squared_br_black.csv")
```

**1st model**<br/>
Still a good explanation of *early_reproduction*.

<font size="4">Effect size</font><br/>
f² should aim at above .1
. ≥ 0.02 = small
. ≥ 0.15 = medium
. ≥ 0.35 = large
(Source; https://www.ncbi.nlm.nih.gov/pmc/articles/PMC3328081/)
```{r}
summary_br_m$fSquare
#write.csv(summary_br_m$fSquare, file = "boot_f_squared_br_er.csv")
```

I saved but I will only assess it in the final run of the model because f-square tends to agree with the r-squared output.

**1st model**<br/>
Effect on *early_reproduction* was moderate for *income* and *youth_married*, and small for *family_size*.


## <font size="4">Predictive value</font><br/>
```{r}
predict_br_m  <-predict_pls(
  model = br_m,
  technique = predict_DA,
  noFolds = 10,
  reps = 10
)
```


Summarizing it
```{r}
sum_predict_br_m  <- summary(predict_br_m )
sum_predict_br_m 
```

```{r}
par(mfrow=c(1,4))
plot(sum_predict_br_m,
     indicator = "repx1")
plot(sum_predict_br_m,
     indicator = "repx2")
plot(sum_predict_br_m,
     indicator = "repx3")
plot(sum_predict_br_m,
     indicator = "repx4")


par(mfrow=c(1,1))
```

Looking at RMSE out of sample to assess predictive value

**1st run**. Early reproduction outcome only.
Variables:    black1 repx1 repx2 repx3 repx4<br/>
PLS-SEM   RMSE 0.742 0.732 0.676 0.681 1.192
Naive LM  RMSE 0.716 0.707 0.653 0.670 1.156 

PLS-SEM is consistently above the Naive Linear model, but the difference is very small.


```{r}
range1 <- range(df_small3$repx1, na.rm = TRUE)
range2 <- range(df_small3$repx2, na.rm = TRUE)
range3 <- range(df_small3$repx3, na.rm = TRUE)
range4 <- range(df_small3$repx4, na.rm = TRUE)
cat(" Range of repx1:", range1,";","\n","Range of repx2:", range2,";","\n","Range of repx3:", range3,";","\n","Range of repx4:", range4,".","\n")
```


## Code for trying the stratified cross validation
I didn't run this analysis in this study.
```{r}
# k <- 10   # Number of folds
# set.seed(123)  # For reproducibility
# 
# # Create stratified folds based on a target variable
# stratified_split <- createDataPartition(df5$uf, p = 0.9, list = FALSE)
# folds <- createFolds(stratified_split, k = k, list = TRUE, returnTrain = TRUE)
```

```{r}
# results <- lapply(folds, function(x) {
#     train_data <- df5[-x, ]
#     test_data <- df5[x, ]
# 
#     fit <- estimate_pls(data = train_data, model = br_first_m)  
#     predictions <- predict_pls(fit, newdata = test_data)
# 
#     # Calculate metrics - use SeminR options here 
#     performance(predictions, test_data$uf)  
# })
```

```{r}

```
