# Supplementary material for: Harshness Predicts Reproduction in Brazilian Municipalities and US Counties: A Life History Theory Approach
Source: Evol Psychol. 2026 Apr 15;24(2):14747049261432896. doi: 10.1177/14747049261432896 (PMC13087386; doi:10.1177/14747049261432896)
Supplement: sj-zip-1-evp-10.1177_14747049261432896 - Supplemental material for Harshness Predicts Reproduction in Brazilian Municipalities and US Counties: A Life History Theory Approach [file sj-zip-1-evp-10.1177_14747049261432896.zip › Brazil_Analyses_selected_model.Rmd]

---
title: "LHT Brazil"
author: "---"
date: "`r Sys.Date()`"
output: html_document
---

```{r setup, include=FALSE}
knitr::opts_chunk$set(echo = TRUE)
knitr::opts_knit$set(root.dir = "G:/OneDrive/McMaster/Studies/LHT_Brazil/Data/csvs_and_analyses")
```

# Loading packages
```{r}
library(dplyr)        # for general data wrangling
library(seminr)       # for PLS-SEM
library(corrr)        # for correlation matrices
library(ggcorrplot)   # for correlation plots
library(FactoMineR)   # for PCAs
library(factoextra)   # for PCA plots
library(lavaan)       # for EFA and CB-SEM (if necessary)
library(caret)        # for stratified cross validation (if necessary)
```

If you ever want to clean your environment.
```{r}
#rm(list=ls())
```

# First Model for the df_small2 data frame

This data frame has outliers removed and several squareroot and log transformation variables.
See *Analyses_transformations_wrangling_dataframe* for the variables that were chosen (regular, square root or log transformed) and the NA inclusions because of infinity values with the log transformation.

In Excel I added the column *uf* for the states codes. It will be used in the stratified cross-validation analysis (If I do it in the future).

```{r}
df_small2 <- read.csv("df_small2.csv")
df_small2$cod <- as.character(df_small2$cod)
df_small2$uf <- as.character(df_small2$uf)
df_small2$log_p_col3 <- as.numeric(df_small2$log_p_col3)
df_small2$log_p_col4 <- as.numeric(df_small2$log_p_col4)
df_small2$log_p_col6 <- as.numeric(df_small2$log_p_col6)
df_small2$log_p_col12  <- as.numeric(df_small2$log_p_col12 )
df_small2$log_p_col18  <- as.numeric(df_small2$log_p_col18 )
df_small2$log_p_col19 <- as.numeric(df_small2$log_p_col19)
df_small2$log_p_col24 <- as.numeric(df_small2$log_p_col24)
df_small2$log_p_col25 <- as.numeric(df_small2$log_p_col25)
df_small2$log_p_col29 <- as.numeric(df_small2$log_p_col29)
df_small2$log_p_col32 <- as.numeric(df_small2$log_p_col32)
df_small2$log_p_col33 <- as.numeric(df_small2$log_p_col33)
df_small2$log_p_col37 <- as.numeric(df_small2$log_p_col37)
df_small2$log_p_col40 <- as.numeric(df_small2$log_p_col40)
```

## Renaming variables
```{r}
df_small3 <- df_small2 %>%
  rename(c(repx1 = o_col1,
           repx2 = o_col2, 
           repy1 = sqrt_o_col5,
           repy2 = o_col6,
           repx3 = o_col9,
           repx4 = o_col10,
           #Predictors
           family1 = p_col5,
           #family2 = p_col6,
           family2 = p_col28,
           family3 = sqrt_p_col29,
           family4 = sqrt_p_col32,
           income1 = p_col1,
           income2 = log_p_col2,
           #income3 = sqrt_p_col3,
           #income3 = p_col4,
           income3 = p_col21,
           #income6 = p_col22,
           #income7 = sqrt_p_col23,
           #labour1 = p_col10,
           #labour2 = p_col11,
           labour1 = sqrt_p_col12,
           labour2 = log_p_col13,
           #labour5 = p_col14,
           #labour6 = p_col15,
           labour3 = p_col16,
           #labour4 = p_col17,
           labour4 = sqrt_p_col30,
           labour5 = log_p_col31,
           labour6 = sqrt_p_col40,
           educ1 = sqrt_p_col18,
           educ2 = sqrt_p_col19,
           educ3 = p_col20,
           perc_children1 = p_col8,
           perc_children2 = p_col9,
           black1 = sqrt_p_col33,
           married_children1 = sqrt_p_col24,
           married_children2 = sqrt_p_col25,
           married_children3 = p_col27,
           married_children4 = sqrt_p_col37,
           married_children5 = p_col38
          ))
#write.csv(df_small2, "df_small3.csv")
```

```{r}
df_small3 <- select(df_small3,c('cod', 'uf','repx1', 'repx2', 'repx3', 'repx4', 'repy1', 'repy2', 'family1', 'family2', 'family3', 'family4', 'income1', 'income2', 'income3', 'labour1', 'labour2', 'labour3', 'labour4', 'labour5', 'labour6', 'educ1', 'educ2', 'educ3', 'perc_children1', 'perc_children2', 'black1', 'married_children1', 'married_children2', 'married_children3', 'married_children4', 'married_children5'
) )
```

# Models
I will be changing the models directly here and only saving the last one, but the steps can be deduced from the description in this file, the graphs, and the CSVs.
```{r}
br_mm <- constructs(
  composite("early_reproduction",  multi_items("repx", 1:4), weights = mode_A),
  composite("married",  multi_items("repy", 1:2), weights = mode_A),
  composite("family_size", multi_items("family", 1:4), weights = mode_B),
  composite("income", multi_items("income", 1:3), weights = mode_B),
  #composite("labour", multi_items("labour", 1:6), weights = mode_B),
  composite("education", multi_items("educ", 1:3), weights = mode_B),
  #composite("children_0_9", multi_items("perc_children", 1:2), weights = mode_B),
  composite("skin_colour_black", single_item("black1")),
  composite("youth_married_children", multi_items("married_children", 1:5), weights = mode_B)
  )
```

```{r}
br_sm <- relationships(
  paths(from = c("family_size",
                 "income",
                 #"labour",
                 #"education",
                 #"children_0_9",
                 #"skin_colour_black",
                 "youth_married_children"),
        to = "early_reproduction")
   # paths(from = c("family_size",
   #               "income",
   #               #"labour",
   #               "education",
   #               #"children_0_9",
   #               "skin_colour_black"),
   #               #"youth_married_children"),
   #      to = "married")
               
)
```

```{r}
br_m <- estimate_pls(data = df_small3,
      measurement_model = br_mm,
      structural_model = br_sm,
      inner_weights = path_weighting,
      missing = mean_replacement)
```

```{r}
summary_br_m<- summary(br_m)
summary_br_m$iterations
#If it didn't reach 300 iterations it means the model converged.
```

I ran and saved the CSVs with nboot = 10,000. Saving the HTML with 100 to save time.
```{r}
boot_br_m<- bootstrap_model(seminr_model = br_m,
                                   nboot = 100,
                                   cores = parallel::detectCores(),
                                   seed = 123)
```

```{r}
sum_boot_br_m <-summary(boot_br_m, alpha = 0.01)
```

## Plotting it
```{r}
plot(summary_br_m$reliability)
plot(boot_br_m)
```

**First model**<br/>
Reliability of the outcome factors are lower than threshold. Assessing the SEM plot. We have colinearities in the *early_reproduction* factor and in the *lack_of_resources* component.

**Second model**<br/>
Reliability of *early_reproduction* is well above threshold and *married* is just above it.

**Fourth model**<br/>
Same as above.

**Fifth model**<br/>
One of the final ones to discuss about. Trying one without *married*, one without *income* and using skin_colour_black as mediation. 
Same as above.


# Inspecting measurement model<br/>
<font size="4">**Reflective factors (outcomes)**</font><br/>
Here we are looking for variables "rep" loading into outcome variables.

<font size="4">Inspecting the outer loadings</font> 
```{r}
summary_br_m$loadings
#write.csv(summary_br_m$loadings, file = "loadings_br5.csv")
```

We are looking for values above .7.<br/>

**1st model**<br/>
*rep3* and *rep4* (people married and living together aged 14-19 and 20-24, respectively) in *early_reproduction* have to be split into another factor.

Reducing *lack_of_resources* to *income* (i.e., removing households with a fridge, people with 1-2 and 2-3 minimum wages), and splitting *early_reproduction* into *early_reproduction* and *married*.

**2nd model**<br/>
All variables above .7. There probably is some colinearity. 
Moving on for now.

**4th model**<br/>
All variables above .8, actualy. There probably is some colinearity. 
Accepting it.

**5th model**<br/>
Same as before.
Accepting it.

<font size="4">Inspecting the indicators reliability</font>
```{r}
summary_br_m$loadings^2
#write.csv(summary_br_m$loadings^2, file = "loadings_squared_br5.csv")
```

We are looking for values above .5.<br/>

**2nd model**<br/>
They also passed their threshold for their factor.<br/>

**4th model**<br/>
Same as above.<br/>

**5th model**<br/>
Same as above.<br/>

<font size="4">Inspecting the internal consistency and reliability</font>
```{r}
summary_br_m$reliability
plot(summary_br_m$reliability)
#write.csv(summary_br_m$reliability, file = "reliability_br5.csv")
```

Alpha, rhoC, and rhoA should be above .7 and AVE should be above .5.

**2nd model**<br/>
They all passed.<br/>

**4th model**<br/>
They all passed.<br/>

**5th model**<br/>
They all passed.<br/>

<font size="4">Fornell-Larcker criterion and HTMT to assess discriminant validity</font>
```{r}
summary_br_m$validity$fl_criteria
#write.csv(summary_br_m$validity$fl_criteria, "fl_discriminant_validity_br5.csv")
```
Fornell-Larcker table reports the square root of the AVE on the diagonal and construct correlations on the lower triangle (the between factor/components values). The diagonal should be larger than the construct correlations.<br/>

**2nd Model**<br/>
Both *early_reproduction* and *married* passed the criteria<br/>

**4th Model**<br/>
Same as above<br/>

**5th Model**<br/>
Same as above<br/>


```{r}
summary_br_m$validity$htmt
#write.csv(summary_br_m$validity$htmt, "htmt_discriminant_validity_br5.csv")
```
HTMT should be below .9 or ideally below .85. HTMT is typically a better alternative for discriminant validity than FL.<br/>

**2nd Model**<br/>
*early_reproduction* is above .9 with *family_size*,	*education*,	*children_0_9*,	*youth_married_children*.
*married* only has small correlations. 
Assessing the bootstrap to see if it's past 1.

**4th Model**<br/>
*early_reproduction* is now above .9 with all predictors, but *skin_colour_black*.
I will accept it if not passing 1 on the bootstrap.

**5th Model**<br/>
*early_reproduction* is now above .9 with all predictors, but *skin_colour_black*.
I will accept it if not passing 1 on the bootstrap.

```{r}
sum_boot_br_m$bootstrapped_HTMT
#write.csv(sum_boot_br_m$bootstrapped_HTMT, file = "boot_htmt_br5.csv")
```

**2nd Model**<br/>
None of them passed 1 considering the confidence intervals. I'm retaining the factors as they are now and assessing the formative factors.They are likely to change, which may impact the HTMT in return.<br/>

**4th Model**<br/>
None passed 1.
I'm accepting the factors and moving to formative factors

**5th Model**<br/>
None passed 1.
I'm accepting the factors and moving to formative factors

<font size="4">**Formative factors (predictors)**</font><br/>
Now we are looking at all factors, excluding *early_reproduction* and *married*<br/>

<font size="4">Inspecting collinearity</font><br/>
VIF above 5 is unacceptable, above 2 or 3 might be problematic.
```{r}
summary_br_m$validity$vif
```

**1st Model**<br/>
*income3* (not having a fridge), and potentially *income4* (not having a TV), are unacceptable.<br/>
Assessing issues with other factors to fix them all at once.

**2nd Model**<br/>
*children_0_9* is meant to be a sample split for comparing model performance between municipalities with low vs high percentage of children. Removing it.
*family2* (families composed of 7 to 10 people) and *family3* (residents density of 2 to 3 per bedroom) are likely to be related. *Family3* is also a predecessor of *family4* (residents density of more than 3 per bedroom). Removing *family2* and testing.
*income3* (not having a TV) is dependent of *income2* (not having electric power). Removing *income3*.
Adjusting here before going to the next measure.

**3rd Model**<br/>
All predictor variables below 3. Assuming non-colinearity

**4th Model**<br/>
All predictor variables below 3. Assuming non-colinearity

**5th Model**<br/>
All predictor variables below 3. Assuming non-colinearity

<font size="4">Indicator Weights - Significance</font><br/>
I'll adopt at least .01 significance considering the sample size. So we need a T. Stat of 2.576 minimum.<br/>
Confidence intervals should not cross zero.
```{r}
sum_boot_br_m$bootstrapped_weights
#write.csv(sum_boot_br_m$bootstrapped_weights, file = "boot_weights_br5.csv")
```

**1st model**<br/>
*income5* CI crossing zero and non-significant. I will work on it.
Weights are low in general.

**3rd model**<br/>
*Labour4* (females 30-34 not economically active) CI crossing zero. Removing it in the next run. Continuying now.

**4th model**<br/>
*educ1* and *educ2* non-significant and crossing 1. It was the first time that happened. I will keep it and run the bigger boot to see if that happens again

**5th model**<br/>
Same as above, testing the prediction of *married* without *education*, but not fully boostrapping it and commenting it below here. If no improvement is found, which I think is going to be the case, I will test the model without *married* and consequently I will be removing *education*.
No improvement in R². It will be removed with the removal of married.


<font size="4">Indicators absolute importance - loadings - Significance</font><br/>
I'll adopt at least .01 significance considering the sample size. So we need a T. Stat of 2.576 minimum.<br/>
Confidence intervals should not cross zero.
```{r}
sum_boot_br_m$bootstrapped_loadings
#write.csv(sum_boot_br_m$bootstrapped_loadings, file = "boot_loadings_br5.csv")
```

**1st model**<br/>
*labour1* crossing zero and non-significant. Loadings are generally high, all significant and not crossing zero.

Considering the negative loadings of *income6* and *income7* (1 to 2 and 2 to 3 minimum wages, respectively), and considering the high VIF (Colinearity measure) of *income3* (having a fridge), I will drop these and try the factor again.

Considering *labour1* (males aged 25-29 economically active) non-significant loading and the high number of items, I will drop the ones measuring economically active *labour1*, *labour2*, *labour5*, and *labour6*. They are all loading negative, too.

**3rd model**<br/>
*Labour4* also not significant.

**4th model**
Everything is significant.

**5th model**
Everything is significant.

# Structural model<br/>
<font size="4">Colinearity</font><br/>
VIF above 5 is unacceptable, above 2 or 3 might be problematic.
```{r}
summary_br_m$vif_antecedents
```

**3rd model**
*income* above 5, *family_size* above 4, and *education* above 3.
I can probably test models including and excluding income and compare results.

**4th model**
*income* still above 5 and *family_size* above 3 to *early_reproduction*.
R-squared for *married* is really low, so I'm not assessing it.
I can probably test models including and excluding income and compare results.

**5th model**
Same as above.

<font size="4">Relevance and significance</font><br/>
Paths ("Original Est.) should be at least around .1 to be considered of some value
I'll adopt at least .01 significance considering the sample size. So we need a "T. Stat" of 2.576 minimum.<br/>
Confidence intervals should not cross zero.<br/>
```{r}
sum_boot_br_m$bootstrapped_paths
#write.csv(sum_boot_br_m$bootstrapped_paths, file = "boot_paths_br5.csv")
```
**3rd model**
*Labour* isn't significant and CI crossing zero for both outcomes
*Skin_colour_black* isn't significant and CI crossing zero for *early_reproduction*.
*Youth_married_children* isn't significant for *married*

**4th model**
All but *family_size* to married were significant.

**5th model**
Same as above

Paths ("Original Est.) should be at least around .1 to be considered of some value
I'll adopt at least .01 significance considering the sample size. So we need a "T. Stat" of 2.576 minimum.<br/>
Confidence intervals should not cross zero.
```{r}
sum_boot_br_m$bootstrapped_total_paths
#write.csv(sum_boot_br_m$bootstrapped_total_paths, file = "boot_total_paths_br5.csv")
```

**5th model**
All but *family_size* to *married* were significant.

<font size="4">Explanatory power</font><br/>
R² should aim at above .3<br/>
. <.25 = neglibigle<br/>
. .2 - .5 = weak<br/>
. .5 - .75 = moderate<br/>
. >.75 = Strong<br/>
(Source: https://people.duke.edu/~rnau/rsquared.htm)<br/>
```{r}
summary_br_m$paths
#write.csv(summary_br_m$paths, file = "boot_r_squared_br5.csv")
```

**3rd model**<br/>
Predictors are barely explaining *married*.
*Labour*, *education*, and *skin_colour_black* negligible to explain *early_reproduction*. Removing them.
All predictors negligible to explain *married*. I will keep for sake of comparison with *early_reproduction*

**4th model**<br/>
Predictors are barely explaining *married*.
I will have a model with just *early_reproduction* to compare with this one including *married*.

**5th model**<br/>
Same as above.

<font size="4">Effect size</font><br/>
f² should aim at above .1
. ≥ 0.02 = small
. ≥ 0.15 = medium
. ≥ 0.35 = large
(Source; https://www.ncbi.nlm.nih.gov/pmc/articles/PMC3328081/)
```{r}
summary_br_m$fSquare
#write.csv(summary_br_m$fSquare, file = "boot_f_squared_br5.csv")
```

I saved but I will only assess it in the final run of the model because f-square tends to agree with the r-squared output.

**5th model**
Effect on *early_reproduction* was large for *income*, moderate for *youth_married*, and small for *family_size*.
Effect of *education* on married was small, but it is non-significant in the weights and loadings.


## <font size="4">Predictive value</font><br/>
```{r}
predict_br_m  <-predict_pls(
  model = br_m,
  technique = predict_DA,
  noFolds = 10,
  reps = 10
)
```


Summarizing it
```{r}
sum_predict_br_m  <- summary(predict_br_m )
sum_predict_br_m 
```

```{r}
par(mfrow=c(1,3))
plot(sum_predict_br_m,
     indicator = "repx1")
plot(sum_predict_br_m,
     indicator = "repx2")
plot(sum_predict_br_m,
     indicator = "repx3")
plot(sum_predict_br_m,
     indicator = "repx4")
plot(sum_predict_br_m,
     indicator = "repy1")
plot(sum_predict_br_m,
     indicator = "repy2")

par(mfrow=c(1,1))
```

Looking at RMSE out of sample to assess predictive value

First run without even tuning components and factors

Variables:        Rep1  Rep2  Rep3  Rep4  Rep5  Rep6<br/>
PLS-SEM     RMSE 0.659 0.540 0.183 0.559 0.666 1.146<br/>
Naive LM    RMSE 0.622 0.507 0.177 0.514 0.645 1.095<br/>
                    
                    
Third run. Still not the final.

Variables:      Rpx1  Rpx2  Rpx3  Rpx4  Rpy1  Rpy2<br/>
PLS-SEM   RMSE 0.666 0.554 0.669 1.155 0.181 0.550<br/>
Naive LM  RMSE 0.627 0.524 0.648 1.101 0.176 0.508<br/>

Fourth run. Likely the final.
Variables:      Rpx1  Rpx2  Rpx3  Rpx4  Rpy1  Rpy2<br/>
PLS-SEM   RMSE 0.665 0.560 0.669 1.160 0.181 0.543
Naive LM  RMSE 0.630 0.526 0.649 1.098 0.177 0.514

**Fifth run**. Likely the final.
Variables:      Rpx1  Rpx2  Rpx3  Rpx4  Rpy1  Rpy2<br/>
PLS-SEM   RMSE 0.664 0.560 0.669 1.160 0.181 0.544
Naive LM  RMSE 0.629 0.526 0.649 1.099 0.177 0.514

PLS-SEM is consistently above the Naive Linear model, but the difference is very small.


```{r}
range1 <- range(df_small3$repx1, na.rm = TRUE)
range2 <- range(df_small3$repx2, na.rm = TRUE)
range3 <- range(df_small3$repx3, na.rm = TRUE)
range4 <- range(df_small3$repx4, na.rm = TRUE)
range5 <- range(df_small3$repy1, na.rm = TRUE)
range6 <- range(df_small3$repy2, na.rm = TRUE)
cat(" Range of repx1:", range1,";","\n","Range of repx2:", range2,";","\n","Range of repx3:", range3,";","\n","Range of repx4:", range4,";","\n","Range of repy1", range5,";","\n","Range of repy2:", range6,".","\n")
```

Min:  3.11     3.46      0            
Max: 12.51    12.68   5.81

## Code for trying the stratified cross validation
I didn't run this analysis in this study.
```{r}
# k <- 10   # Number of folds
# set.seed(123)  # For reproducibility
# 
# # Create stratified folds based on a target variable
# stratified_split <- createDataPartition(df5$uf, p = 0.9, list = FALSE)
# folds <- createFolds(stratified_split, k = k, list = TRUE, returnTrain = TRUE)
```

```{r}
# results <- lapply(folds, function(x) {
#     train_data <- df5[-x, ]
#     test_data <- df5[x, ]
# 
#     fit <- estimate_pls(data = train_data, model = br_first_m)  
#     predictions <- predict_pls(fit, newdata = test_data)
# 
#     # Calculate metrics - use SeminR options here 
#     performance(predictions, test_data$uf)  
# })
```

```{r}

```
