# Supplementary material for: Harshness Predicts Reproduction in Brazilian Municipalities and US Counties: A Life History Theory Approach
Source: Evol Psychol. 2026 Apr 15;24(2):14747049261432896. doi: 10.1177/14747049261432896 (PMC13087386; doi:10.1177/14747049261432896)
Supplement: sj-zip-1-evp-10.1177_14747049261432896 - Supplemental material for Harshness Predicts Reproduction in Brazilian Municipalities and US Counties: A Life History Theory Approach [file sj-zip-1-evp-10.1177_14747049261432896.zip › Brazil_df_small2.csv]

X	cod	uf	geo	o_col1	o_col2	o_col5	o_col6	o_col9	o_col10	p_col1	p_col2	p_col3	p_col4	p_col5	p_col6	p_col8	p_col9	p_col10	p_col11	p_col12	p_col13	p_col14	p_col15	p_col16	p_col17	p_col18	p_col19	p_col20	p_col21	p_col22	p_col23	p_col24	p_col25	p_col27	p_col28	p_col29	p_col30	p_col31	p_col32	p_col33	p_col37	p_col38	p_col40	z_scores_o1	z_scores_o2	z_scores_o5	z_scores_o6	z_scores_o9	z_scores_o10
3475	3519071	35	Hortolândia (SP)	7.02	7.52	0.31	1.98	1.76	6.36	10.07	0.02	2.31	8.07	9.32	7.97	10.07	10.21	5.48	5.24	0.23	0.25	3.63	3.57	2.13	1.97	0.19	0.63	3.1	7.44	24.21	22.89	2.36	1.74	1.44	26.18	14.94	15.08	0.05	3.33	5.69	2.02	6.31	0.51	-0.227702825	-0.444181585	0.215432325	0.911606544	-0.408742462	-0.317919113
3803	3548807	35	São Caetano do Sul (SP)	4.67	4.89	0.05	0.54	0.22	1.91	5.24	0.02	0.71	0.77	5.35	2.42	5.24	5.73	3.97	3.69	0.23	0.11	3.62	3.18	0.83	1.11	0.08	0.17	1.21	3.05	12.35	12.9	2.83	2.59	0.21	18	9.73	10.37	0.01	2.53	2.18	0.4	2.02	0.56	-1.551312306	-2.031782579	-1.107676121	-1.469452651	-1.681905898	-2.168288877
1582	2610707	26	Paulista (PE)	6.8	7.35	0.16	1.04	1.6	5.34	8.56	0.03	6.79	5.04	7.85	6.82	8.56	8.79	4.7	4.21	0.5	0.46	3.5	3.39	2.17	2.06	0.25	0.58	3.04	21.18	34.28	13.75	1.62	2	0.93	22.68	13.99	18.49	0.21	3.18	4.39	1.55	5.09	0.92	-0.351615202	-0.546802181	-0.547899471	-0.642695986	-0.541019183	-0.742048812
3887	3556206	35	Valinhos (SP)	5.74	6	0.25	1.34	0.76	3.51	7.16	0.03	1.49	4.15	6.83	2.87	7.16	7.61	4.97	5	0.15	0.08	3.67	3.62	1.41	1.77	0.18	0.59	2.28	6.26	19.53	18.33	2.66	1.79	0.62	20.08	9.14	11.67	0.02	2.25	1.97	0.76	3.86	0.8	-0.948647564	-1.361730449	-0.089900393	-0.146641987	-1.235471966	-1.502987389
3276	3501608	35	Americana (SP)	5.46	5.87	0.14	1.29	0.74	3.59	7.09	0.04	0.87	4.38	5.71	2.88	7.09	7.83	4.72	4.63	0.18	0.2	3.43	3.4	1.44	1.64	0.07	0.23	1.98	6.57	19.17	19.72	2.86	2.12	0.72	18.09	9.46	12.28	0.09	2.35	2.35	0.99	3.72	0.69	-1.106354225	-1.440205022	-0.649677043	-0.229317654	-1.252006556	-1.469722315
3331	3506508	35	Birigui (SP)	6.12	6.1	0.31	1.58	1.08	4.21	7.44	0.04	1.23	4.18	5.7	2.48	7.44	7.97	5.06	4.88	0.23	0.16	4.38	4.15	1.09	1.18	0.14	0.49	2.51	8.93	41.08	20.97	3.1	2.23	0.83	17.01	8.07	11.5	0.15	1.38	1.78	0.83	4.57	0.35	-0.734617095	-1.301365392	0.215432325	0.250201212	-0.970918525	-1.211917988
3396	3512407	35	Cordeirópolis (SP)	7.07	7.17	0.22	1.35	2.13	5.68	8.78	0.04	1.63	2.62	8.78	4.22	8.78	8.75	5.33	5.16	0	0.22	3.8	3.06	1.7	1.66	0	1.02	3.12	8.06	20.79	19.31	1.96	1.97	1.45	24.5	10.54	10.42	1.52	1.72	1.77	2.24	5.31	0.78	-0.199540922	-0.655459284	-0.242566752	-0.130106854	-0.102852546	-0.600672246
3551	3525904	35	Jundiaí (SP)	5.97	6.18	0.09	1.31	1.05	4.08	7.32	0.04	1.7	3.55	7.08	4.8	7.32	7.56	4.63	4.48	0.24	0.29	3.48	3.26	1.49	1.55	0.19	0.43	2.15	5.57	18.49	16.98	2.61	2.21	0.59	21.74	12	10.69	0.15	3.16	3	1.04	3.85	0.63	-0.819102806	-1.253073346	-0.904120976	-0.196247387	-0.99572041	-1.265973734
3668	3536505	35	Paulínia (SP)	7.2	7.53	0.12	1.27	1.15	5.31	8.28	0.04	1.95	3.27	6.22	4.76	8.28	8.55	5.2	5.05	0.42	0.25	3.82	3.57	1.7	1.57	0.16	0.34	3.02	8.25	17.93	17.17	3.15	2.07	0.99	21.12	10.67	10.8	0.26	3.1	4.84	2.05	5.52	0.6	-0.126319972	-0.438145079	-0.751454616	-0.26238792	-0.913047459	-0.754523215
4545	4216305	42	São João Batista (SC)	7.03	7.5	0.09	1.67	1.36	5.84	7.99	0.04	1.52	4.16	8.16	2.24	7.99	9.09	5.15	5.27	0.16	0.12	3.93	3.94	1.23	1.4	0.24	0.63	3.92	9.37	33.95	22.16	2.37	1.31	0.98	14.61	2.73	15.04	1.34	1.26	0.77	0.99	5.15	0.5	-0.222070445	-0.456254596	-0.904120976	0.399017412	-0.739434264	-0.534142097
4650	4303103	43	Cachoeirinha (RS)	6.38	7.05	0.11	0.98	1.32	4.81	9.15	0.04	3.45	3.23	7.14	3.94	9.15	9.09	4.6	4.61	0.2	0.27	3.35	3.57	1.62	1.64	0.11	0.41	2.54	8.11	27.66	18.71	3.43	2.46	1.37	17.53	8.44	16.69	0.1	3.19	5.55	1.82	5.03	0.61	-0.588175195	-0.727897352	-0.802343403	-0.741906786	-0.772503444	-0.96242993
3212	3303203	33	Nilópolis (RJ)	5.95	6.76	0.03	0.83	0.94	4.35	8.21	0.05	2.02	1.44	5.82	4.94	8.21	7.9	4.42	4.07	0.25	0.22	3.44	3.21	1.68	1.63	0.12	0.37	2.2	15.32	26.38	16	2.11	3.1	0.87	26.04	17.59	14.7	0.05	2.09	12.05	1.48	4.07	1.16	-0.830367568	-0.902956017	-1.209453694	-0.989933785	-1.086660655	-1.153704108
3233	3304557	33	Rio de Janeiro (RJ)	5.77	6.26	0.07	0.71	1.22	4.29	7.64	0.05	1.97	1.79	5.97	4.1	7.64	7.41	4.26	3.99	0.34	0.26	3.46	3.25	1.44	1.45	0.18	0.55	2.11	9.07	23.34	14.74	2.69	3.02	0.68	20.64	13.76	13.81	0.06	2.59	9.44	1.21	3.71	0.81	-0.931750422	-1.204781301	-1.005898548	-1.188355385	-0.855176394	-1.178652914
3563	3527108	35	Lins (SP)	5.64	6.15	0.18	1.21	0.87	4.53	7.59	0.05	2.11	3.98	5.26	3.04	7.59	7.73	4.24	3.99	0.29	0.26	3.21	3.15	1.47	1.43	0.08	0.46	2.18	14.12	25.79	19.66	3.15	2.74	1.03	16.3	7.48	10.31	0.16	0.85	5.26	1.64	4.69	0.82	-1.004971372	-1.271182863	-0.446121898	-0.36159872	-1.14453172	-1.078857691
3600	3530508	35	Mococa (SP)	5.88	6.56	0.22	1.44	1.06	4.46	7.82	0.05	2.87	4.31	8.56	7.44	7.82	8.61	4.42	4.12	0.26	0.16	2.65	2.59	1.85	1.99	0.21	0.69	2.57	16.35	32.8	16.16	2.49	1.96	0.71	21.49	10.21	8.74	0.14	1.68	3.88	1.38	4.37	0.44	-0.869794233	-1.02368613	-0.242566752	0.018709346	-0.987453115	-1.107964631
3792	3547809	35	Santo André (SP)	5.89	6.11	0.1	0.94	1.01	3.48	7.34	0.05	1.75	2.59	7.2	4.74	7.34	7.56	4.65	4.43	0.21	0.15	3.62	3.21	1.43	1.64	0.14	0.33	1.74	5.55	17.56	15.57	2.58	2.28	0.6	21.67	14.98	12.02	0.04	3.72	3.4	1.06	3.53	0.56	-0.864161852	-1.295328886	-0.853232189	-0.808047319	-1.02878959	-1.515461792
1571	2609600	26	Olinda (PE)	6.57	7.28	0.1	0.85	1.61	5.7	8.52	0.06	9.5	5.68	8.84	7.75	8.52	8.66	4.61	4.17	0.51	0.41	3.79	3.6	1.94	1.66	0.34	0.84	3.13	26.86	30.59	11.68	1.71	2.06	0.85	23.76	15.79	18.48	0.13	4.09	5.43	1.61	4.98	1.15	-0.48115996	-0.589057721	-0.853232189	-0.956863519	-0.532751888	-0.592355977
3560	3526803	35	Lençóis Paulista (SP)	6.4	7.19	0.16	1.45	1.3	6.03	9.03	0.06	1.71	6.79	8.51	4.42	9.03	9.08	4.81	4.77	0.25	0.21	3.3	3.44	1.62	1.46	0.11	0.57	2.68	11.78	23.78	21.07	2.51	2.13	1.48	23.17	7.28	9.92	0.09	0.96	4.02	1.87	6.08	0.72	-0.576910433	-0.643386272	-0.547899471	0.035244479	-0.789038034	-0.455137545
3603	3530805	35	Mogi Mirim (SP)	5.96	6.29	0.2	1.47	1	5.24	7.57	0.06	2.41	2.56	6.95	4.76	7.57	8.32	4.6	4.65	0.32	0.2	3.25	3.18	1.56	1.53	0.25	0.39	2.35	10.55	23.02	18.17	2.96	1.97	1	20.11	8.96	13.78	0.07	0.89	3.47	1.43	3.71	0.74	-0.824735187	-1.186671784	-0.344344325	0.068314746	-1.037056885	-0.783630155
3765	3545209	35	Salto (SP)	6.35	6.78	0.11	1.64	1.4	5.2	8.75	0.06	1.83	7.57	9.4	4.83	8.75	9.36	4.83	4.98	0.22	0.2	3.4	3.43	1.59	1.92	0.14	0.53	2.39	8.09	23.82	20.98	3.07	1.94	1.08	26.25	14.35	11.58	0.23	4.48	3.55	1.79	5.13	0.51	-0.605072337	-0.890883005	-0.802343403	0.349412012	-0.706365083	-0.800262692
3846	3552809	35	Taboão da Serra (SP)	7.46	7.69	0.09	1.02	1.29	5.91	9.8	0.06	2.98	3.11	10.03	7.75	9.8	9.14	5.29	4.95	0.38	0.31	4.4	3.79	1.59	1.81	0.21	0.75	2.6	5.33	20.03	21.6	2.43	1.91	0.98	26.24	21.99	14.02	0.03	6.36	6.84	1.81	5.35	0.36	0.020121928	-0.341560988	-0.904120976	-0.675766253	-0.797305329	-0.505035157
2281	3104106	31	Arceburgo (MG)	6.91	6.61	0.49	2.46	1.44	7.87	7.48	0.07	3.88	6.54	8.91	9.92	7.48	8.25	4.04	4.94	0.16	0.09	2.76	2.75	1.57	1.58	0.29	1.09	3.4	27.71	38.16	12.49	1.47	1.39	0.95	21.1	11.53	8.24	0.41	1.16	2.2	0.99	4.23	0.58	-0.289659014	-0.993503602	1.131430481	1.705292942	-0.673295903	0.309959166
3348	3507902	35	Brotas (SP)	6.54	7.04	0.13	0.95	2.01	5.91	8.58	0.07	4.59	3.56	7.44	6.35	8.58	9.1	4.77	4.67	0.02	0.09	3.42	2.67	1.34	1.89	0.06	0.78	3.35	15.08	29.69	18.58	2.78	2.66	1.57	18.96	9.61	10.3	0.16	0.99	2.97	2.21	6.13	0.63	-0.498057102	-0.733933857	-0.70056583	-0.791512186	-0.202060086	-0.505035157
3635	3533403	35	Nova Odessa (SP)	6.03	6.29	0.21	2.16	1.14	4.54	8.19	0.07	1.4	6.46	7.7	3.82	8.19	8.69	4.72	5.09	0.33	0.27	3.21	3.33	2.09	1.74	0.18	0.28	2.19	8.1	21.8	21.42	2.8	2.75	0.94	20.9	11.15	13.16	0	1.74	3.21	1.04	4.26	0.59	-0.785308522	-1.186671784	-0.293455539	1.209238943	-0.921314754	-1.074699556
4518	4214805	42	Rio do Sul (SC)	6.45	6.61	0.15	1.15	0.7	5.29	8.27	0.07	1.5	2.17	6.2	2.89	8.27	8.72	4.9	4.56	0.09	0.07	3.94	3.73	1.08	1.41	0.07	0.29	2.49	9.07	32.9	17.56	3.14	2.24	0.65	11.23	2.81	12.43	1.35	0.79	1.35	0.91	4.39	0.38	-0.548748529	-0.993503602	-0.598788257	-0.46080952	-1.285075736	-0.762839484
2619	3133808	31	Itaúna (MG)	5.75	6.57	0.23	1.35	0.85	4.39	8.27	0.08	4.08	2.81	7.22	5.04	8.27	8.9	4.63	4.74	0.26	0.28	3.21	3.26	1.67	1.78	0.09	0.54	2.91	21.67	33.09	15.56	2.21	1.76	0.52	16.18	3.66	11.12	0.51	0.31	6.05	0.97	4.15	0.62	-0.943015183	-1.017649625	-0.191677966	-0.130106854	-1.16106631	-1.137071571
3388	3511508	35	Cerquilho (SP)	6.37	6.47	0.24	1.94	0.62	6.09	8.17	0.08	1.23	3.61	6.32	3.67	8.17	7.99	4.92	5.08	0.3	0.04	3.55	3.64	1.42	1.23	0	0.49	2.53	7.34	25.45	20.43	1.84	2.41	0.84	21.01	6.93	13.27	0.16	1.34	2.86	1.53	5.44	0.57	-0.593807575	-1.078014681	-0.140789179	0.845466011	-1.351214096	-0.43018874
3448	3516705	35	Garça (SP)	6.12	6.57	0.16	1.58	0.72	5.36	8.09	0.08	3.96	4.01	8.02	3.75	8.09	8.28	4.42	3.91	0.14	0.22	3.15	3	1.48	1.46	0.18	0.57	2.22	19.11	32.94	17.15	2.8	2.68	1.13	20.16	7.21	10.09	0.55	1.76	4.53	1.4	4.89	0.75	-0.734617095	-1.017649625	-0.547899471	0.250201212	-1.268541146	-0.733732544
3472	3518909	35	Guzolândia (SP)	6.72	7.38	0	1.21	3.06	7.64	8.61	0.08	6.19	10.39	6.58	6.97	8.61	8.73	4.76	4.34	0	0	2.38	2.9	1.9	1.72	0.38	0.97	2.69	22.55	44.78	15.41	1.56	1.27	1.32	24.01	6.53	16.63	0.82	0.98	1.61	2.78	4.74	0.82	-0.396674249	-0.528692664	-1.362120053	-0.36159872	0.666005892	0.214322077
3542	3525102	35	Jardinópolis (SP)	7.36	7.61	0.21	1.37	2.94	5.48	8.97	0.08	1.5	3.94	9.47	6.88	8.97	9.56	4.84	4.54	0.09	0.22	3.11	2.93	1.65	1.75	0.17	0.66	2.93	13.89	28.39	19.34	3.16	1.81	0.97	21.45	11.85	12.38	0.14	0.62	5.92	1.67	5.58	0.67	-0.036201879	-0.389853033	-0.293455539	-0.097036587	0.566798352	-0.683834932
3552	3526001	35	Junqueirópolis (SP)	5.52	5.72	0.31	1.75	1.11	5.43	6.24	0.08	5.59	7.81	2.49	2.68	6.24	7.8	4.43	4.32	0.71	0.49	2.98	2.64	0.97	1.69	0.17	0.52	2.96	26.35	25.76	13.57	2.63	1.85	0.51	16	4.55	14.34	0.37	0.58	4.82	1.62	4.78	0.96	-1.072559941	-1.530752608	0.215432325	0.531298478	-0.946116639	-0.704625603
3640	3533908	35	Olímpia (SP)	5.95	6.43	0.22	2.04	1.18	6.25	7.09	0.08	2.97	4.54	5.96	3.96	7.09	8.29	4.48	4.6	0.26	0.07	2.8	2.98	1.65	1.63	0.14	0.58	2.51	17.25	29.13	17.41	3.44	2.03	1.01	17.96	7.96	11.55	0.34	1.1	4.2	1.68	5.22	0.33	-0.830367568	-1.102160704	-0.242566752	1.010817344	-0.888245574	-0.363658591
3834	3551702	35	Sertãozinho (SP)	6.5	6.93	0.13	1.5	1.04	5.92	8.38	0.08	2.04	4.8	8.4	4.76	8.38	8.75	5.06	4.66	0.15	0.15	3.54	3.47	1.5	1.57	0.24	0.77	2.79	11.76	21.57	17.75	2.72	1.54	1.16	22.36	9.75	10.81	0.04	1.92	4.64	1.59	4.53	0.72	-0.520586625	-0.80033542	-0.70056583	0.117920146	-1.003987705	-0.500877023
4111	4115200	41	Maringá (PR)	5.71	5.87	0.15	1.48	0.65	3.78	7.39	0.08	1.67	4.43	5.17	2.07	7.39	8.18	4.43	4.65	0.25	0.18	3.72	4.09	1.49	1.43	0.06	0.2	1.74	10.56	29.68	15.35	2.43	2.6	0.78	13.49	3.83	16.64	0.14	0.93	2.72	0.92	3.52	0.68	-0.965544706	-1.440205022	-0.598788257	0.084849879	-1.326412211	-1.390717763
1497	2603454	26	Camaragibe (PE)	6.77	7.75	0.16	1.09	1.55	6.83	9.23	0.09	12.47	9.18	8.41	7.89	9.23	9.54	5.07	4.32	0.67	0.6	3.45	3.02	2.73	2.34	0.41	1.2	3.91	32.81	36.19	11.17	1.06	1.2	1.32	25.34	16.61	16.81	0.06	3.62	5.49	1.82	5.74	1.07	-0.368512345	-0.305341954	-0.547899471	-0.56002032	-0.582355658	-0.122486801
3290	3502903	35	Araçoiaba da Serra (SP)	6.45	7.07	0.23	1.87	1.31	4.87	8.89	0.09	3.26	7.89	7.58	8.44	8.89	8.51	4.67	4.38	0.43	0.29	2.8	2.12	1.91	2.15	0.23	0.49	2.74	16.18	27.76	16.42	3.12	1.42	0.58	27.29	15.05	18.67	0.29	3.37	3.42	1.24	5.89	1.09	-0.548748529	-0.71582434	-0.191677966	0.729720078	-0.780770739	-0.937481124
3317	3505302	35	Barra Bonita (SP)	5.07	5.76	0.23	1.18	1.21	3.18	7.13	0.09	1.31	3.4	4.95	3.77	7.13	7.9	4.82	4.88	0.17	0.22	3.19	3.14	1.76	1.98	0.03	0.43	2.47	12.75	23.89	19.62	2.27	2.3	0.92	15.17	6.41	9.37	0.11	0.52	3.46	1.27	3.81	0.85	-1.326017075	-1.506606585	-0.191677966	-0.41120412	-0.863443689	-1.640205821
3366	3509502	35	Campinas (SP)	5.96	6.09	0.14	1.33	1.02	4.43	7.74	0.09	1.86	4.51	7.28	4.53	7.74	7.78	4.81	4.63	0.4	0.27	3.88	3.66	1.41	1.43	0.19	0.47	2.15	5.15	17.09	16.77	2.92	2.58	0.77	18.77	10.72	11.81	0.08	2.24	5.57	1.17	3.96	0.67	-0.824735187	-1.307401897	-0.649677043	-0.16317712	-1.020522295	-1.120439034
3745	3543402	35	Ribeirão Preto (SP)	5.97	6.4	0.11	1.08	1.13	4.7	7.58	0.09	1.24	2.71	7.92	5.2	7.58	8.08	4.58	4.33	0.23	0.18	3.61	3.41	1.44	1.42	0.16	0.4	2.17	7.12	19.95	17.83	3.12	2.66	0.72	19.1	9.15	13.53	0.05	1.39	5.64	1.22	3.65	0.71	-0.819102806	-1.120270221	-0.802343403	-0.576555453	-0.929582049	-1.008169407
3813	3549706	35	São José do Rio Pardo (SP)	5.46	6.2	0.01	1.4	1.37	4.09	7.47	0.09	1.73	2	7.26	5.89	7.47	9.21	4.16	4.14	0.09	0.14	2.72	2.76	1.75	1.74	0.15	0.67	2.44	16	29.54	15.97	2.74	2.19	0.65	20.52	7.38	10.46	0.44	1.11	4.56	1.37	3.8	0.61	-1.106354225	-1.241000335	-1.311231267	-0.047431187	-0.731166969	-1.2618156
3820	3550308	35	São Paulo (SP)	6.32	6.74	0.13	1.09	1.15	4.74	8.44	0.09	2.56	2.61	8.34	6.06	8.44	7.93	4.93	4.61	0.32	0.24	4.13	3.72	1.47	1.48	0.19	0.56	2.24	4.87	17.33	17.51	2.51	2.31	0.71	22.72	18.96	13.28	0.07	5.12	5.05	1.19	4.08	0.55	-0.621969479	-0.915029028	-0.70056583	-0.56002032	-0.913047459	-0.99153687
4376	4204608	42	Criciúma (SC)	6.23	6.72	0.3	1.71	1.55	5.02	8.58	0.09	1.65	6.27	7.11	3.02	8.58	9.37	4.19	4.82	0.26	0.18	3.22	3.34	1.51	1.94	0.09	0.47	2.64	10.46	26.43	18.5	2.3	2.14	1.51	14.53	4.71	13.34	0.32	1.41	5.53	1.65	4.88	0.75	-0.672660906	-0.927102039	0.164543539	0.465157945	-0.582355658	-0.87510911
1592	2611606	26	Recife (PE)	6.28	6.83	0.12	0.89	1.6	5.27	8.3	0.1	10.16	5.76	8.2	6.83	8.3	8.53	4.49	4.12	0.49	0.38	3.9	3.59	1.75	1.67	0.27	0.83	3.01	24.96	28.53	10.17	1.55	2.07	0.98	22.18	14.59	18.42	0.09	4.1	5.36	1.65	4.7	1.07	-0.644499002	-0.860700477	-0.751454616	-0.890722985	-0.541019183	-0.771155752
2407	3115508	31	Caxambu (MG)	5.64	6.93	0.27	1.22	1.49	4.03	7.74	0.1	6.47	3.47	9.48	9.56	7.74	9.21	4.22	3.86	0.18	0.38	3.26	3.63	1.5	1.21	0.39	0.69	2.36	29.35	33.06	11.59	3.37	1.79	0.56	20.91	9.44	13.77	0.13	0.9	8.65	1.21	3.42	0.45	-1.004971372	-0.80033542	0.01187718	-0.345063587	-0.631959428	-1.286764406
2841	3151800	31	Poços de Caldas (MG)	5.92	6.31	0.16	1.43	1.1	4.77	7.93	0.1	4.02	4.35	6.39	3.26	7.93	7.97	4.59	4.27	0.22	0.2	3.42	3.29	1.56	1.52	0.06	0.59	2.74	13.63	29.14	15.97	3.07	2.43	0.94	19.32	6.79	13.82	0.16	0.74	5.75	1.41	4.52	0.81	-0.84726471	-1.174598772	-0.547899471	0.002174213	-0.954383935	-0.979062467
3412	3513900	35	Divinolândia (SP)	4.91	5.54	0.42	1.52	1.42	4.67	7.35	0.1	5.66	4.94	6.24	2.13	7.35	9.03	4.32	4.62	0.24	0.38	2.27	1.8	2.39	2.71	0.29	0.99	2.9	22.49	36.31	13.43	1.44	1.22	1.19	15.98	4.77	15.12	0.19	0.99	2.15	1.23	5.63	0.09	-1.416135168	-1.63940971	0.775208976	0.150990412	-0.689830493	-1.02064381
3802	3548708	35	São Bernardo do Campo (SP)	6.45	6.62	0.13	1.34	1.11	4.39	8.41	0.1	2.34	3.58	7.79	5.36	8.41	8.45	4.98	4.98	0.21	0.18	3.98	3.63	1.68	1.85	0.17	0.48	2.06	5.37	17.88	15.72	2.54	2.31	0.68	23.21	16.81	11.7	0.05	4.77	3.44	1.18	4.12	0.6	-0.548748529	-0.987467096	-0.70056583	-0.146641987	-0.946116639	-1.137071571
3818	3550100	35	São Manuel (SP)	6.83	6.99	0.3	1.94	2.08	5.47	8.85	0.1	3.77	5.72	8.32	6.01	8.85	8.91	4.84	4.52	0.12	0.21	3.26	3.32	1.8	1.33	0.27	1.11	2.8	14.31	33.29	16.88	2.32	1.49	1.27	20.37	8.5	10.14	0.23	1.19	5.52	1.91	5.89	0.39	-0.33471806	-0.764116386	0.164543539	0.845466011	-0.144189021	-0.687993066
3890	3556404	35	Vargem Grande do Sul (SP)	6.69	7.01	0.31	1.79	2.08	5.38	8.46	0.1	3.77	4.14	7.67	5.82	8.46	8.48	4.61	4.49	0.18	0.26	2.85	3.07	1.64	1.9	0.21	1.37	3.33	13.81	33.24	20.59	3.7	1.9	1.48	20.98	9.96	11.36	0.11	0.99	4.51	2.1	5.16	0.88	-0.413571391	-0.752043375	0.215432325	0.597439011	-0.144189021	-0.725416275
3996	4106902	41	Curitiba (PR)	6.18	6.38	0.17	1.27	1.12	4.79	8.09	0.1	3.65	3.92	6.48	3.88	8.09	8.22	5.01	4.73	0.24	0.2	4.21	3.92	1.37	1.39	0.12	0.36	1.92	7.18	21.61	15.25	2.73	3	0.89	14.68	6.3	15.13	0.09	1.9	2.48	1.27	4.25	0.91	-0.70082281	-1.132343233	-0.497010684	-0.26238792	-0.937849344	-0.970746199
4397	4205902	42	Gaspar (SC)	6.47	6.86	0.36	1.47	1.85	5.24	8.53	0.1	1.04	3.42	7.46	4.01	8.53	9.29	4.9	5.06	0.13	0.22	4.23	4.26	1.02	1.38	0.23	0.47	3.04	5.8	30.88	24.08	2.79	1.8	0.99	9.62	3.52	12.3	0.78	0.39	1.4	1.09	4.57	0.28	-0.537483768	-0.84259096	0.469876258	0.068314746	-0.334336807	-0.783630155
4579	4218806	42	Turvo (SC)	6.05	6.72	0.18	2.25	1.59	4.54	8.02	0.1	1.35	3.79	7.73	4	8.02	9.47	4.4	4.85	0.19	0.24	3.5	3.41	1.44	1.57	0.07	0.79	3.8	14.64	23.18	13.62	1.61	1.28	1.16	13.46	3.28	17.19	0.73	1.38	1.64	1.28	4.51	1.27	-0.77404376	-0.927102039	-0.446121898	1.358055143	-0.549286478	-1.074699556
4613	4301008	43	Arroio do Meio (RS)	4.86	5.57	0	0.46	0.54	2.97	6.81	0.1	1.36	2.98	8.83	2.55	6.81	8.26	4.3	4.9	0.07	0	4.11	3.79	0.35	1.05	0	0.19	2.82	14.48	37.02	15.46	1.51	1.16	1.1	9.81	3.21	15.14	2.27	0.83	0.46	0.81	2.85	0.51	-1.444297071	-1.621300193	-1.362120053	-1.601733717	-1.417352456	-1.727526642
3468	3518602	35	Guariba (SP)	7.37	7.56	0.2	1.53	2.45	8.36	9.44	0.11	5.99	9.05	8.04	5.54	9.44	9.88	4.97	4.64	0.2	0.65	2.98	2.65	2.16	2.28	0.39	1.2	3.34	14.91	31.86	19.74	3.16	1.59	1.58	25.37	12.73	8.61	0.18	4.58	6.58	2.69	6.62	0.42	-0.030569499	-0.420035562	-0.344344325	0.167525545	0.161700895	0.513707747
3497	3520905	35	Ipaussu (SP)	7.08	7.09	0.1	1.34	1.92	6.47	9.03	0.11	6.5	7.03	9.63	5.1	9.03	8.89	4.12	4.52	0.64	0.25	2.62	2.61	2.26	1.51	0.1	1.23	3.42	19.69	33.52	20.32	1.99	2.02	1.37	23.11	11.5	9.36	0	1.3	4.61	2.4	5.32	0.61	-0.193908541	-0.703751329	-0.853232189	-0.146641987	-0.276465742	-0.272179636
3516	3522604	35	Itapira (SP)	5.12	5.88	0.17	1.13	1	4.8	7.37	0.11	2.56	4.26	7.12	5.05	7.37	8.13	4.27	4.42	0.51	0.4	3.05	2.98	1.36	1.67	0.26	0.44	2.08	11.52	27.93	21	2.76	2.08	0.76	18.71	8.7	10.71	0.24	1.03	4.21	1.53	3.66	0.62	-1.297855171	-1.434168517	-0.497010684	-0.493879786	-1.037056885	-0.966588064
3587	3529302	35	Matão (SP)	5.83	6.3	0.43	2.52	1.56	4.93	8.1	0.11	1.72	5.14	7.61	4.03	8.1	8.7	4.47	4.68	0.3	0.21	3.21	3.36	1.75	1.72	0.09	0.43	2.22	11.26	24.23	20.91	2.39	1.47	1.02	22.45	8.38	9.54	0.08	1.38	4.22	1.32	5.19	0.64	-0.897956137	-1.180635278	0.826097762	1.804503742	-0.574088363	-0.912532319
3588	3529401	35	Mauá (SP)	6.95	7.34	0.19	1.83	1.28	6.11	9.86	0.11	3.68	4.47	9.2	7.27	9.86	9.5	5.32	5.17	0.26	0.26	3.53	3.24	2.26	2.32	0.16	0.57	2.86	8.48	22.61	20.09	2.15	1.98	0.92	27.48	23.61	12.6	0.09	6.85	4.11	1.51	5.53	0.65	-0.267129491	-0.552838687	-0.395233111	0.663579544	-0.805572624	-0.421872471
3645	3534401	35	Osasco (SP)	6.73	7.16	0.14	1.41	1.17	5.4	9.14	0.11	3.4	4.43	8.75	5.89	9.14	8.67	5.37	4.96	0.24	0.2	4.07	3.78	1.67	1.69	0.18	0.64	2.62	5.57	19.8	19.7	2.49	2.07	0.9	25.43	22.56	12.21	0.07	8.46	4.48	1.57	5.1	0.53	-0.391041868	-0.661495789	-0.649677043	-0.030896054	-0.896512869	-0.717100006
3796	3548104	35	Santo Antônio do Jardim (SP)	5.59	6.87	0.12	0.74	1.14	4.47	7.78	0.11	2.95	3.44	7.69	7.77	7.78	8.37	5.14	4.43	0	0.09	2.27	2.3	1.53	2.21	0.14	0.87	3.24	18.93	40.15	14.21	1.95	1.17	0.84	18.76	7.83	19.7	0.83	0.28	4.57	1.67	6.05	0.79	-1.033133275	-0.836554454	-0.751454616	-1.138749985	-0.921314754	-1.103806496
3804	3548906	35	São Carlos (SP)	5.86	6.23	0.18	1.37	1.1	4.4	7.56	0.11	1.76	3.98	6.85	4.27	7.56	7.87	4.96	4.52	0.29	0.19	3.44	3.28	1.55	1.43	0.12	0.44	1.59	8.21	22.11	20.14	2.9	2.61	0.8	19.8	10.43	13.16	0.14	1.83	4.2	1.12	4.36	0.88	-0.881058995	-1.222890818	-0.446121898	-0.097036587	-0.954383935	-1.132913436
3839	3552205	35	Sorocaba (SP)	6.1	6.7	0.23	1.71	1.22	5.11	8.62	0.11	2.66	5.1	8.2	5.69	8.62	8.75	4.69	4.51	0.41	0.27	3.42	3.23	1.66	1.71	0.13	0.44	2.39	8.11	20.95	18.38	2.93	2.35	0.93	23.49	16.21	13.84	0.11	4	3.01	1.42	4.88	0.75	-0.745881856	-0.939175051	-0.191677966	0.465157945	-0.855176394	-0.837685901
3901	3557204	35	Chavantes (SP)	7.09	7.11	0.14	1.28	1.44	6.89	9.23	0.11	6.53	7.74	8.04	4.78	9.23	8.83	4.43	4.29	0.35	0.18	3.6	2.7	1.77	1.74	0.23	0.87	3.13	19.97	35.6	16.85	2.42	1.98	1.25	19.18	10.28	8.71	0	1.58	4.53	1.97	6.19	0.89	-0.18827616	-0.691678318	-0.649677043	-0.245852787	-0.673295903	-0.097537995
1333	2507507	25	João Pessoa (PB)	7.01	7.27	0.22	1.39	1.86	6.15	8.7	0.12	9.66	5.63	8.45	6.93	8.7	9.05	4.4	4.31	0.43	0.31	3.71	3.77	1.99	1.71	0.46	1.29	2.99	24.7	29.77	11.59	1.78	2.51	1.13	23.01	11.36	16.91	0.13	2.72	3.96	1.54	5.2	1.33	-0.233335206	-0.595094227	-0.242566752	-0.063966321	-0.326069512	-0.405239934
2686	3139003	31	Machado (MG)	6.88	7.63	0.23	1.83	1.77	5.07	9.42	0.12	7.81	4.34	9.79	9.9	9.42	9.48	4.85	4.58	0.22	0.17	2.95	3.15	1.98	1.64	0.34	1.27	3.68	21.2	36.11	14.7	1.82	1.19	0.91	24.21	8.77	13.4	0.47	0.87	9.63	1.12	6.05	0.4	-0.306556156	-0.377780022	-0.191677966	0.663579544	-0.400475167	-0.854318438
3240	3305109	33	São João de Meriti (RJ)	6.53	7.39	0.1	1.06	1.56	5.35	9.44	0.12	2.94	2.75	6.46	5.26	9.44	8.89	4.73	4.38	0.25	0.25	3.24	3.11	1.99	1.95	0.13	0.68	3.11	14.53	31.54	18.39	1.84	2.19	1.01	26.22	23.31	15.58	0.05	3.29	13.45	1.72	5.27	0.8	-0.503689483	-0.522656159	-0.853232189	-0.609625719	-0.574088363	-0.737890678
3459	3517703	35	Guará (SP)	7.87	8.56	0.25	1.95	2.55	6.73	9.78	0.12	9.91	8.68	8.16	5.35	9.78	9.39	4.84	4.65	0.23	0.2	3.06	2.08	2.04	2.55	0.54	1.99	2.86	21.93	30.25	19.74	2.34	2.24	2.11	22.37	10.48	12.4	0.07	1.9	12.98	3.16	6.24	1.11	0.25104954	0.183615006	-0.089900393	0.862001144	0.244373846	-0.164068144
3525	3523404	35	Itatiba (SP)	6.17	6.78	0.14	1.53	1.05	4.64	8.16	0.12	1.99	3.61	7.83	3.92	8.16	8.25	4.96	4.78	0.24	0.14	3.65	3.53	1.38	1.6	0.23	0.63	2.77	8.15	23.42	22.11	2.75	2.02	0.91	21.37	12	11.66	0.03	3.13	3.5	1.17	4.83	0.7	-0.706455191	-0.890883005	-0.649677043	0.167525545	-0.99572041	-1.033118213
3539	3524808	35	Jales (SP)	5.06	5.58	0.22	1.07	0.59	2.78	6.9	0.12	1.94	4.65	3.71	0.98	6.9	7.64	4.28	4.28	0.24	0.22	3.12	3.64	1.6	1.18	0.27	0.65	2.25	16.55	27.48	17.05	3.4	2.27	1.53	13.75	3.74	15.51	0.1	0.53	2.04	1.75	4.17	0.86	-1.331649456	-1.615263687	-0.242566752	-0.593090586	-1.376015981	-1.806531193
3602	3530706	35	Mogi Guaçu (SP)	6.11	6.57	0.22	1.7	1.57	5.11	8.15	0.12	2.35	4.44	7.7	6.25	8.15	8.8	4.64	4.55	0.34	0.24	2.89	2.94	1.86	1.97	0.14	0.45	2.35	11.1	24.66	17.87	2.83	2.14	1.05	20.93	9.33	12.3	0	1.04	2.82	1.65	4.44	0.63	-0.740249475	-1.017649625	-0.242566752	0.448622812	-0.565821068	-0.837685901
3651	3534906	35	Pacaembu (SP)	4.74	4.66	0.08	0.74	1.08	4.23	6.39	0.12	4.35	6.64	4.94	2.8	6.39	7.26	5.32	4.79	0.34	0.44	2.15	2.83	1.51	1.4	0.33	1.13	3.01	40.38	25.56	7.2	2.5	1.4	0.67	17.38	5.98	10.19	0.47	0.51	3.05	1.03	4.19	0.48	-1.511885641	-2.17062221	-0.955009762	-1.138749985	-0.970918525	-1.20360172
3678	3537305	35	Penápolis (SP)	5.98	6.29	0.36	1.4	1.89	3.66	7.39	0.12	2.81	3.19	7.59	3.22	7.39	8.34	4.32	4.21	0.18	0.19	3.26	2.94	1.37	1.53	0.18	0.62	2.48	16.74	31.05	18.07	3.31	3.15	0.98	19.14	6.95	12.66	0.16	1.82	3.56	1.33	3.83	0.4	-0.813470425	-1.186671784	0.469876258	-0.047431187	-0.301267627	-1.440615375
3679	3537404	35	Pereira Barreto (SP)	6.79	6.28	0.43	1.12	1.83	5.39	7.89	0.12	3.99	8.45	5.66	2.55	7.89	8.86	4.27	4.28	0.52	0.28	2.89	3.29	1.92	1.92	0.1	0.48	2.26	23.82	26.89	16.46	2.54	2.3	1.17	18.48	8.91	9.7	0.67	0.79	3.62	1.58	5.56	1.09	-0.357247583	-1.192708289	0.826097762	-0.51041492	-0.350871397	-0.721258141
3711	3540606	35	Porto Feliz (SP)	6.48	6.97	0.34	1.7	1.24	6.23	8.84	0.12	2.3	5.98	9.17	6.82	8.84	8.73	4.86	4.6	0.23	0.17	2.84	2.76	1.81	2.02	0.28	0.78	3.24	9.96	26.64	22.18	2.54	1.87	1.4	25.31	12.34	13.18	0.47	1.86	5	2.07	5.39	0.62	-0.531851387	-0.776189397	0.368098685	0.448622812	-0.838641804	-0.371974859
3928	4102109	41	Astorga (PR)	6.35	6.22	0.09	1.34	0.58	5.82	7.3	0.12	3.82	6.02	4.9	1.89	7.3	8.91	4.65	4.24	0.04	0.39	3.67	3.52	1.13	1.66	0.15	0.44	2.81	25.59	36.38	12.92	2.72	1.62	1.01	16.84	2.77	15.04	0.06	0.84	2.27	1.03	4.67	0.82	-0.605072337	-1.228927324	-0.904120976	-0.146641987	-1.384283276	-0.542458366
4044	4109906	41	Icaraíma (PR)	6.15	6.91	0.28	1.46	2.59	5.2	8.88	0.12	10.8	12.11	8.99	4.48	8.88	9.39	4.57	4.14	0.35	0.26	2.38	2.35	2.22	2.61	0.2	0.44	3.2	28.51	32.26	13.3	1.94	1.05	1.72	16.83	7.21	21.27	0.58	3.13	2.8	2.28	6.78	0.77	-0.717719952	-0.812408431	0.062765966	0.051779612	0.277443026	-0.800262692
4110	4115101	41	Mariluz (PR)	7.03	8.52	0.34	1.33	2.35	6.42	9.41	0.12	21.82	14.38	9.68	6.29	9.41	10.64	4.41	4.25	0.46	0.39	2.76	3.39	2.05	2.12	0.57	1.99	2.79	36.95	30.8	8.01	1.84	1.28	1.97	22.23	11.92	12.74	9.5	4.7	4.83	3.03	6.38	1.44	-0.222070445	0.159468984	0.368098685	-0.16317712	0.079027945	-0.292970308
4415	4207502	42	Indaial (SC)	7.03	7.21	0.17	1.37	1.31	5.86	8.62	0.12	0.71	4.8	5.72	3.76	8.62	9.01	5.19	5.3	0.26	0.1	4.14	4.54	1.24	0.85	0.15	0.49	3.05	6.81	33.19	23.4	2.52	2.27	1.44	13.52	1.46	9.48	1.14	0.93	0.9	1.46	5.01	0.26	-0.222070445	-0.631313261	-0.497010684	-0.097036587	-0.780770739	-0.525825828
4434	4208807	42	Jaguaruna (SC)	6.18	6.64	0.24	1.83	1.47	4.78	8.16	0.12	2.18	7.18	5.71	4.45	8.16	9.55	4.19	4.3	0.25	0.23	2.47	2.42	1.9	2.08	0.26	0.72	3.56	17.79	36.6	13.34	1.8	1.53	1.36	13.74	3.55	25.13	1.6	1.65	5.62	1.21	3.9	0.91	-0.70082281	-0.975394085	-0.140789179	0.663579544	-0.648494018	-0.974904333
4570	4218202	42	Timbó (SC)	5.84	6.11	0.17	1.02	0.68	3.65	7.48	0.12	0.77	2.33	6.02	3.4	7.48	8.19	4.87	5.07	0.19	0.07	4.21	4.24	0.81	1.07	0.02	0.24	3.12	6.36	29.96	23.67	2.18	1.09	1.08	7.81	3.85	8	1.36	0.6	0.68	0.98	3.67	0.37	-0.892323756	-1.295328886	-0.497010684	-0.675766253	-1.301610326	-1.444773509
3277	3501707	35	Américo Brasiliense (SP)	7.34	7.45	0.33	1.91	1.49	7.91	9.61	0.13	5.56	10.06	9.21	3.84	9.61	9.71	5.83	5.57	0.19	0.18	3.51	3.29	2.02	2.12	0.35	1.21	3.19	13.2	28.8	21.48	3.1	0.71	1.31	24.54	14.7	6.28	0	4.91	4.28	2.76	7.61	0.27	-0.047466641	-0.486437124	0.317209898	0.795860611	-0.631959428	0.326591703
3316	3505203	35	Bariri (SP)	6.36	6.9	0.19	1.52	1.47	5.6	8.26	0.13	2.13	2.93	7.26	3.52	8.26	7.78	4.43	4.38	0.16	0	2.8	2.95	1.38	1.31	0.13	0.72	2.03	15.2	31.59	18.13	3.06	1.97	0.83	16.09	9.96	13.77	0	1.05	2.7	1.95	3.58	0	-0.599439956	-0.818444937	-0.395233111	0.150990412	-0.648494018	-0.63393732
3686	3538105	35	Pindorama (SP)	5.75	5.93	0.28	1.6	1.25	4.52	6.56	0.13	1.96	5.16	5.43	4.36	6.56	7.39	4.21	4.38	0.47	0.23	2.7	2.86	2.13	1.56	0.27	0.81	2.63	15.16	34.24	19.14	3.19	1.64	0.69	19.02	8.02	10.57	0.11	0.92	3.71	1	4.67	0.31	-0.943015183	-1.403985988	0.062765966	0.283271479	-0.830374509	-1.083015825
3821	3550407	35	São Pedro (SP)	5.99	6.76	0.1	0.94	1.77	3.99	8.41	0.13	2.18	6.47	5.93	6.3	8.41	8.63	4.47	4.03	0.34	0.19	3.49	3.22	1.09	1.11	0.37	0.79	3.04	14.21	30.5	17.52	3.06	2.15	1.21	21.86	10.61	16.91	0.34	1.58	2.65	2.1	5.79	0.94	-0.807838045	-0.902956017	-0.853232189	-0.808047319	-0.400475167	-1.303396943
3899	3557105	35	Votuporanga (SP)	5.08	5.61	0.11	1.5	0.71	4.32	6.5	0.13	1.41	4.23	4.29	3.25	6.5	7.63	4.43	4.4	0.15	0.19	3.16	3.4	1.5	1.54	0.21	0.46	1.95	12.52	27.76	21.85	3.05	2.18	0.96	15.38	5.01	16.63	0.07	1.24	2.26	1.05	3.83	0.44	-1.320384695	-1.59715417	-0.802343403	0.117920146	-1.276808441	-1.166178511
5357	5208707	52	Goiânia (GO)	6.5	6.67	0.22	1.6	1.4	5.5	8.3	0.13	5.49	5.27	7.16	3.7	8.3	8.35	5.1	4.57	0.28	0.21	4.27	3.92	1.68	1.5	0.15	0.63	3.14	14.98	28.77	13.69	2.22	3	0.99	17.03	7.84	18.34	0.1	2.48	3.77	1.54	5.32	0.85	-0.520586625	-0.957284568	-0.242566752	0.283271479	-0.706365083	-0.675518663
3238	3304904	33	São Gonçalo (RJ)	5.88	6.63	0.1	0.96	1.21	4.94	8.3	0.14	2.65	2.46	5.42	3.52	8.3	8.21	4.6	4.46	0.33	0.29	3.37	3.32	1.89	1.78	0.17	0.7	2.72	15.57	30.64	16.7	2.21	2.59	0.86	24.01	16.39	16.83	0.09	2.57	10.4	1.45	4.67	0.83	-0.869794233	-0.981430591	-0.853232189	-0.774977052	-0.863443689	-0.908374184
3294	3503208	35	Araraquara (SP)	5.64	5.77	0.17	1.28	0.78	4.37	6.83	0.14	1.83	3.52	5.36	3.67	6.83	7.69	4.35	4.42	0.35	0.24	3.34	3.2	1.39	1.39	0.09	0.39	1.73	9.21	23.16	17.89	3.35	3.02	0.7	17.82	7.14	12.15	0.14	1.17	4.79	1.25	3.85	0.87	-1.004971372	-1.500570079	-0.497010684	-0.245852787	-1.218937376	-1.145387839
3561	3526902	35	Limeira (SP)	6.15	6.61	0.24	1.63	1.19	5.18	8.25	0.14	2.36	4.91	7.7	4.95	8.25	8.37	4.72	4.71	0.29	0.23	3.55	3.27	1.53	1.75	0.18	0.33	2.27	10.17	24.88	19.31	2.88	2.04	0.89	21.34	10.68	14.35	0.11	2.03	4.09	1.32	4.6	0.76	-0.717719952	-0.993503602	-0.140789179	0.332876878	-0.879978279	-0.808578961
3608	3531308	35	Monte Alto (SP)	5.41	5.81	0.14	1	1.19	4.79	7.28	0.14	2.41	4.35	5.08	3.69	7.28	7.99	4.51	4.67	0.26	0.17	3.17	2.8	1.5	1.91	0.09	0.37	2.1	10.91	25.85	20.27	3.57	1.77	1.09	19.69	6.19	14.12	0.22	1.12	2.29	1.51	4.07	0.49	-1.134516129	-1.476424057	-0.649677043	-0.708836519	-0.879978279	-0.970746199
3644	3534302	35	Orlândia (SP)	6.16	6.88	0.17	1.27	1.85	4.28	8.05	0.14	1.47	3.2	7.05	2.99	8.05	8.7	4.67	4.95	0.24	0.11	3	2.95	1.91	2.12	0.08	0.7	2.22	12.6	22.49	18.47	2.39	2.19	0.69	19.54	9.03	11.21	0.35	0.77	4.33	1.6	4.64	0.4	-0.712087572	-0.830517948	-0.497010684	-0.26238792	-0.334336807	-1.182811048
3714	3540804	35	Potirendaba (SP)	5.94	5.96	0.16	2.17	1.54	4.88	6.24	0.14	1.06	7.51	3.23	2.29	6.24	7.18	4.28	4.67	0.12	0.12	2.52	3.49	1.61	1.15	0.15	0.72	2.59	16.04	28.31	19.47	2.57	1.64	1.02	15.48	5.06	18.19	1.44	0.49	0.85	0.88	4.16	0.5	-0.835999948	-1.385876471	-0.547899471	1.225774076	-0.590622953	-0.93332299
3806	3549102	35	São João da Boa Vista (SP)	5.48	6.13	0.11	1.4	0.6	4.14	7.25	0.14	2.18	2.81	7.18	3.13	7.25	7.64	4.49	4.46	0.32	0.13	3.26	3.26	1.4	1.4	0.17	0.62	2.21	10.88	26.76	17.69	3.27	2.41	0.6	18.91	8.38	13.78	0.02	1.03	4.47	1.19	3.76	0.58	-1.095089464	-1.283255875	-0.802343403	-0.047431187	-1.367748686	-1.241024928
3827	3551009	35	São Vicente (SP)	6.92	7.33	0.19	1.17	1.25	5.57	9.13	0.14	2.96	2.35	8.93	7.15	9.13	8.89	4.81	4.53	0.37	0.25	3.62	3.16	1.66	1.82	0.17	0.65	2.67	8.62	23.31	18.57	3.27	2.78	0.8	27.67	20.67	13.28	0.05	3.23	5.51	1.67	5.14	0.78	-0.284026633	-0.558875193	-0.395233111	-0.427739253	-0.830374509	-0.646411723
3833	3551603	35	Serra Negra (SP)	5.28	6.15	0.21	0.7	1.06	3.2	7.32	0.14	2.26	2.94	7.02	5.78	7.32	7.58	4.88	4.27	0.06	0.05	3.73	3.4	0.88	0.97	0.13	1.15	2.21	10.82	31.94	15.39	3.15	2.66	0.81	20.52	10.1	16.99	0.28	0.89	3.9	0.91	4.42	0.88	-1.207737079	-1.271182863	-0.293455539	-1.204890518	-0.987453115	-1.631889553
4134	4116901	41	Nova Esperança (PR)	5.77	6.94	0.37	1.68	1.48	4.45	8.45	0.14	4.71	7.85	7.47	5.27	8.45	9.08	4.52	4.86	0.22	0.1	2.95	3.65	1.95	1.65	0.19	1.1	2.76	23.95	32.6	12.17	2.4	1.55	0.89	17.85	4.6	14.39	0.07	1.1	2.12	2.22	4.74	0.72	-0.931750422	-0.794298914	0.520765044	0.415552545	-0.640226723	-1.112122765
4369	4204251	42	Cocal do Sul (SC)	5.49	6.27	0.21	1.96	1.52	4.64	8.12	0.14	1.13	4.81	6.35	2.76	8.12	9.73	4.83	5.36	0.09	0.07	2.93	3.22	1.98	2.51	0.12	0.17	2.26	11.41	25.22	20.68	1.74	1.24	0.91	14.09	3.27	11.02	0.95	0.36	0.57	1.26	5.14	0.34	-1.089457083	-1.198744795	-0.293455539	0.878536277	-0.607157543	-1.033118213
4549	4216602	42	São José (SC)	6.19	6.34	0.14	1.25	1.43	4.7	8.37	0.14	1.9	3.01	6.13	4.86	8.37	8.8	5.14	4.78	0.3	0.26	4.09	3.92	1.42	1.41	0.18	0.45	2.8	6.71	21.73	19.28	3.24	2.83	1.21	15.1	5.53	13.23	0.06	1.68	3.44	1.35	4.85	0.86	-0.695190429	-1.156489255	-0.649677043	-0.295458187	-0.681563198	-1.008169407
4609	4300802	43	Antônio Prado (RS)	4.62	5.65	0.1	0.77	0.6	2.75	7.76	0.14	1.52	2.4	5.79	3.36	7.76	8.07	3.83	5	0.07	0.21	3.46	3.55	0.9	1.17	0.04	0.42	2.89	10.51	23.22	10.82	0.95	0.95	0.54	10.53	2.16	14.43	1.33	0.38	2.34	0.55	3.35	0.34	-1.57947421	-1.573008148	-0.853232189	-1.089144585	-1.367748686	-1.819005596
1461	2600054	26	Abreu e Lima (PE)	7.04	7.95	0.12	1.26	2.06	6.1	9.52	0.15	14.53	11.11	9.16	6.53	9.52	9.14	4.81	4.38	0.56	0.51	3.24	3.03	2.43	2.27	0.26	0.99	4.04	29.37	36.95	13.34	1.71	1.89	1.37	26.91	15.26	21.19	1.24	3.93	4.92	2.19	6.09	1.18	-0.216438064	-0.18461184	-0.751454616	-0.278923054	-0.160723611	-0.426030605
2931	3159605	31	Santa Rita do Sapucaí (MG)	6.99	7.19	0.17	1.82	1.34	6.34	9.1	0.15	8.28	3.32	9.17	7.74	9.1	9.07	4.58	4.76	0.34	0.18	2.74	3.07	2.43	1.76	0.28	1.21	3.08	23.04	36.95	11.9	2.49	1.88	0.82	23.71	8.08	12.59	0	1.01	5.77	1.11	4.88	0.41	-0.244599968	-0.643386272	-0.497010684	0.647044411	-0.755968854	-0.326235382
3166	3205309	32	Vitória (ES)	5.97	6.07	0.08	0.91	1.26	4.17	7.68	0.15	3.62	3.9	6.83	4.75	7.68	7.69	4.23	4.04	0.24	0.24	4.11	3.88	0.98	1.07	0.14	0.4	1.99	12.38	23.69	11.49	2.76	2.95	0.75	15.32	8.58	13.73	0.06	3.02	7.43	1.33	4.19	1.03	-0.819102806	-1.319474909	-0.955009762	-0.857652719	-0.822107214	-1.228550525
3175	3300456	33	Belford Roxo (RJ)	7.09	8	0.1	1.03	2.1	6.62	10.48	0.15	4.35	3.25	8.35	7.72	10.48	9.92	4.85	4.57	0.37	0.39	3.07	3.14	2.36	2.19	0.25	0.96	3.78	17.9	33.38	19.9	1.68	1.71	1.34	27.06	27.11	18.06	0.17	4.8	13.13	2.26	6.07	0.96	-0.18827616	-0.154429312	-0.853232189	-0.659231119	-0.127654431	-0.209807622
3353	3508405	35	Cabreúva (SP)	7.95	8.4	0.67	2.63	2.23	7.52	10.87	0.15	4.44	13.16	10.15	7.21	10.87	10.36	6.05	5.16	0.14	0.18	3.26	2.96	2.56	2.3	0.11	1.02	4.81	8.93	28.97	23.34	2.11	1.08	1.83	29.5	20.74	14.32	0.24	5.68	3.35	2.37	7.72	0.47	0.296108586	0.087030916	2.047428636	1.986390208	-0.020179596	0.164424466
3544	3525300	35	Jaú (SP)	6.38	6.58	0.22	1.28	1.3	4.85	7.5	0.15	1.7	3.78	6.75	3.8	7.5	7.81	4.69	4.34	0.16	0.16	3.12	3.15	1.6	1.56	0.23	0.66	2.46	7.97	27.17	20.45	3.06	2.26	0.94	18.74	8.76	11.67	0.02	1.15	4.35	1.46	4	0.44	-0.588175195	-1.011613119	-0.242566752	-0.245852787	-0.789038034	-0.945797393
3691	3538709	35	Piracicaba (SP)	6.11	6.61	0.21	1.41	1.24	4.85	8.09	0.15	1.99	5.34	7.17	4.97	8.09	8.2	4.7	4.47	0.28	0.2	3.37	3.26	1.57	1.46	0.13	0.49	2.43	8.3	21.12	18.27	2.76	2.18	0.85	21.62	12.04	13.06	0.12	2.26	5.75	1.32	4.41	0.79	-0.740249475	-0.993503602	-0.293455539	-0.030896054	-0.838641804	-0.945797393
3893	3556602	35	Vera Cruz (SP)	5.7	6.73	0.1	1.26	1.44	3.58	8.18	0.15	4.29	6.05	8.07	7.16	8.18	8.74	4.42	4.53	0.27	0.17	3.12	3.24	1.5	1.34	0.2	0.5	2.86	18.18	35.06	15.37	2	1.47	1.04	22.07	8.54	10.23	0.4	2.28	5.44	1.44	5.49	0.64	-0.971177087	-0.921065534	-0.853232189	-0.278923054	-0.673295903	-1.473880449
3987	4106407	41	Cornélio Procópio (PR)	6	6.28	0.1	1.42	0.68	3.52	7.63	0.15	3.47	5.73	6.33	3.21	7.63	8.42	4.19	4.31	0.16	0.09	3.6	3.36	1.33	1.51	0.1	0.36	1.93	19.88	33.07	13.27	2.31	2.3	0.73	15.44	4.1	15.36	0.15	1.14	4.36	1.25	4.17	1.06	-0.802205664	-1.192708289	-0.853232189	-0.014360921	-1.301610326	-1.498829255
4349	4202909	42	Brusque (SC)	6.37	6.18	0.44	1.96	1.02	5.48	7.41	0.15	1.12	2.72	6.39	2.57	7.41	8.54	4.79	5.11	0.32	0.26	4.31	4.14	1.13	1.27	0.1	0.36	3.01	4.36	24.71	24.05	2.45	2.1	0.89	10.12	2.76	11.75	0.47	0.54	0.86	1.13	3.93	0.45	-0.593807575	-1.253073346	0.876986549	0.878536277	-1.020522295	-0.683834932
4509	4214003	42	Presidente Getúlio (SC)	6.56	7.06	0.35	1.8	1.72	5.37	7.88	0.15	0.93	3.72	5.73	3.36	7.88	9.1	4.88	4.2	0.04	0.15	4	4.35	0.47	0.62	0.07	0.22	2.88	11.33	34.83	17.26	1.72	1.07	0.89	13.02	1.9	14.48	2.01	0.47	0.36	0.77	4.6	0.22	-0.486792341	-0.721860846	0.418987471	0.613974144	-0.441811642	-0.729574409
2441	3118601	31	Contagem (MG)	6.54	6.91	0.15	1.29	1.13	5.1	9.08	0.16	5.32	4.68	9.15	6.83	9.08	8.93	5.27	4.85	0.27	0.3	3.98	3.63	1.7	1.72	0.15	0.59	3.38	14.6	32.03	15.62	2.2	1.94	0.72	21.53	11.71	14.71	0.1	2.48	7.88	1.24	4.89	0.7	-0.498057102	-0.812408431	-0.598788257	-0.229317654	-0.929582049	-0.841844035
2500	3123601	31	Elói Mendes (MG)	6.86	7.73	0.4	1.97	1.31	4.43	9.04	0.16	9.2	2.86	9.62	8.85	9.04	9.37	4.57	4.17	0.29	0.41	2.76	2.9	2.08	1.8	0.17	0.49	4.26	24.68	36.53	13.94	2.61	1.22	1.09	18.42	7.82	15.72	0.51	0.36	4.69	1.64	5.55	0.28	-0.317820918	-0.317414965	0.673431403	0.895071411	-0.780770739	-1.120439034
3295	3503307	35	Araras (SP)	5.89	6.13	0.17	1.35	1.28	4.82	7.77	0.16	1.82	2.91	7.21	5.47	7.77	8.45	4.68	4.57	0.25	0.25	3.22	3.21	1.53	1.59	0.31	0.49	2.1	9.59	21.32	18.96	2.95	1.67	0.96	19.95	7.01	9.96	0.1	1.54	4.09	1.39	4.51	0.65	-0.864161852	-1.283255875	-0.497010684	-0.130106854	-0.805572624	-0.958271796
3324	3505906	35	Batatais (SP)	6.01	6.57	0.16	1.1	1.57	6.17	7.86	0.16	2.4	3.44	7.28	4.8	7.86	8.67	4.37	4.24	0.15	0.16	3.04	2.72	1.41	1.78	0.18	0.81	2.61	13.58	28.4	17.91	3.28	2.25	0.86	18.27	6.38	11.98	0.15	0.98	4.66	1.26	5.19	0.51	-0.796573283	-1.017649625	-0.547899471	-0.543485186	-0.565821068	-0.396923665
3377	3510401	35	Capivari (SP)	6.96	7.43	0.23	2.02	2.19	6.37	8.72	0.16	2.71	7.84	10.91	7.87	8.72	9.3	5.05	4.81	0.03	0.25	3.32	3.2	1.95	1.72	0.21	0.55	3.12	10.15	28.35	21.82	2.02	1.79	0.89	23.04	13.12	13.25	0.06	2.75	6.44	1.55	5.36	0.3	-0.26149711	-0.498510136	-0.191677966	0.977747077	-0.053248776	-0.313760979
3443	3516200	35	Franca (SP)	6.63	7.25	0.22	1.52	1.37	4.55	8.99	0.16	3.22	3.47	7.56	5.39	8.99	9.14	4.9	4.87	0.22	0.13	3.78	3.72	1.45	1.4	0.13	0.4	2.86	10.71	33.2	18.95	3.27	2.32	0.91	21.54	8.96	15.04	0.07	1.66	4.58	1.35	4.74	0.46	-0.447365675	-0.607167238	-0.242566752	0.150990412	-0.731166969	-1.070541422
3469	3518701	35	Guarujá (SP)	7.43	7.85	0.16	1.19	1.69	6.34	9.98	0.16	4.98	3.7	8.62	6.91	9.98	9.57	5.26	5.06	0.3	0.2	3.79	3.67	1.94	1.71	0.29	0.89	3.65	12.08	23.13	19.34	2.53	2.26	1.38	27.65	19.65	14.84	0.07	4.23	4.16	2.05	6.11	1.09	0.003224786	-0.244976897	-0.547899471	-0.394668987	-0.466613527	-0.326235382
3470	3518800	35	Guarulhos (SP)	7.41	7.96	0.18	1.57	1.43	6.18	10.2	0.16	4.02	4.18	9.53	7.33	10.2	9.46	5.55	5.24	0.32	0.26	3.93	3.51	2.06	2.1	0.24	0.74	2.78	6.82	21.12	20.8	2.18	1.85	1.02	25.87	26.39	13.55	0.08	7.33	4.97	1.69	5.49	0.52	-0.008039976	-0.178575335	-0.446121898	0.233666079	-0.681563198	-0.392765531
3712	3540705	35	Porto Ferreira (SP)	6.52	6.8	0.09	1.28	1.5	5.97	8.01	0.16	3.69	5.52	6.93	5.48	8.01	8.63	4.85	4.94	0.11	0.2	3.57	3.4	1.33	1.43	0.34	0.61	2.23	11.3	31.34	20.18	2.05	2.49	1.11	21.58	12.95	11.08	0.1	2.01	3.81	1.76	4.71	1.12	-0.509321864	-0.878809994	-0.904120976	-0.245852787	-0.623692133	-0.480086351
3776	3546306	35	Santa Cruz das Palmeiras (SP)	7.26	7.37	0.45	1.77	3.16	5.93	8.87	0.16	6.56	10.24	8.11	5.13	8.87	9.25	5.04	5.12	0.28	0.16	2.58	2.6	2.36	2.08	0.28	1.04	3.81	14.06	33.02	18.17	1.86	1.68	1.8	22.64	12.03	7	0	4.92	6.73	2.62	5.28	0.19	-0.092525687	-0.53472917	0.927875335	0.564368745	0.748678843	-0.496718888
4099	4114104	41	Mandaguaçu (PR)	6.53	7.16	0.26	2.13	1.47	6.42	8.53	0.16	5.84	8.74	7.3	4.56	8.53	9.68	4.69	4.83	0.38	0.06	3.35	3.61	1.89	1.68	0.31	0.71	3.09	22.2	39.1	13.62	2.58	1.45	1.2	18.23	5.49	12.27	0.2	2.33	3.1	1.87	4.09	0.8	-0.503689483	-0.661495789	-0.039011607	1.159633543	-0.648494018	-0.292970308
4157	4118402	41	Paranavaí (PR)	6.35	6.77	0.23	1.59	1.33	4.63	8.21	0.16	4.3	6.26	6.68	3.24	8.21	8.93	4.21	4.44	0.28	0.24	3.17	3.5	1.76	1.79	0.15	0.48	2.42	21.38	32.94	13.38	2.87	3.06	0.75	17.64	7.02	17.28	0.28	1.92	3.06	0.87	4.7	0.82	-0.605072337	-0.896919511	-0.191677966	0.266736345	-0.764236149	-1.037276348
4321	4201505	42	Armazém (SC)	6.38	6.72	0.16	2.09	1.06	6.28	7.8	0.16	1.75	8.85	7.86	3.54	7.8	9.59	3.7	4.88	0.3	0	3.17	2.72	1.11	1.57	0.05	0.15	3.33	12.63	27.82	9.01	1.82	1.13	1.31	16.29	2.87	9.82	4.56	1.81	1.47	1.03	5.5	0.86	-0.588175195	-0.927102039	-0.547899471	1.09349301	-0.987453115	-0.351184188
2438	3118304	31	Conselheiro Lafaiete (MG)	6.21	6.63	0.14	1.54	1.22	5.26	8.2	0.17	8.65	2.63	8.2	7.33	8.2	8.86	3.97	4.1	0.4	0.32	3.02	2.79	1.76	2.24	0.14	0.51	2.55	27.38	28.64	11.57	2.56	1.67	0.44	18.91	7.03	12.23	0.59	0.73	10.99	1.05	3.72	1.03	-0.683925668	-0.981430591	-0.649677043	0.184060679	-0.855176394	-0.775313887
2442	3118700	31	Coqueiral (MG)	5.81	7.63	0.15	1.36	0.49	5.11	9.36	0.17	9.25	6.02	10.05	10.26	9.36	9.76	4.72	4.08	0.13	0.28	2.43	2.42	1.95	1.48	0.39	1.34	3.73	28.74	36.01	9.73	1.59	0.84	1.24	17.93	5.45	11.25	0.07	0.41	8.29	1.88	4.74	0.39	-0.909220898	-0.377780022	-0.598788257	-0.113571721	-1.458688932	-0.837685901
2618	3133758	31	Itaú de Minas (MG)	6.04	6.8	0.41	1.45	1.69	4.7	8.17	0.17	3.71	4.47	7.47	3.08	8.17	8.95	4.36	4.55	0.13	0.36	2.37	3.28	1.91	2.15	0.13	0.3	2.89	21	30.12	14.62	1.66	1.25	1.17	16.24	4.19	13.83	0.18	0.2	4.82	1.97	4.32	0.58	-0.779676141	-0.878809994	0.72432019	0.035244479	-0.466613527	-1.008169407
2780	3146503	31	Pains (MG)	5.54	6.58	0.12	1.94	0.72	6.06	8	0.17	7.83	4.19	12.26	2.5	8	8.52	4.5	4.18	0.15	0.34	3.01	3.02	1.71	2.06	0.22	0.48	3.75	30.2	37.29	14.01	2.4	0.9	0.79	11.19	4.83	14.87	0.32	0.17	11.96	1.2	3.12	0.71	-1.061295179	-1.011613119	-0.751454616	0.845466011	-1.268541146	-0.442663142
3191	3301702	33	Duque de Caxias (RJ)	6.92	7.72	0.18	1.37	1.91	5.71	10.06	0.17	4.11	3.69	8.42	6.52	10.06	9.62	4.68	4.57	0.32	0.29	3.21	3.14	2.13	2.06	0.25	0.84	3.39	15.47	32.14	18.56	1.88	2.21	1.11	26.57	24.13	16.39	0.09	4.29	12.69	1.88	5.53	0.86	-0.284026633	-0.323451471	-0.446121898	-0.097036587	-0.284733037	-0.588197843
3193	3301850	33	Guapimirim (RJ)	7.1	8.27	0.2	1.06	2.34	7.32	9.88	0.17	5.68	7.41	9.64	6.52	9.88	10.3	4.76	4.51	0.34	0.13	3.32	3.22	1.81	1.68	0.41	1.4	4.12	22.53	33.98	15.64	1.13	2.13	1.5	27.09	18.95	17.36	0.2	3.09	12.11	2	6.35	1.67	-0.182643779	0.008556342	-0.344344325	-0.609625719	0.07076065	0.081261779
3247	3305554	33	Seropédica (RJ)	6.92	7.63	0.25	1.4	2.19	6.5	9.86	0.17	5.37	4.88	7.71	6.96	9.86	9.96	4.78	4.38	0.25	0.43	2.54	2.6	2.52	2.39	0.19	1.18	4.16	21.1	29.78	16.5	1.87	2.58	1.41	25.57	20.69	19.52	0.77	3.14	10.62	2.29	6.07	1.18	-0.284026633	-0.377780022	-0.089900393	-0.047431187	-0.053248776	-0.259705233
3322	3505708	35	Barueri (SP)	7.4	7.73	0.21	1.7	1.7	6.18	10.47	0.17	4.08	6.31	10.22	7.59	10.47	9.87	5.47	5.25	0.35	0.24	3.95	3.49	2.06	2.09	0.24	0.72	3.24	5.62	20.45	23.02	2.65	2.07	1.2	28.36	25.93	13.07	0.05	8.14	4.61	1.68	6.51	0.62	-0.013672356	-0.317414965	-0.293455539	0.448622812	-0.458346232	-0.392765531
3323	3505807	35	Bastos (SP)	6.98	7.14	0.42	1.96	1.47	6.06	8.77	0.17	3.83	7.79	6.58	2.27	8.77	9.17	4.56	5.07	0.39	0.07	3.18	3.34	1.75	1.83	0.16	0.64	3.68	16.85	40.66	14.7	2.19	1.48	1.44	21.1	6.91	10.2	0.13	2.45	2.05	1.99	6.93	0.47	-0.250232349	-0.673568801	0.775208976	0.878536277	-0.648494018	-0.442663142
3435	3515509	35	Fernandópolis (SP)	5.04	5.85	0.17	1.11	1.42	3.7	7.08	0.17	2.15	5.8	4.88	1.66	7.08	7.67	4.26	4.07	0.18	0.3	3.46	3.06	1.18	1.5	0.15	0.54	1.91	17.21	26.42	18.29	3.1	2.28	1	16.83	5.24	15.85	0.09	1.17	2.45	1.47	4.38	1	-1.342914218	-1.452278034	-0.497010684	-0.526950053	-0.689830493	-1.423982838
3659	3535705	35	Paraíso (SP)	5.93	6.12	0.31	2.13	0.9	5.13	8.12	0.17	2.44	7.37	3.37	3.3	8.12	9.01	5.22	4.69	0.07	0	2.71	2.25	1.76	2.91	0.18	0.63	3.03	20.8	38.03	14.03	2.48	1.36	1.76	19.77	5.58	8.6	0.26	0.71	1.77	2.85	5.81	0.97	-0.841632329	-1.28929238	0.215432325	1.159633543	-1.119729835	-0.829369632
3697	3539301	35	Pirassununga (SP)	6.18	6.33	0.23	1.18	1.26	4.54	7.88	0.17	1.63	2.8	8.1	4.9	7.88	8.15	4.47	4.38	0.23	0.22	3.15	3.12	1.46	1.49	0.19	0.32	1.96	11.19	25.19	18.33	2.83	2.88	0.66	19.51	7.42	12.73	0.04	0.79	4.25	1.18	4.62	0.67	-0.70082281	-1.162525761	-0.191677966	-0.41120412	-0.822107214	-1.074699556
3750	3543907	35	Rio Claro (SP)	5.84	6.22	0.12	1.32	1.17	4.62	7.7	0.17	2.03	4.16	6.65	3.73	7.7	8.08	4.64	4.4	0.19	0.1	3.44	3.29	1.44	1.41	0.07	0.43	2.23	8.58	22.3	19.21	3.04	2.5	0.98	20.91	10.84	13.86	0	1.88	4.35	1.39	4.39	0.79	-0.892323756	-1.228927324	-0.751454616	-0.179712254	-0.896512869	-1.041434482
3826	3550902	35	São Simão (SP)	6.3	7.32	0.18	1.3	1.28	6.49	8.22	0.17	1.61	3.12	9.38	8.08	8.22	8.45	4.39	4.48	0.11	0.23	2.62	2.93	1.51	1.61	0.09	0.68	2.19	15.57	31	19.87	2.02	1.76	0.65	19.41	8.75	12.31	0.2	0.43	5.47	1.3	4.9	0.81	-0.633234241	-0.564911698	-0.446121898	-0.21278252	-0.805572624	-0.263863368
3844	3552601	35	Tabapuã (SP)	6.17	5.68	0.36	2.2	1.49	5.63	7.02	0.17	1.52	3.72	3.17	1.59	7.02	8.13	4.23	4.7	0.08	0.17	2.9	3.38	1.77	1.39	0.29	0.75	2.74	19.81	42.74	14.07	1.71	1.04	1.09	19.63	5.43	11.95	0.32	1.13	2.92	1.07	5.38	0.69	-0.706455191	-1.55489863	0.469876258	1.275379476	-0.631959428	-0.621462917
4257	4125803	41	São Pedro do Ivaí (PR)	7.32	6.65	0.3	1.76	2.37	5.69	8.66	0.17	7.87	10.82	8.18	6.22	8.66	9.4	4.54	4.67	0.28	0.13	3.12	2.53	1.63	2.08	0.16	0.76	3.41	29.23	32.86	14.26	1.26	0.77	1.46	20.36	6.68	17.34	0.9	3.24	11.89	1.43	6.05	0.9	-0.058731402	-0.969357579	0.164543539	0.547833611	0.095562535	-0.596514112
4428	4208302	42	Itapema (SC)	6.65	7.05	0.35	1.3	1.38	5.09	9.36	0.17	1.48	6.85	7.79	3.93	9.36	9.73	4.83	4.63	0.08	0.31	3.38	3.19	1.79	2.31	0.08	0.74	2.98	10.54	26.79	19.09	2.71	1.97	1.47	17.79	6.72	18	0.29	1.13	3.67	1.32	4.81	1.38	-0.436100914	-0.727897352	0.418987471	-0.21278252	-0.722899674	-0.84600217
2558	3128303	31	Guaranésia (MG)	5.79	6.53	0.49	2.03	1.8	5.19	9.13	0.18	9.76	11.35	9.89	8.05	9.13	9.66	4.96	4.42	0.1	0.14	2.74	2.58	1.87	1.94	0.23	1.23	3.79	20.84	42.58	15.56	3.5	2.52	1.48	20.95	7.76	8.81	0.45	0.79	3.06	1.29	5.11	0.42	-0.92048566	-1.041795647	1.131430481	0.99428221	-0.375673282	-0.804420827
3347	3507803	35	Brodowski (SP)	6.17	7.29	0.24	1.39	0.62	4.96	8.55	0.18	3.37	3.1	5.97	7.1	8.55	9.19	4.37	4.96	0.02	0.04	3.26	2.92	1.55	1.95	0.1	0.36	3.38	9.9	26.92	19.55	1.86	1.58	0.81	21.39	11.14	15.62	0	0.93	3.18	1.68	5.33	0.76	-0.706455191	-0.583021215	-0.140789179	-0.063966321	-1.351214096	-0.900057916
3484	3519808	35	Icém (SP)	6.74	7.14	0.29	2.01	1.44	7.18	8.54	0.18	5.71	10.84	5.98	2.94	8.54	8.42	4.74	4.06	0.33	0.1	2.9	3.11	1.51	1.51	0.36	1.06	3.42	25.12	32.3	16.03	2.47	1.19	1.41	18.59	13.13	11.93	0.12	0.93	4.57	2.45	6.12	0.89	-0.385409487	-0.673568801	0.113654753	0.961211944	-0.673295903	0.023047899
3717	3541000	35	Praia Grande (SP)	7.21	7.67	0.15	1.06	1.65	5.56	9.51	0.18	2.48	3.14	8.8	7.13	9.51	9.1	4.68	4.27	0.3	0.25	3.38	3.15	1.78	1.67	0.23	0.77	2.78	10.4	22.49	18.17	3.11	3.01	1.25	26.85	22.71	20.88	0.07	4.63	4.04	2.06	5.18	0.7	-0.120687591	-0.353633999	-0.598788257	-0.609625719	-0.499682708	-0.650569858
3814	3549805	35	São José do Rio Preto (SP)	5.66	5.76	0.2	1.27	0.97	3.85	6.97	0.18	1.57	3.2	4.93	2.31	6.97	7.53	4.6	4.42	0.22	0.18	3.61	3.56	1.44	1.44	0.11	0.36	2.04	8.23	22.23	19.37	3.68	3.1	0.7	16.54	6.18	17.59	0.07	1.15	3.37	0.98	3.83	0.67	-0.99370661	-1.506606585	-0.344344325	-0.26238792	-1.06185877	-1.361610823
3854	3553609	35	Tapiratiba (SP)	5.78	6.52	0.16	1.56	2.16	5.16	8.83	0.18	3.04	4.88	8.73	6.93	8.83	10.02	4.3	4.73	0.15	0.3	2.52	2.5	2.14	2.66	0.34	0.88	2.91	17.39	34.65	19.49	2.92	1.09	0.84	21.44	7.86	8.76	0.29	0.92	7.04	1.44	5.35	0.21	-0.926118041	-1.047832153	-0.547899471	0.217130945	-0.078050661	-0.81689523
4167	4119152	41	Pinhais (PR)	7.41	7.83	0.24	1.64	1.62	6.22	10.01	0.18	4.74	7.29	7.31	4.77	10.01	9.6	5.74	5.21	0.21	0.18	4.24	3.74	1.68	1.78	0.16	0.53	3.24	9.14	30.7	19.28	2.71	2.55	1.61	21.33	9.07	17.79	0.04	2.79	3.18	2.21	6.35	0.77	-0.008039976	-0.257049908	-0.140789179	0.349412012	-0.524484593	-0.376132994
4252	4125506	41	São José dos Pinhais (PR)	7.89	8.07	0.36	2.2	2.15	7.24	10.5	0.18	6.19	6.03	9.26	6.55	10.5	10.19	5.69	5.27	0.27	0.22	3.86	3.72	2.02	1.87	0.18	0.63	3.42	9.87	28.24	20.14	1.98	1.96	1.52	20.31	9.46	18.37	0.68	2.66	2.19	2.25	6.49	0.69	0.262314301	-0.112173772	0.469876258	1.275379476	-0.086317956	0.047996705
4259	4126009	41	São Sebastião da Amoreira (PR)	6.16	7.14	0.38	1.71	1.65	6.5	10.1	0.18	15.99	9.35	6.22	6	10.1	10.41	4.34	4.83	0.18	0	2.96	3.75	1.56	1.5	0.69	1.05	1.71	34.39	30.42	9.84	0.92	1.3	1.55	25.79	10.8	17.9	0.3	2.14	1.91	2.76	6.23	1.72	-0.712087572	-0.673568801	0.57165383	0.465157945	-0.499682708	-0.259705233
4320	4201406	42	Araranguá (SC)	7	7.32	0.29	1.6	2.05	5.93	8.84	0.18	2.25	6.28	5.64	2.98	8.84	9.31	4.56	4.63	0.2	0.2	3.22	3.67	1.52	1.53	0.2	0.39	2.95	17.59	29.63	13.78	2.21	2.15	1.5	13.11	4.4	19.39	0.99	2.11	1.56	1.56	5.35	0.67	-0.238967587	-0.564911698	0.113654753	0.283271479	-0.168990906	-0.496718888
4338	4202404	42	Blumenau (SC)	5.9	6.36	0.2	1.45	1	4.76	8.19	0.18	1.12	2.84	6.26	3.64	8.19	8.58	5.18	5.28	0.13	0.19	4.47	4.29	1.02	1.25	0.13	0.32	2.42	4.91	26.55	21.5	3.12	2.32	1.04	11.8	3.55	10.42	0.34	0.85	1.16	0.93	4.08	0.53	-0.858529472	-1.144416244	-0.344344325	0.035244479	-1.037056885	-0.983220602
4410	4207007	42	Içara (SC)	6.74	6.95	0.28	2.05	1.77	6.41	9.3	0.18	1.59	5.87	6.27	2.98	9.3	10.12	4.33	5.02	0.22	0.12	2.6	3.15	2.27	2.2	0.14	0.61	3.58	12.9	29.95	17.49	1.88	1.98	1.78	17.19	4.99	17.77	1.35	0.86	3.03	1.86	5.8	0.72	-0.385409487	-0.788262409	0.062765966	1.027352477	-0.400475167	-0.297128442
2264	3102605	31	Andradas (MG)	5.82	6.52	0.26	2.24	1.07	5.67	7.63	0.19	4.66	5.66	7.15	4.26	7.63	8.11	4.73	4.67	0.17	0.31	2.9	3.25	2.12	1.58	0.29	0.9	3.61	16.44	33.48	16.59	2.36	1.64	0.79	17.81	6.31	16.76	0.22	0.94	3.82	0.93	4.64	0.62	-0.903588518	-1.047832153	-0.039011607	1.341520009	-0.97918582	-0.60483038
2302	3106200	31	Belo Horizonte (MG)	5.63	6.1	0.08	0.89	0.97	4.21	7.97	0.19	4.18	3.34	8.63	6.41	7.97	7.82	4.76	4.38	0.28	0.25	4.25	3.9	1.21	1.23	0.15	0.51	2.63	12.47	27.06	13.16	2.54	2.56	0.57	18.23	9.99	14.3	0.08	2.14	8.04	1.11	3.81	0.89	-1.010603752	-1.301365392	-0.955009762	-0.890722985	-1.06185877	-1.211917988
2737	3143401	31	Monte Sião (MG)	6.1	7.02	0.23	1.43	1.49	6.08	7.96	0.19	7.66	5.35	9.68	6.8	7.96	8.9	4.59	5.02	0.17	0.15	4.33	4.49	0.83	0.75	0.2	1.06	4.21	11.98	28.33	19.55	2.41	2.72	1.08	23.75	9.13	22.68	4.34	1.05	1.69	1.61	4.19	0.62	-0.745881856	-0.746006869	-0.191677966	0.002174213	-0.631959428	-0.434346874
3070	3170701	31	Varginha (MG)	6.35	6.7	0.25	1.28	1.29	4.52	8.46	0.19	3.73	2.41	7.49	5.81	8.46	8.63	4.63	4.56	0.2	0.18	3.43	3.42	1.59	1.42	0.18	0.72	2.48	17.6	31.54	13.07	2.74	2.13	0.65	19.97	7.82	10.08	0.22	0.69	8.42	1.3	4.87	0.54	-0.605072337	-0.939175051	-0.089900393	-0.245852787	-0.797305329	-1.083015825
3215	3303500	33	Nova Iguaçu (RJ)	6.71	7.73	0.15	1	1.92	5.91	9.84	0.19	3.76	3.24	7.78	6.46	9.84	9.48	4.73	4.56	0.32	0.27	3.23	3.15	2.13	2.08	0.23	0.81	3.16	16.09	30.55	17.86	1.79	1.99	1.06	26.39	22.22	16.76	0.12	3.28	12.68	1.93	5.41	0.87	-0.402306629	-0.317414965	-0.598788257	-0.708836519	-0.276465742	-0.505035157
3299	3503604	35	Areiópolis (SP)	7.08	8.58	0.18	1.98	2.28	8.68	10.74	0.19	5.84	17.87	10.67	5.54	10.74	10.64	5.87	5.32	0.42	0.39	3.67	3.75	2.12	1.4	0.27	1.1	3.91	16.14	44.23	17.63	2.83	1.49	2.74	26.84	11.14	5.58	0	1.36	3.77	2.81	7.39	0.22	-0.193908541	0.195688018	-0.446121898	0.911606544	0.02115688	0.646768044
3304	3504008	35	Assis (SP)	5.98	6.01	0.14	1	1.39	4.17	7.31	0.19	2.91	3.98	5.44	3.13	7.31	7.84	4.24	4.28	0.45	0.25	3.4	3.42	1.29	1.34	0.22	0.5	1.63	15.93	25.36	16.16	3.67	2.88	0.93	15.86	7.36	14.53	0.13	1.45	2.35	1.24	4.28	0.55	-0.813470425	-1.355693943	-0.649677043	-0.708836519	-0.714632378	-1.228550525
3384	3511102	35	Catanduva (SP)	5.76	5.61	0.24	1.66	1.42	4.29	7.03	0.19	1.58	3.85	4.53	2.82	7.03	7.79	4.4	4.38	0.25	0.18	3.22	3.44	1.43	1.38	0.16	0.52	2.06	11.68	24.37	19.99	3.17	2.54	0.79	16.65	8.54	13.42	0.14	1.72	3.72	1.07	4.55	0.61	-0.937382802	-1.59715417	-0.140789179	0.382482278	-0.689830493	-1.178652914
3476	3519105	35	Iacanga (SP)	6.16	6.54	0.26	1.44	2.02	4.81	7.69	0.19	3.59	3.64	7.69	6.05	7.69	8.22	5.59	4.29	0.2	0.09	3.1	3.11	1.05	1.19	0.17	0.89	2.83	15.1	34	21.6	3.02	2.44	1.25	17.63	7.21	16.08	0.26	0.16	3.24	1.64	5.4	1	-0.712087572	-1.035759142	-0.039011607	0.018709346	-0.193792791	-0.96242993
3559	3526704	35	Leme (SP)	6.97	7.17	0.2	1.36	2.02	6.77	9.07	0.19	4.46	4.83	8.11	7.09	9.07	9.34	5.03	4.73	0.19	0.22	3.2	2.98	1.68	1.82	0.32	1.2	3.45	13.21	30.83	18.81	3.36	1.78	1.3	24.4	12.48	11.66	0.04	2.66	4.31	2	5.87	0.45	-0.255864729	-0.655459284	-0.344344325	-0.113571721	-0.193792791	-0.147435607
3722	3541406	35	Presidente Prudente (SP)	5.94	6.36	0.19	1.76	0.96	4.21	7.62	0.19	2.11	3.62	5.57	3.18	7.62	8.15	4.45	4.4	0.44	0.32	3.86	3.77	1.16	1.32	0.14	0.33	1.61	12.37	22.58	19.33	3.07	3.02	0.85	16.64	6.4	14.34	0.11	1.13	3.72	1.32	3.96	0.69	-0.835999948	-1.144416244	-0.395233111	0.547833611	-1.070126065	-1.211917988
4213	4122404	41	Rolândia (PR)	6.43	6.8	0.33	2.15	1.8	6.04	8.2	0.19	4.2	6.09	6.44	3.43	8.2	8.75	4.91	4.83	0.14	0.2	3.56	3.79	1.46	1.61	0.07	0.46	2.48	16.28	37.78	15	2.14	2.15	0.86	13.72	4.89	14.32	0	1.41	4.36	1.36	4.75	0.78	-0.560013291	-0.878809994	0.317209898	1.19270381	-0.375673282	-0.450979411
4313	4200903	42	Angelina (SC)	5.46	6.46	0.44	1.99	0.9	3.8	7.1	0.19	2.61	7.82	10.97	10.69	7.1	9.63	4.04	4.13	0.19	0.43	3.23	3.12	0.75	1.17	0.45	0.8	3.29	20.2	18.64	8.45	0.75	0.38	0.56	14.44	3.72	24.5	3.92	0.43	0	0.85	2.73	0.53	-1.106354225	-1.084051187	0.876986549	0.928141677	-1.119729835	-1.382401495
4435	4208906	42	Jaraguá do Sul (SC)	6.63	6.71	0.29	2.09	1.17	5.45	8.27	0.19	1.37	3.96	6.91	4.27	8.27	8.78	5.75	5.52	0.19	0.21	4.65	4.46	1.21	0.98	0.12	0.26	2.03	7.06	23.34	22.3	2.91	1.48	0.83	11.89	3.32	9.16	0.45	0.79	1.05	1.03	5.48	0.45	-0.447365675	-0.933138545	0.113654753	1.09349301	-0.896512869	-0.696309335
4634	4302105	43	Bento Gonçalves (RS)	5.2	5.83	0.28	1.34	0.86	4.34	7.43	0.19	1.74	3.05	4.03	2.59	7.43	7.6	4.68	5.11	0.19	0.17	4.01	3.81	0.9	1.23	0.1	0.47	2.9	6.93	22.69	20.26	2.24	1.51	0.94	11.22	4.02	12.14	0.4	1.82	2.75	1.21	4.01	0.81	-1.252796125	-1.464351045	0.062765966	-0.146641987	-1.152799015	-1.157862242
5372	5210000	52	Inhumas (GO)	6.11	6.72	0.39	2.06	1.62	6.51	8.29	0.19	11.09	8	5.77	2.77	8.29	8.93	4.81	4.76	0.18	0.38	3.05	3.06	2.19	2.12	0.16	1.11	4.5	32.25	33.7	10.46	3.07	1.96	1.24	16.31	7.52	23.83	0.34	1.85	3.52	1.92	6.37	0.91	-0.740249475	-0.927102039	0.622542617	1.04388761	-0.524484593	-0.255547099
2282	3104205	31	Arcos (MG)	5.71	6.2	0.29	1.66	0.79	4.94	7.41	0.2	5.24	2.9	8.32	4.72	7.41	8.36	4.54	4.8	0.24	0.29	2.86	2.61	1.85	2.49	0.2	0.35	2.5	26.85	31.19	12.93	1.95	1.36	0.55	12.53	2.67	15.67	0.31	0.35	3.89	1.1	4.22	0.28	-0.965544706	-1.241000335	0.113654753	0.382482278	-1.210670081	-0.908374184
2584	3130606	31	Inconfidentes (MG)	5.14	6.07	0.22	1.85	1.19	4.47	8.55	0.2	12.86	8.41	7.46	10.84	8.55	7.61	5.63	5.01	0.11	0	3.29	2.93	1.68	1.67	0.28	0.97	4.31	30.82	34.27	12.42	0.64	0.78	0.5	21.34	8.77	34.45	1.5	1.19	2.64	0.26	5.36	1.03	-1.28659041	-1.319474909	-0.242566752	0.696649811	-0.879978279	-1.103806496
3165	3205200	32	Vila Velha (ES)	6.31	6.81	0.16	1.33	1.3	4.86	8.38	0.2	3.89	4.68	6.77	4.41	8.38	8.35	4.5	4.52	0.27	0.23	3.89	3.81	1.43	1.46	0.12	0.45	2.24	15.1	27.47	13.19	2.75	3.16	0.83	17.7	9.4	17.52	0.2	2.95	5.69	1.18	4.58	0.94	-0.62760186	-0.872773488	-0.547899471	-0.16317712	-0.789038034	-0.941639259
3418	3514502	35	Duartina (SP)	5.43	6.39	0.23	0.9	1.64	4.65	7.12	0.2	5.3	5.96	6.3	5.56	7.12	8.42	3.95	4.27	0.3	0.24	2.96	3.3	1.63	1.13	0.26	0.85	2.88	27.1	33.28	14.44	2.42	2.26	0.99	18.01	8.46	12.6	0.34	1.4	3.31	1.29	3.96	0.35	-1.123251368	-1.126306727	-0.191677966	-0.874187852	-0.507950003	-1.028960079
3461	3517901	35	Guaraci (SP)	7.71	7.06	0.17	1.34	2.18	8.55	8.08	0.2	6.54	10.94	7.27	6.08	8.08	9.19	4.33	4.68	0.12	0.13	2.82	3.06	1.66	1.73	0.3	0.71	2.98	20.97	31.46	19.05	3.03	2.24	1.68	21.26	10.08	15.85	0.27	1.3	4.24	2.79	6.19	0.44	0.160931448	-0.721860846	-0.497010684	-0.146641987	-0.061516071	0.592712299
3607	3531209	35	Monte Alegre do Sul (SP)	5.81	5.97	0.04	1.25	0.93	4.42	6.93	0.2	2.02	2.9	7.24	3.64	6.93	7.74	4.77	4.46	0.16	0.32	2.78	3.56	1.5	0.93	0.33	0.6	2.54	11.69	37.23	18.75	1.53	1.01	0.71	18.66	9.72	14.11	1.04	1.52	3.22	1.03	4.47	1.11	-0.909220898	-1.379839966	-1.158564908	-0.295458187	-1.09492795	-1.124597168
3622	3532504	35	Neves Paulista (SP)	4.57	5.04	0.07	0.68	1.13	3.64	5.91	0.2	1.94	5.21	3.45	1.52	5.91	7.11	4.15	4.72	0.18	0.15	3.26	3.38	1.09	1	0.13	0.56	2.11	17.79	29.46	18.95	3.11	2.11	1.06	15.99	4.06	14.31	2.09	0.88	4.23	1.75	3.95	1.07	-1.607636114	-1.941234994	-1.005898548	-1.237960785	-0.929582049	-1.448931643
3689	3538501	35	Piquete (SP)	5.96	6.7	0.23	0.82	0.66	4.2	7.35	0.2	5.78	6.01	3.73	5.79	7.35	8.9	3.75	3.96	0.49	0.24	2.77	3.06	1.82	1.61	0.1	0.49	1.89	26.12	24.2	13.89	1.96	2.28	0.92	23.66	11.94	14.81	0.39	1.98	7	2.41	3.34	1.28	-0.824735187	-0.939175051	-0.191677966	-1.006468919	-1.318144916	-1.216076122
3815	3549904	35	São José dos Campos (SP)	6.71	6.94	0.15	1.55	1.32	5.22	8.84	0.2	2.67	3.14	9.32	6.35	8.84	8.99	4.85	4.63	0.3	0.22	3.54	3.2	1.74	1.87	0.11	0.35	2.02	8.2	19.73	17	3	2.39	0.8	22.81	12.48	11.99	0.12	2.2	3.53	1.3	4.83	0.62	-0.402306629	-0.794298914	-0.598788257	0.200595812	-0.772503444	-0.791946424
3954	4103701	41	Cambé (PR)	6.4	7.07	0.28	1.57	1.45	5.84	8.94	0.2	2.85	6.98	7.5	5.19	8.94	9.05	5.13	4.88	0.21	0.19	3.41	3.56	1.69	1.92	0.07	0.5	2.99	13.4	36.35	18.19	2.44	2.22	1.33	21.87	8.56	14.95	0.35	2.38	4.26	1.75	5.19	0.31	-0.576910433	-0.71582434	0.062765966	0.233666079	-0.665028608	-0.534142097
4107	4114807	41	Marialva (PR)	6	6.74	0.21	2.21	1.37	4.78	7.97	0.2	3.9	4.95	6.62	6.73	7.97	8.46	4.58	4.87	0.26	0.18	3.81	3.13	1.43	1.71	0.32	0.57	2.26	19.12	32.51	11.92	1.93	1.21	1.31	16.13	5.56	23.62	0.24	0.93	5.08	1.33	4.35	0.88	-0.802205664	-0.915029028	-0.293455539	1.29191461	-0.731166969	-0.974904333
5029	4322103	43	Tucunduva (RS)	4.36	5.19	0.14	0.84	0.73	2.89	5.9	0.2	2.93	6.3	4.84	1.15	5.9	8.36	3.65	3.99	0.34	0.22	2.63	2.41	1.55	1.87	0.21	0.18	2.44	22.41	21.94	11.31	2.28	1.07	1.03	10.65	4.3	12.76	0.6	1.12	0.87	0.71	2.91	0.77	-1.72591611	-1.850687409	-0.649677043	-0.973398652	-1.260273851	-1.760791716
2526	3126000	31	Florestal (MG)	6.02	7.18	0.22	1.08	1.23	4.46	8.55	0.21	5.47	7.53	10.64	11.9	8.55	9.99	4.48	4.63	0.26	0.28	2.29	2.27	2.47	2.4	0.18	0.79	3.47	26.15	38.55	10.03	2.06	1.34	0.45	18.74	5.93	12.61	1.1	0.29	5.66	0.3	4.21	1.69	-0.790940902	-0.649422778	-0.242566752	-0.576555453	-0.846909099	-1.107964631
3051	3169406	31	Três Pontas (MG)	6.55	7.42	0.1	1.29	1.29	4.97	9.58	0.21	10.22	4.81	11.08	9.99	9.58	9.46	4.62	4.44	0.38	0.25	3.34	3.06	1.67	1.69	0.19	1.35	3.93	26.16	36.44	13.67	2.2	1	0.64	20.96	7.4	10.34	0.09	1.02	11.4	1.23	5.3	0.76	-0.492424722	-0.504546641	-0.853232189	-0.229317654	-0.797305329	-0.895899781
3158	3205002	32	Serra (ES)	7.96	8.08	0.24	1.98	1.96	7.75	10.35	0.21	5.74	9.74	9.15	7.36	10.35	9.84	5.02	4.7	0.29	0.24	3.82	3.6	1.81	1.81	0.21	0.77	3.51	18.61	33.8	15.85	2.15	2.37	1.35	24.36	13.8	15.95	0.18	3.91	7.29	2.15	6.43	0.83	0.301740967	-0.106137266	-0.140789179	0.911606544	-0.243396561	0.260061554
3260	3500303	35	Aguaí (SP)	7.13	7.16	0.31	1.53	2.32	7.78	8.66	0.21	5.17	3.84	7.49	7.23	8.66	9.29	4.62	4.53	0.06	0.23	2.8	2.75	2.03	1.76	0.16	1.05	3.43	15.66	32.96	18	3.4	2.45	1.31	23.53	11.54	14.02	0.38	1.94	6.13	2.14	5.63	0.38	-0.165746637	-0.661495789	0.215432325	0.167525545	0.05422606	0.272535957
3414	3514106	35	Dois Córregos (SP)	7.16	7	0.32	1.19	2.06	6.31	8.21	0.21	4.55	6.18	5.95	3.95	8.21	8.77	4.94	4.47	0.21	0.2	3.08	2.72	1.59	1.52	0.41	1.36	2.53	15.83	30.86	17.48	2.53	1.41	1.43	17.78	8.32	11.78	0.66	1.32	4.29	1.78	5.39	1.14	-0.148849495	-0.75807988	0.266321112	-0.394668987	-0.160723611	-0.338709785
3425	3515004	35	Embu das Artes (SP)	7.84	8.24	0.24	1.41	1.56	6.32	10.9	0.21	3.37	4.98	12.82	9.68	10.9	9.87	5.63	4.93	0.38	0.35	3.97	3.74	2	1.77	0.44	0.92	3.58	6.54	24.93	24.19	2.11	1.56	1.06	28.2	26.75	15.09	0.27	7.55	6	1.71	6.28	0.55	0.234152398	-0.009553175	-0.140789179	-0.030896054	-0.574088363	-0.334551651
3429	3515186	35	Espírito Santo do Pinhal (SP)	5.46	6.2	0.16	1.12	1.35	4.37	7.97	0.21	2.14	2.34	6.27	5.65	7.97	8.07	4.58	4.5	0.36	0.13	3.03	3.38	1.67	1.49	0.27	0.67	2.77	11.11	31.69	19.35	2.44	1.75	0.86	21.54	9.03	10.96	0.07	1.57	3.44	1.54	4.65	0.66	-1.106354225	-1.241000335	-0.547899471	-0.51041492	-0.747701559	-1.145387839
3515	3522505	35	Itapevi (SP)	8.48	8.94	0.29	1.91	2.44	7.48	11.72	0.21	5.96	7.63	10.56	10.67	11.72	10.9	5.46	5.14	0.34	0.27	3.6	3.29	2.31	2.25	0.31	1.1	3.72	9.75	25.34	24.52	2.71	1.92	1.58	28.64	32.37	13.61	0.03	7.14	6.47	2.35	7.31	0.4	0.594624767	0.413002222	0.113654753	0.795860611	0.1534336	0.147791928
3534	3524303	35	Jaboticabal (SP)	5.9	6.59	0.27	1.81	1.74	4.48	7.81	0.21	2.43	3.16	6.18	5.66	7.81	8.29	4.32	4.31	0.37	0.24	3.33	3.35	1.54	1.37	0.22	0.59	2.61	11.66	24.19	17.39	3.07	2.42	1.05	20.91	9.58	11.68	0.16	0.96	4.61	1.45	4.9	0.56	-0.858529472	-1.005576613	0.01187718	0.630509278	-0.425277052	-1.099648362
3584	3529005	35	Marília (SP)	5.87	6.26	0.2	1.26	0.96	4.38	8.09	0.21	2.38	3.77	7.14	3.9	8.09	8.31	4.78	4.48	0.34	0.17	3.49	3.56	1.68	1.3	0.14	0.55	2.27	11.18	24.56	19.32	3.35	2.97	0.83	17.66	7.96	14.79	0.07	1.26	4	1.2	4.53	0.66	-0.875426614	-1.204781301	-0.344344325	-0.278923054	-1.070126065	-1.141229705
3748	3543709	35	Rincão (SP)	7.07	7.6	0.45	1.41	2.96	5.37	9.28	0.21	4.09	6.88	9.69	4.75	9.28	10.05	5.31	4.26	0.12	0.45	3.2	2.73	1.61	2.1	0.26	0.94	3.05	18.62	31.12	17.8	2.25	2.3	1.67	24.44	17.37	6.42	0.12	2.19	6	3.09	5.87	0.15	-0.199540922	-0.395889539	0.927875335	-0.030896054	0.583332942	-0.729574409
3788	3547502	35	Santa Rita do Passa Quatro (SP)	5.43	5.48	0.04	1.03	1.18	4.04	6.43	0.21	1.89	4.55	6.23	2.9	6.43	7.28	4.02	4.11	0.19	0.14	2.75	3.02	1.51	1.41	0.38	0.51	1.65	14.35	23.63	17.01	3.79	2.42	0.9	15.5	6.72	10.67	0.15	0.73	4.69	1.21	3.22	0.69	-1.123251368	-1.675628744	-1.158564908	-0.659231119	-0.888245574	-1.282606271
3793	3547908	35	Santo Antônio da Alegria (SP)	5.97	6.44	0.12	1.96	1.59	6.54	7.77	0.21	5.33	5.03	9.95	8.27	7.77	7.86	4.45	3.98	0.12	0.23	1.89	2.54	1.81	1.67	0.08	0.55	3.01	19.83	37.61	11.92	1.63	1.74	0.53	19.88	10.15	17.65	0.05	0.44	2.4	0.52	4.53	0.26	-0.819102806	-1.096124198	-0.751454616	0.878536277	-0.549286478	-0.243072696
3856	3553708	35	Taquaritinga (SP)	6.4	6.84	0.32	1.86	1.68	6.39	8.22	0.21	3.36	5.29	6.3	4.6	8.22	8.36	4.99	4.6	0.16	0.17	3.16	3.04	1.62	1.55	0.23	0.94	3.21	13.6	35.01	18.31	2.85	2.11	1.55	19.46	8.28	13.82	0.09	2.22	4.26	2.32	6.39	0.66	-0.576910433	-0.854663971	0.266321112	0.713184944	-0.474880822	-0.305444711
3892	3556503	35	Várzea Paulista (SP)	7.27	7.51	0.27	2.52	1.33	7.7	9.72	0.21	2.99	7.44	9.94	6.52	9.72	9.73	5.32	5.16	0.26	0.25	3.41	3.12	2.2	2.13	0.15	0.58	3.15	6.53	24.16	23.76	2.72	2.21	0.82	26.22	21.74	10.43	0.08	6.98	5.12	1.7	6.08	0.43	-0.086893306	-0.45021809	0.01187718	1.804503742	-0.764236149	0.239270883
3978	4105508	41	Cianorte (PR)	6.59	6.33	0.23	1.8	1.57	4.77	8.38	0.21	3.21	6.24	6.54	2.84	8.38	9.02	4.78	4.99	0.23	0.18	3.75	3.84	1.8	1.56	0.19	0.6	2.91	19.51	35.25	15.19	2.42	1.56	1.1	17.71	3.69	15.58	0.42	1.22	2.12	1.27	4.8	0.38	-0.469895199	-1.162525761	-0.191677966	0.613974144	-0.565821068	-0.979062467
4507	4213807	42	Praia Grande (SC)	6.64	6.69	0.22	0.87	1.19	4.24	8.04	0.21	7.29	10.44	8.1	2.95	8.04	10.2	4.22	4.4	0.25	0.32	2.67	2.81	1.85	1.42	0.36	0.53	3.89	26.92	25.21	9.02	2.62	0.75	1.45	14.23	3.48	20.99	2.77	2.1	1.42	1.38	5.67	0.93	-0.441733295	-0.945211556	-0.242566752	-0.923793252	-0.879978279	-1.199443585
4676	4304804	43	Carlos Barbosa (RS)	5.05	5.46	0.06	1.02	0.61	2.82	6.92	0.21	0.62	1.94	4.48	1.98	6.92	7.59	4.95	5.41	0	0.14	4.02	4.27	0.79	0.84	0.12	0.21	1.76	7.19	23.05	17.98	1.14	1	0.86	9.42	1.08	12.28	1.8	0.48	1.05	1.44	2.43	0.39	-1.337281837	-1.687701756	-1.056787335	-0.675766253	-1.359481391	-1.789898656
2341	3109600	31	Cachoeira da Prata (MG)	5.19	6.13	0	0.72	1.03	4.75	7.43	0.22	2.4	2.69	7.48	12.95	7.43	8.17	4.45	3.99	0.31	0.33	2.94	3.2	1.88	1.25	0.09	0.68	3.18	35.98	36.34	8.67	2.27	0.34	0.11	19.38	6.44	11.7	0.45	0.23	3.98	0.22	3.12	0.99	-1.258428506	-1.283255875	-1.362120053	-1.171820251	-1.012255	-0.987378736
3400	3512803	35	Cosmópolis (SP)	7.3	7.58	0.38	2.29	1.26	7.43	8.42	0.22	3.14	4.45	8.45	5.22	8.42	9.13	4.96	4.79	0.38	0.35	3	3.09	2.12	2.02	0.27	0.59	3.07	10.57	21.49	17.13	2.74	2.46	1.34	21.99	13.09	12.39	0.1	3.3	4.65	2.26	5.71	0.45	-0.069996164	-0.407962551	0.57165383	1.424195676	-0.822107214	0.127001257
3407	3513504	35	Cubatão (SP)	7.36	8	0.15	1.33	1.93	7.38	9.65	0.22	5.8	4.2	8.66	6.49	9.65	9.33	5.49	5.47	0.26	0.2	3.52	3.38	2.08	2.09	0.45	0.87	3.3	8.71	23.96	22.54	2.55	2.47	1.28	28.34	16.4	9.52	0	4.76	4.68	2.05	5.96	0.61	-0.036201879	-0.154429312	-0.598788257	-0.16317712	-0.268198447	0.106210585
3518	3522703	35	Itápolis (SP)	5.48	6.33	0.24	1.42	1.48	4.94	7.22	0.22	2.29	4.85	5.8	3.47	7.22	8.17	4.65	4.67	0.1	0.06	3.01	2.93	1.72	1.75	0.21	1.15	2.73	19.84	34.04	15.03	2.92	2.27	1.15	18.57	6.88	15.3	0.37	1.1	3.01	1.68	4.84	0.68	-1.095089464	-1.162525761	-0.140789179	-0.014360921	-0.640226723	-0.908374184
3771	3545803	35	Santa Bárbara d'Oeste (SP)	5.95	6.26	0.26	1.71	1.14	4.59	7.76	0.22	1.37	5.88	7.42	3.63	7.76	8.78	4.99	4.94	0.2	0.2	3.38	3.2	1.62	2.08	0.12	0.51	2.67	7.67	23.78	22.29	2.36	1.77	0.98	23.27	10.39	11.82	0.12	1.58	2.99	1.52	4.87	0.38	-0.830367568	-1.204781301	-0.039011607	0.465157945	-0.921314754	-1.053908885
3810	3549409	35	São Joaquim da Barra (SP)	6.35	6.84	0.14	1.29	1.7	6.01	7.87	0.22	2.5	2.53	7.03	4.78	7.87	8.38	5.02	4.37	0.25	0.28	3.21	2.97	1.74	1.62	0.1	0.75	2.71	14.3	24.29	18.68	3.49	2.47	0.9	19.01	7.89	11.66	0.22	1.36	8.38	1.61	4.41	0.83	-0.605072337	-0.854663971	-0.649677043	-0.229317654	-0.458346232	-0.463453814
3825	3550803	35	São Sebastião da Grama (SP)	6.6	6.96	0.53	1.72	1.84	7.25	8.34	0.22	2.71	3.07	8.23	6.01	8.34	8.53	4.74	4.71	0.11	0	2.92	2.53	1.83	2.11	0.24	0.93	3.14	19.75	39.97	15.39	1.52	1.66	1.18	20.02	6.75	9.78	0	0.53	8.56	1.54	4.8	0.35	-0.464262818	-0.782225903	1.334985627	0.481693078	-0.342604102	0.052154839
3874	3555000	35	Tupã (SP)	5.58	5.83	0.11	1.23	1.21	3.99	6.86	0.22	2.95	4.1	6.41	2.65	6.86	7.46	4.12	3.99	0.29	0.26	2.87	2.94	1.59	1.47	0.19	0.44	2.08	17.57	30.73	16.42	3.07	2.76	0.58	18.09	6.27	14.05	0.42	1.26	3.51	1.19	3.78	0.59	-1.038765656	-1.464351045	-0.802343403	-0.328528453	-0.863443689	-1.303396943
3982	4105904	41	Colorado (PR)	5.77	6.34	0.23	2.28	0.86	5.11	8.01	0.22	4.65	7.77	5.09	2.66	8.01	8.47	4.66	4.82	0.14	0.05	3.22	3.48	1.88	1.77	0.21	0.92	3.71	21.85	35.16	15.07	2.59	1.17	0.92	13.64	4.71	12.44	0.42	0.92	2.65	1.19	6.44	0.69	-0.931750422	-1.156489255	-0.191677966	1.407660543	-1.152799015	-0.837685901
4217	4122701	41	Sabáudia (PR)	5.78	6.53	0.41	2.08	1.23	7.09	7.63	0.22	6.65	6.91	4.12	1.94	7.63	9.66	4.85	4.87	0.09	0	2.96	3.66	2.22	1.28	0.18	1.78	2.84	23.6	42.17	13.13	0.82	0.91	0.66	17.46	3.95	22.21	0.44	1.93	2.13	1.5	5.04	0.97	-0.926118041	-1.041795647	0.72432019	1.076957877	-0.846909099	-0.014375309
4271	4126702	41	Tamboara (PR)	5.9	5.94	0.12	1.31	2.58	4.99	7.29	0.22	8.73	5.35	6.87	3.93	7.29	8.63	3.85	4.18	0.6	0.24	2.91	2.89	1.23	2.53	0.31	0.53	2.11	30.63	33.88	9.73	1.74	0.65	1.16	17.04	4.46	20.72	0.2	0.95	9.26	1.12	4.78	0.31	-0.858529472	-1.397949483	-0.751454616	-0.196247387	0.269175731	-0.887583513
4474	4211603	42	Nova Veneza (SC)	5.87	6.82	0.35	2.1	0.93	5.24	8.59	0.22	0.83	2.54	9.27	7.1	8.59	10.07	4.95	4.95	0.14	0.19	3.28	3.32	1.27	2.04	0.21	0.55	3.4	11.22	30.56	24.39	1.22	0.52	1.28	14.08	3.25	17.46	0.48	0.44	2.77	1.32	4.79	0.41	-0.875426614	-0.866736983	0.418987471	1.110028143	-1.09492795	-0.783630155
5358	5208806	52	Goianira (GO)	7.87	8.67	0.28	2.26	2.01	8.84	10.58	0.22	15.48	10.05	7.23	6.25	10.58	10.1	5.6	4.65	0.28	0.3	3.72	3.19	1.94	1.97	0.51	1.17	5.62	26.57	38.96	13.82	1.78	1.75	1.81	25.53	12.54	18.33	0	2.77	2.71	2.5	8.84	1.15	0.25104954	0.250016569	0.062765966	1.374590276	-0.202060086	0.713298193
2593	3131307	31	Ipatinga (MG)	6.65	6.91	0.28	2.22	1.01	5	8.8	0.23	4.78	8.41	9.13	6.75	8.8	8.93	4.7	4.19	0.27	0.24	3.2	3.15	2.06	2.03	0.14	0.62	3.42	22.64	28.99	12.56	1.79	1.86	0.89	21.37	7.93	13.22	0.32	2.09	6.26	1.24	4.76	0.82	-0.436100914	-0.812408431	0.062765966	1.308449743	-1.02878959	-0.883425378
2597	3131703	31	Itabira (MG)	6.4	6.9	0.17	1.28	1.07	5.07	8.57	0.23	10.82	7.71	11.35	13.03	8.57	9.18	4.38	4.31	0.38	0.36	3.37	3.42	1.78	1.72	0.24	0.79	3	32.06	29.2	11.25	1.6	1.45	0.6	23.04	10.95	13.28	1.5	2.03	11.73	1.29	4	0.95	-0.576910433	-0.818444937	-0.497010684	-0.245852787	-0.97918582	-0.854318438
3022	3166907	31	Serrania (MG)	7.63	8.26	0.57	1.96	2.93	6.74	9.47	0.23	17.98	7.84	11.17	10.64	9.47	9.87	4.4	4.46	0	0	2.48	2.22	1.91	2.17	0.56	1.39	3.9	26.16	41.77	13.67	2.69	1.24	0.84	24.97	10.97	15.45	0	0.81	8.1	1.95	5.58	0	0.115872401	0.002519836	1.538540772	0.878536277	0.558531057	-0.15991001
3161	3205069	32	Venda Nova do Imigrante (ES)	6.24	7.29	0.37	2.11	0.59	5.31	8.51	0.23	5.42	4.24	9.16	7.05	8.51	9.25	5.14	5.16	0.09	0	3.51	3.33	1.77	1.96	0.42	1.07	3.42	26.73	25.99	10.61	2.26	0.94	1.16	20.91	3.49	26.8	0.36	1.38	4.75	1.67	4.73	0.6	-0.667028525	-0.583021215	0.520765044	1.126563277	-1.376015981	-0.754523215
3279	3501905	35	Amparo (SP)	5.36	6.1	0.08	1.15	1.17	5.07	7.32	0.23	2.11	2.32	7.84	5.46	7.32	8.15	4.9	4.48	0.15	0.12	3.54	3.24	1.2	1.35	0.24	0.5	1.97	11.44	28.74	18.91	2.6	2.21	0.89	19.95	10.61	10.33	0.35	1.02	4.1	1.29	3.62	0.58	-1.162678033	-1.301365392	-0.955009762	-0.46080952	-0.896512869	-0.854318438
3312	3504800	35	Bálsamo (SP)	5.24	5.27	0.13	1.13	0.86	3.48	6.65	0.23	2.79	3.78	2.68	2.92	6.65	7.37	4.47	5.15	0	0	3.11	2.94	1.38	1.7	0.28	0.23	1.73	15.37	28.43	22.24	3.37	1.57	1.04	14.02	7.06	19.11	0.16	0.53	4.95	1.4	6.33	0.33	-1.230266602	-1.802395363	-0.70056583	-0.493879786	-1.152799015	-1.515461792
3350	3508108	35	Buritama (SP)	6.39	5.97	0.22	1	2.07	4.83	7.23	0.23	3.8	7.89	2.83	3.69	7.23	8.31	4.55	4.35	0.29	0.17	3.31	3.22	1.66	1.64	0.23	0.61	2.04	21.47	33.51	14.32	3.86	2.8	1.32	17.42	8.17	16.29	0.61	2.02	3.22	1.49	5.1	0.83	-0.582542814	-1.379839966	-0.242566752	-0.708836519	-0.152456316	-0.954113662
3599	3530409	35	Mirassolândia (SP)	6.13	6.68	0.11	2.31	1.74	7.24	8.02	0.23	5.71	7.23	3.26	6.63	8.02	8.23	3.88	4.3	0.65	0.55	3.29	2.78	1.53	2.16	0	0.15	1.84	19.29	36.4	19.63	2.01	1.23	0.69	22.98	5.65	12.4	1.05	2.16	0.95	1.05	5.11	0.35	-0.728984714	-0.951248062	-0.802343403	1.457265943	-0.425277052	0.047996705
3898	3557006	35	Votorantim (SP)	6.84	7.57	0.23	1.91	1.59	6.26	9.66	0.23	3.25	7.04	8.9	8.76	9.66	9.33	5.05	4.65	0.29	0.31	3.17	2.93	2.01	2.05	0.14	0.42	2.62	9.05	24.52	20.44	2.85	2.06	1.31	27.56	18.11	13.08	0.09	5.62	2.87	2.05	5.57	0.78	-0.329085679	-0.413999056	-0.191677966	0.795860611	-0.549286478	-0.359500456
4059	4111001	41	Itambaracá (PR)	6.26	7.03	0	1.24	1.73	5.21	9.04	0.23	9.92	7.5	5.09	7.1	9.04	9.53	4.32	4.34	0.26	0.29	2.67	2.45	1.83	2.24	0.51	0.71	3.37	33.78	38.06	10.2	1.28	1.18	1.32	15.2	8.73	14.63	0.66	3.43	3.96	2.13	4.58	1.61	-0.655763764	-0.739970363	-1.362120053	-0.31199332	-0.433544347	-0.796104558
4427	4208203	42	Itajaí (SC)	6.91	7.17	0.15	1.54	1.35	6.19	8.97	0.23	1.67	4.2	7.1	5.68	8.97	9.45	4.69	4.73	0.22	0.25	3.14	3.31	1.81	1.89	0.21	0.59	2.76	8.45	28.36	18.48	2.9	2.66	1.64	16.85	7.06	16.32	0.23	2.35	3.7	1.67	5.23	0.76	-0.289659014	-0.655459284	-0.598788257	0.184060679	-0.747701559	-0.388607397
4482	4211900	42	Palhoça (SC)	6.93	7.29	0.31	1.36	1.76	6.33	10.18	0.23	2.47	4.33	8	5.76	10.18	10.59	5.5	5.34	0.24	0.16	3.28	3.51	2.32	1.98	0.14	0.67	3.68	8.62	26.28	22.06	2.53	1.77	1.65	18.96	7.64	16.62	0.19	2.32	3.61	2.07	6.66	0.92	-0.278394252	-0.583021215	0.215432325	-0.113571721	-0.408742462	-0.330393516
4488	4212254	42	Passo de Torres (SC)	7.24	8.9	0	1.12	1.31	6.11	9.73	0.23	4.09	5.51	8.27	3.12	9.73	11.11	4.79	5.83	0	0.14	3.48	3.57	1.34	2.11	0.09	0.4	4.04	24.78	28.32	12.71	1.59	1.82	1.37	19.86	6.99	22.74	0.57	3.03	0.63	2.21	6.15	1.96	-0.103790449	0.3888562	-1.362120053	-0.51041492	-0.780770739	-0.421872471
4681	4305108	43	Caxias do Sul (RS)	6.15	6.41	0.18	1.28	1.18	5.24	8.07	0.23	2.36	3.01	5.33	3.14	8.07	8.42	4.98	4.87	0.18	0.15	3.81	3.82	1.21	1.3	0.08	0.34	2.61	6.74	21.83	16.74	2.81	2.12	1.21	11.47	4.09	11.71	0.26	1.81	2.43	1.2	3.91	0.78	-0.717719952	-1.114233716	-0.446121898	-0.245852787	-0.888245574	-0.783630155
2562	3128709	31	Guaxupé (MG)	5.73	6.52	0.17	1.4	1.57	4.44	8.15	0.24	6.18	6.29	9.05	6.04	8.15	8.95	4.55	4.26	0.22	0.26	3.17	3.02	1.5	1.55	0.35	0.86	3.56	16.6	37.49	16.14	1.62	1.87	0.72	21.56	11.18	11.04	0.08	1.53	4.81	1.68	4.28	0.5	-0.954279945	-1.047832153	-0.497010684	-0.047431187	-0.565821068	-1.116280899
2636	3135308	31	Japaraíba (MG)	7.56	8.12	0.1	2.41	0.73	5.95	9.47	0.24	11.34	8.24	13.51	14.04	9.47	9.36	5.38	4.42	0.15	0.41	2.91	3.2	2.02	1.73	0.52	1.1	2.4	24.87	39.19	14.79	0.69	1.54	0.94	20.24	3.17	20.3	0.31	0.12	2.78	1.41	5.7	0.78	0.076445736	-0.081991244	-0.853232189	1.622617276	-1.260273851	-0.48840262
3285	3502507	35	Aparecida (SP)	6.13	6.65	0.03	1.3	1.96	5.9	7.87	0.24	4.83	2.65	7.48	3.95	7.87	8.82	4.78	4.28	0.23	0.32	3.68	3.13	1.14	1.76	0.2	0.41	2.98	16.92	30.9	14.23	2.66	2.27	0.72	23.34	15.16	22.94	0.06	2.73	5.11	1.92	4.51	2.25	-0.728984714	-0.969357579	-1.209453694	-0.21278252	-0.243396561	-0.509193291
3301	3503802	35	Artur Nogueira (SP)	6.78	7.48	0.23	2.26	1.84	5.56	9.3	0.24	3.18	6.56	6.84	6.6	9.3	9.24	5.61	4.9	0.09	0.27	3.63	3.6	2.04	1.55	0.09	0.71	3.6	9.96	31.77	18.56	3.3	1.66	1.86	23.8	10.2	14.91	0.65	2.41	3.71	2.31	5.26	0.28	-0.362879964	-0.468327607	-0.191677966	1.374590276	-0.342604102	-0.650569858
3359	3509007	35	Caieiras (SP)	7.4	7.65	0.11	1.78	1.45	5.75	9.75	0.24	3.63	5.36	10.07	7.34	9.75	9.78	5.05	5.14	0.27	0.2	3.52	3.83	2.07	1.93	0.23	0.55	2.92	7.4	21.32	20.74	2.37	2.38	0.73	25.55	24.63	14.36	0	7.08	5.69	1.21	5.3	0.51	-0.013672356	-0.365707011	-0.802343403	0.580903878	-0.665028608	-0.571565306
3397	3512506	35	Coroados (SP)	7.04	6.15	0.75	2.15	2.48	6.57	7.92	0.24	3.81	8	8.81	3.89	7.92	9.26	4.13	4.11	0.57	0.29	3.29	3.02	1.63	1.65	0.09	0.32	3.23	11.46	46.17	14.89	2.54	0.93	1.08	19.75	11.49	12.04	0.84	2.51	5.01	0.8	5.07	0.98	-0.216438064	-1.271182863	2.454538928	1.19270381	0.18650278	-0.230598293
3438	3515707	35	Ferraz de Vasconcelos (SP)	7.71	8.31	0.28	1.94	1.55	7.45	11.06	0.24	4.47	5.35	10.14	9.38	11.06	10.57	5.41	5.15	0.3	0.3	3.6	3.1	2.35	2.53	0.2	0.83	2.98	10.26	25.5	22.79	2.17	2.07	1.27	29.28	28.44	14.78	0.1	7.06	5.9	1.77	5.97	0.87	0.160931448	0.032702364	0.062765966	0.845466011	-0.582355658	0.135317525
3733	3542404	35	Regente Feijó (SP)	6.22	6.3	0.06	1.56	0.99	4.86	7.91	0.24	3.96	7.37	4.45	4.7	7.91	8.54	4.66	4.15	0.25	0.31	3.2	2.66	1.47	2.34	0.32	0.87	2.47	20.52	24.96	18.92	3.98	2.12	1.08	20.62	5.84	13.23	0.37	2.12	2.54	1.5	5.31	0.19	-0.678293287	-1.180635278	-1.056787335	0.217130945	-1.04532418	-0.941639259
4281	4127700	41	Toledo (PR)	6.38	6.84	0.3	2.31	1.68	5.65	8.98	0.24	2.63	7.52	6.64	2.92	8.98	9.56	4.99	5.06	0.16	0.13	3.36	3.82	1.93	1.73	0.11	0.45	2.11	17.1	31.66	16.34	1.94	1.37	1.07	15.7	4.11	13.79	0.56	1.2	2.74	1.59	5.31	0.52	-0.588175195	-0.854663971	0.164543539	1.457265943	-0.474880822	-0.613146649
4604	4300604	43	Alvorada (RS)	7.53	8.47	0.21	0.95	2.08	6.46	11.32	0.24	6.87	4.41	9.08	7.37	11.32	10.67	4.85	4.8	0.22	0.24	3.25	3.42	1.84	1.73	0.15	0.44	3.77	12.3	32.35	20.62	2.79	2.44	1.92	23.67	13.08	15.6	0.16	4.57	11.99	2.51	6.28	0.8	0.059548594	0.129286455	-0.293455539	-0.791512186	-0.144189021	-0.27633777
5280	5201108	52	Anápolis (GO)	7.09	7.56	0.32	1.9	1.63	5.86	9.31	0.24	10.04	7.78	7.04	4.12	9.31	9.3	4.94	4.72	0.23	0.2	3.26	3.24	2.38	2.19	0.2	0.81	3.66	23.75	31.63	13.22	1.84	2.45	1.08	18.18	7.17	21.05	0.14	1.56	3.42	1.75	5.98	0.9	-0.18827616	-0.420035562	0.266321112	0.779325477	-0.516217298	-0.525825828
2579	3130200	31	Igaratinga (MG)	7.17	7.83	0.17	2.94	1.53	7.06	9.19	0.25	6.97	7.95	11.61	9.33	9.19	9.71	5.6	5.08	0	0	2.95	2.76	2.09	2.24	0.46	1.43	5.28	24.49	36.21	19.35	1.66	1.26	0.86	19.27	4.1	15.31	2.1	0.06	3.66	1.26	5.37	1.1	-0.143217114	-0.257049908	-0.497010684	2.49897934	-0.598890248	-0.026849712
2662	3137205	31	Lagoa da Prata (MG)	6.37	7.4	0.07	1.58	1.09	5.76	9.25	0.25	5.54	5.93	7.23	5.09	9.25	9.74	4.95	5.02	0.23	0.09	3.51	3.4	1.88	1.99	0.36	0.97	4.34	24.77	35.18	16.77	2.59	1.76	0.8	17.82	4.15	13.28	0.09	0.52	6.31	1.85	6.12	0.5	-0.593807575	-0.516619653	-1.005898548	0.250201212	-0.96265123	-0.567407172
3419	3514601	35	Dumont (SP)	6.24	7.42	0.16	1.35	2.02	7.63	8.58	0.25	1.74	5.13	8.53	6.14	8.58	8.48	4.93	4.75	0.21	0.29	3.07	2.66	1.82	2.31	0.28	0.54	2.74	9.86	26.83	14.97	2.18	1.43	1.26	21.41	9.42	14.3	0.29	0.89	3.04	2.41	3.53	1.68	-0.667028525	-0.504546641	-0.547899471	-0.130106854	-0.193792791	0.210163943
3464	3518206	35	Guararapes (SP)	5.96	6.21	0.09	1.72	0.86	5.62	7.24	0.25	3.92	7.52	5.78	2.27	7.24	8.25	4.4	4.6	0.17	0.21	2.8	2.95	1.98	1.81	0.34	0.29	1.4	22.62	29.53	18.62	3.49	1.9	0.82	15.63	6.9	13.08	0.06	1.09	4.17	1.56	4.42	0.82	-0.824735187	-1.234963829	-0.904120976	0.481693078	-1.152799015	-0.625621052
3529	3523800	35	Itobi (SP)	6.26	6.93	0.12	1.64	1.27	7.19	8.59	0.25	6.68	7.13	9.07	8.28	8.59	9.09	4.58	3.95	0.09	0.29	2.29	2.51	1.66	1.77	0.23	1.5	3.77	21.86	39.58	14.91	3.01	1.08	1.19	26.75	13.23	6.25	0	1.09	4.42	1.67	6.54	0.5	-0.655763764	-0.80033542	-0.751454616	0.349412012	-0.813839919	0.027206034
3614	3531902	35	Morro Agudo (SP)	7.77	7.67	0.37	2	2.74	8.42	9.59	0.25	7.49	10.13	9.9	5.94	9.59	9.7	5.61	5.06	0.26	0.13	2.46	2.98	2.63	1.84	0.53	1.48	3.41	14.29	27.44	20.82	2.97	1.71	1.62	23.01	10.62	9.18	0	2.11	8.99	2.72	6.25	0.79	0.194725732	-0.353633999	0.520765044	0.94467681	0.401452451	0.538656553
3706	3540200	35	Pontal (SP)	8.35	7.93	0.55	2.66	4.01	8.67	10.39	0.25	6.25	13.8	8.3	5.67	10.39	9.96	5.87	5.54	0.13	0.13	2.93	2.64	2.52	2.44	0.55	1.79	4.36	15.63	26.85	16.91	2.69	2.04	1.76	27.29	18.13	8.33	0.1	4.22	5.07	2.48	7.56	0.47	0.521403817	-0.196684852	1.436763199	2.035995608	1.451398921	0.64260991
3807	3549201	35	São João das Duas Pontes (SP)	5.79	5.81	0	0.65	1.93	3.61	8.53	0.25	2.89	7.1	5.81	3.94	8.53	8.12	4.24	4.44	0.63	0	2.81	2.27	1.56	2.76	0.58	0.58	1.54	21.7	37.5	16.54	3.9	1.07	0.74	17.76	4.02	14.52	0.31	0.6	5.91	0.78	7.11	1.39	-0.92048566	-1.476424057	-1.362120053	-1.287566185	-0.268198447	-1.461406046
3841	3552403	35	Sumaré (SP)	7.17	7.34	0.23	2.29	1.15	6.42	9.41	0.25	2.46	9.53	8.22	6.03	9.41	9.55	5.49	5.26	0.21	0.17	3.57	3.47	2.05	1.84	0.14	0.65	3.02	8.13	23.2	22.58	2.53	2.07	1.29	25.51	13.42	13.87	0.12	2.8	4.07	1.65	6.26	0.69	-0.143217114	-0.552838687	-0.191677966	1.424195676	-0.913047459	-0.292970308
4411	4207106	42	Ilhota (SC)	7.54	7.34	0.08	1.35	1.84	6.63	9.2	0.25	1.26	8.88	8.92	5.91	9.2	10.12	4.86	4.96	0.18	0.38	3.44	3.43	1.8	2	0.05	0.5	3.78	9.83	38.41	21.62	1.33	2.23	1.48	15.12	4.73	18.74	1.76	1.1	1.27	1.59	5.26	0.51	0.065180974	-0.552838687	-0.955009762	-0.130106854	-0.342604102	-0.205649487
4490	4212304	42	Paulo Lopes (SC)	6.29	7.55	0.52	2.68	1.38	6.14	9.05	0.25	4.29	11.57	5.66	7.75	9.05	10.35	4.69	4.51	0.19	0.31	2.13	2.28	2.52	2.27	0.11	0.74	5.27	18.07	31.15	15.06	1.04	0.98	2.4	14.76	7.72	16.76	3.1	0.66	4.12	1.7	6.76	0.27	-0.638866622	-0.426072068	1.28409684	2.069065875	-0.722899674	-0.409398068
4858	4313201	43	Nova Petrópolis (RS)	5.3	5.53	0.17	0.83	0.59	3.65	6.32	0.25	1.57	4.82	5.52	3.44	6.32	6.83	4.65	4.92	0.19	0	4.33	4.07	0.48	0.66	0.06	0.14	3.96	11.26	31.44	18.75	1.94	2.18	0.94	14.07	2.78	13.52	5.82	0.97	0.74	0.51	2.5	0.51	-1.196472318	-1.645446216	-0.497010684	-0.989933785	-1.376015981	-1.444773509
3205	3302502	33	Magé (RJ)	7.22	7.95	0.09	0.84	2.01	6.23	10.2	0.26	7.07	5.39	8.95	6.56	10.2	9.95	4.62	4.51	0.36	0.28	3.04	3.08	2.21	1.91	0.31	1.09	3.46	21.35	30.42	17.4	1.89	2.32	1.2	25.72	22.36	19.09	0.52	3.58	12.32	2.08	6	1.08	-0.11505521	-0.18461184	-0.904120976	-0.973398652	-0.202060086	-0.371974859
3357	3508801	35	Cafelândia (SP)	6.42	6.32	0.17	1.15	1.96	5.65	7.93	0.26	4.38	7.51	5.82	3.14	7.93	8.44	4.44	3.83	0.07	0.21	2.49	3.34	1.86	1	0.25	1.31	2.94	22.26	34.65	13.2	2.5	1	0.94	16.81	11.61	12.37	0	1.44	3.34	1.8	5.98	0.29	-0.565645672	-1.168562267	-0.497010684	-0.46080952	-0.243396561	-0.613146649
3441	3516002	35	Flórida Paulista (SP)	5.94	6.16	0.39	1.62	1.58	5.55	7.78	0.26	4.25	9.81	5.42	2.1	7.78	8.67	3.83	4.12	0.26	0.31	2.5	2.83	1.9	1.9	0.36	1.02	2.66	28.61	33.1	11.61	2.33	0.97	0.68	19.54	6.25	12.74	1.17	0.51	2.73	0.87	4.8	0.55	-0.835999948	-1.265146358	0.622542617	0.316341745	-0.557553773	-0.654727992
3744	3543303	35	Ribeirão Pires (SP)	5.97	6.67	0.13	1.35	0.85	4.85	8.45	0.26	2.64	3.44	8.47	5.89	8.45	8.3	4.93	4.56	0.27	0.21	3.33	3.37	2.01	1.77	0.15	0.23	1.89	9.01	21.47	16.17	2.89	2.02	0.85	23.93	17.95	13.05	0.11	3.89	3.39	1.34	4.69	0.68	-0.819102806	-0.957284568	-0.70056583	-0.130106854	-1.16106631	-0.945797393
3852	3553401	35	Tanabi (SP)	5.2	5.68	0.12	1.55	1.29	4.13	6.47	0.26	3.31	5.04	5.03	1.94	6.47	7.19	4.2	3.98	0.14	0.27	2.25	2.68	1.92	2.04	0.24	0.85	2.16	18.8	30.52	16.56	3.18	2.18	1.09	15.25	5.4	18.64	0.17	1.24	3.17	1.5	3.81	0.35	-1.252796125	-1.55489863	-0.751454616	0.200595812	-0.797305329	-1.245183063
3875	3555109	35	Tupi Paulista (SP)	4.13	4.46	0.16	1.1	1.03	3	5.8	0.26	2.18	6.15	3.94	2.98	5.8	7.03	3.17	3.66	0.42	0.24	2.57	3.03	1.2	1.27	0.21	0.11	1.12	22.72	29.83	11.28	3.74	2.22	0.37	15.28	3.63	13.89	0.34	0.43	1.56	0.83	3.06	0.74	-1.855460868	-2.291352324	-0.547899471	-0.543485186	-1.012255	-1.715052239
4116	4115507	41	Marumbi (PR)	5.49	6.37	0.14	1.41	1.27	5.71	8.22	0.26	10.2	8.22	7.26	6.33	8.22	10.17	3.69	4.28	0.3	0.18	2.78	3.87	1.68	0.51	0.32	0.59	2.74	47.85	26.85	5.6	1.31	1.11	1.63	14.27	7.56	22.81	2.22	1.93	3.08	2.27	5.86	1	-1.089457083	-1.138379738	-0.649677043	-0.030896054	-0.813839919	-0.588197843
2574	3129806	31	Ibirité (MG)	7.66	8.41	0.2	2	1.29	6.55	11.54	0.27	8.85	9.34	10.9	11.74	11.54	10.94	5.56	5.13	0.36	0.46	3.52	3.36	2.46	2.1	0.3	0.97	4.55	20.12	38.93	18.92	1.68	1.1	0.96	27.18	18.53	14.89	0.21	4.3	8.02	1.98	7.01	0.73	0.132769544	0.093067421	-0.344344325	0.94467681	-0.797305329	-0.238914562
2772	3145877	31	Orizânia (MG)	7.64	8.94	0.73	3.05	2.28	7.14	11.35	0.27	40.44	16.23	13.45	13.45	11.35	10.89	5.48	4.04	0.38	0.38	2.27	2.05	3.11	2.15	1.44	2.77	4.46	37.12	32.26	3.62	0.81	0.79	2.14	21.78	10.32	16.54	7.92	0.63	4.54	2.05	6.63	0.73	0.121504782	0.413002222	2.352761355	2.680865806	0.02115688	0.006415362
2984	3163706	31	São Lourenço (MG)	5.85	6.53	0.23	1.31	0.6	4.65	8.17	0.27	7.44	3.12	7.09	5.34	8.17	8.29	4.09	4.12	0.2	0.28	2.83	3.13	1.66	1.57	0.16	0.66	3.08	24.37	31.82	13.8	3.16	2.08	0.8	20.24	11.07	13.64	0	1.25	7.09	1.44	4.32	1.14	-0.886691375	-1.041795647	-0.191677966	-0.196247387	-1.367748686	-1.028960079
3269	3501004	35	Altinópolis (SP)	5.8	6.72	0.62	1.81	2.29	5.76	8.33	0.27	3.6	5.6	9.06	7.89	8.33	8.65	4.2	4.37	0.31	0.23	2.68	2.76	1.66	1.45	0.38	0.49	3.07	15.28	38.76	16.53	2.01	1.58	1.13	20.93	8.65	10.03	0	0.64	5.01	1.8	4.6	0.31	-0.914853279	-0.927102039	1.792984704	0.630509278	0.029424175	-0.567407172
3305	3504107	35	Atibaia (SP)	6.34	7.11	0.22	1.25	1.19	5.16	8.55	0.27	3.7	4.36	9.32	7.36	8.55	8.66	4.69	4.19	0.21	0.16	3.35	3.25	1.62	1.5	0.34	1.13	3.18	11.41	25.96	18.01	2.57	2.2	1.06	24.92	15.13	15.76	0.33	3.28	3.61	1.45	4.95	0.62	-0.610704718	-0.691678318	-0.242566752	-0.295458187	-0.879978279	-0.81689523
3431	3515202	35	Estrela d'Oeste (SP)	5.36	6.09	0.07	0.99	1.23	5.65	6.98	0.27	2.16	7.48	3.95	3.33	6.98	7.49	4.68	4	0.15	0.1	3.33	3.16	1.33	1.24	0.2	0.31	2.44	18.85	28.9	21.24	2.56	1.9	0.92	18.88	4.68	12.92	0.12	0.92	4.28	2.06	4.29	0.68	-1.162678033	-1.307401897	-1.005898548	-0.725371653	-0.846909099	-0.613146649
3486	3520004	35	Igaraçu do Tietê (SP)	6.65	7.35	0.4	2.48	1.57	7.16	8.7	0.27	3.43	7	5.3	3.9	8.7	9.05	5.34	5.55	0.19	0.24	2.87	2.8	2.51	2.13	0.37	1.46	3.45	17.01	29.69	21.56	2.23	1.66	1.62	19.63	12.49	8.73	0.66	2.28	7.03	2.42	7.45	0.4	-0.436100914	-0.546802181	0.673431403	1.738363209	-0.565821068	0.014731631
3613	3531803	35	Monte Mor (SP)	7.3	7.56	0.39	2.03	2.01	7.29	9.99	0.27	2.77	7.52	10.22	9.82	9.99	9.84	5.64	4.78	0.07	0.12	3.46	3.09	2.12	1.93	0.31	1.16	3.48	11.17	26.08	23.1	1.54	1.67	1.17	25.62	15.89	12.31	0.52	1.79	5.43	2.16	6.44	0.71	-0.069996164	-0.420035562	0.622542617	0.99428221	-0.202060086	0.068787377
3671	3536703	35	Pederneiras (SP)	6.93	7.27	0.5	2.29	2.26	6.28	9.19	0.27	4.35	6.32	6.57	5.77	9.19	9.46	4.81	4.58	0.33	0.19	3.11	2.69	2.07	1.78	0.2	0.53	3.4	18.83	31.38	16.5	2.51	2.63	1.5	21.2	9.18	10.63	0.12	0.91	4.98	2.63	5.8	0.4	-0.278394252	-0.595094227	1.182319267	1.424195676	0.00462229	-0.351184188
3718	3541059	35	Pratânia (SP)	6.62	8.48	0	1.24	2.55	6.27	10.03	0.27	7.93	12.26	6.63	7.44	10.03	9.85	4.97	4.42	0.34	0.13	3.43	2.96	1.75	1.53	0.15	1.59	3.61	13.23	44.42	16.92	3.84	1.93	1.63	25.46	17.23	6.93	0.4	3.07	1.82	2.32	6.47	0.37	-0.452998056	0.135322961	-1.362120053	-0.31199332	0.244373846	-0.355342322
3842	3552502	35	Suzano (SP)	7.03	8.02	0.22	1.5	1.27	5.97	10.5	0.27	6.06	5.78	11.43	8.37	10.5	9.96	5.08	4.79	0.28	0.3	3.32	3.02	2.24	2.24	0.22	0.57	2.57	12.51	24.62	18.85	2.48	2.23	1.21	28.18	25.36	16.49	0.13	6.24	4.43	1.97	6.1	0.89	-0.222070445	-0.1423563	-0.242566752	0.117920146	-0.813839919	-0.480086351
4070	4111902	41	Jaguapitã (PR)	5.91	6.83	0.27	1.36	2.35	6.1	8.17	0.27	7.22	5.97	8.42	1.55	8.17	9.11	4.6	4.69	0.28	0.19	2.72	3.34	1.81	1.94	0.26	0.58	3.26	24.86	37.94	11.86	1.73	1.98	1.46	16.96	5.37	14.74	0.44	1.93	2.67	1.73	5.39	0.33	-0.852897091	-0.860700477	0.01187718	-0.113571721	0.079027945	-0.426030605
4337	4202305	42	Biguaçu (SC)	6.82	7.51	0.21	1.34	1.59	6.08	9.87	0.27	2.1	5.04	9	5.9	9.87	10.41	5.47	5.21	0.08	0.3	3.39	3.62	2.08	1.97	0.18	0.69	3.89	9.39	27.72	21.37	2.73	1.79	1.41	17.27	6.49	17.06	0.35	2.58	5.22	1.42	6.32	0.59	-0.340350441	-0.45021809	-0.293455539	-0.146641987	-0.549286478	-0.434346874
4438	4209102	42	Joinville (SC)	6.61	6.84	0.2	1.84	1.26	5.23	8.81	0.27	1.43	5.41	7	4.29	8.81	9.29	5.1	5.21	0.23	0.23	3.6	3.43	1.85	2.02	0.11	0.34	2.09	7.08	23.78	19.34	2.91	2.11	1.1	14.83	4.86	12.3	0.26	1.32	2.19	1.44	4.97	0.61	-0.458630437	-0.854663971	-0.344344325	0.680114678	-0.822107214	-0.787788289
4574	4218400	42	Treze de Maio (SC)	6.08	5.9	0.19	2.59	0.93	5.85	8.5	0.27	3.06	12.32	7.12	2.94	8.5	10.13	5.11	4.58	0	0.09	2.86	4.34	1.33	1.75	0.05	1.34	4.31	13.37	27.98	12.13	1.26	1.22	0.85	14.62	3.73	17.47	4.1	0.73	0.49	0.62	5.02	1	-0.757146618	-1.422095505	-0.395233111	1.920249675	-1.09492795	-0.529983963
4577	4218707	42	Tubarão (SC)	5.68	5.85	0.09	1.57	0.69	4.08	7.13	0.27	1.59	4.63	3.68	1.62	7.13	8.3	3.84	4.5	0.2	0.15	2.94	3.11	1.4	1.81	0.13	0.37	2.66	13.64	29.29	15.94	2.63	2.69	1.13	11.22	3.31	13.8	0.84	1.38	3.31	1.18	4.13	0.7	-0.982441848	-1.452278034	-0.904120976	0.233666079	-1.293343031	-1.265973734
2815	3149606	31	Pequi (MG)	6.78	6.4	0.25	1.58	1.76	5.5	9.34	0.28	13.67	8.01	8.18	10.69	9.34	9.44	5.22	5.98	0.17	0.46	3.92	2.93	2.6	1.42	0	1.15	3.19	35.67	26.35	9.81	2.1	1.86	0.14	21.13	7.39	25.94	0	0.21	10.73	0.62	5.44	0.7	-0.362879964	-1.120270221	-0.089900393	0.250201212	-0.408742462	-0.675518663
3253	3306008	33	Três Rios (RJ)	6.73	6.91	0.12	1.08	1.63	5.18	8.61	0.28	4.84	3.54	6.74	5.91	8.61	8.57	4.33	4.36	0.18	0.17	2.99	3.41	1.88	1.57	0.16	0.86	2.93	27.29	32.39	12.04	3.45	3.06	0.95	22.78	12.72	11.98	0.25	2.16	16.96	1.72	4.55	1.19	-0.391041868	-0.812408431	-0.751454616	-0.576555453	-0.516217298	-0.808578961
3286	3502606	35	Aparecida d'Oeste (SP)	4.95	6.04	0.41	1.49	1.48	3.55	7.05	0.28	1.74	5.58	5.37	0.92	7.05	7.78	3.23	4.56	0.15	0.13	2.38	2.83	2.98	1.86	0.23	1.39	2.34	32.86	32.94	7.83	1.72	0.85	1.17	13	6.05	19.18	0.26	1	3.83	1.56	4.19	0.62	-1.393605645	-1.337584426	0.72432019	0.101385012	-0.640226723	-1.486354852
3289	3502804	35	Araçatuba (SP)	5.53	5.81	0.12	1.42	1.01	3.73	7.27	0.28	1.5	3.24	4.17	2.18	7.27	7.68	4.51	4.41	0.2	0.19	3.61	3.62	1.36	1.36	0.13	0.41	1.76	13.12	26.92	18.12	3.46	3.06	0.84	17.02	6.92	14.46	0.21	1.26	4.32	1.46	4	0.67	-1.06692756	-1.476424057	-0.751454616	-0.014360921	-1.02878959	-1.411508435
3337	3507100	35	Bom Jesus dos Perdões (SP)	6.9	8.01	0.34	1.42	1.73	5.41	9.64	0.28	4.47	6.1	7.21	12.92	9.64	9.83	5.62	4.52	0.16	0.06	3.37	2.8	1.88	2.07	0.41	1.09	3.56	9.34	32.81	21.28	1.89	1.57	1.01	26.9	22.54	16.5	0.06	2.24	2.13	1.71	5.46	0.33	-0.295291395	-0.148392806	0.368098685	-0.014360921	-0.433544347	-0.712941872
3391	3511904	35	Clementina (SP)	7.67	7.22	0.57	2.79	2.69	9.18	8.12	0.28	5.44	8.72	5.93	4.23	8.12	9.1	5.21	4.22	0	0.1	2.64	3.77	1.66	0.84	0.2	1.02	2.58	22.97	40.89	15.65	2.11	0.91	2.16	16.14	7.42	12.07	0.56	1.47	9.95	2.55	4.15	0.26	0.138401924	-0.625276755	1.538540772	2.250952341	0.360115976	0.85467476
3409	3513702	35	Descalvado (SP)	5.79	6.13	0.15	1.53	1.34	5.29	7.78	0.28	3.23	3.34	7.73	5.51	7.78	8.3	4.62	4.44	0.22	0.16	3.06	3.26	1.66	1.25	0.17	0.83	2.23	10.75	29.48	20.84	3.34	1.95	1.05	20.6	7.07	12.12	0.13	0.57	2.45	1.33	4.23	0.59	-0.92048566	-1.283255875	-0.598788257	0.167525545	-0.755968854	-0.762839484
3541	3525003	35	Jandira (SP)	7.73	8.04	0.31	1.84	1.77	7.28	10.75	0.28	4.54	5.49	9.79	8.15	10.75	9.98	5.48	5.37	0.42	0.35	3.76	3.6	2.35	2.05	0.23	0.82	3.29	6.69	22.42	24.62	2.18	2.03	1.39	28.56	26.76	14.8	0.04	6.13	3.6	1.9	6.23	0.51	0.172196209	-0.130283289	0.215432325	0.680114678	-0.400475167	0.064629242
3573	3528007	35	Macatuba (SP)	6.91	7.46	0.07	1.39	1.98	7.02	9.14	0.28	3.24	9.98	10.58	6.02	9.14	9.69	4.7	4.81	0.32	0.26	2.93	3.47	1.92	1.71	0.1	0.49	3.15	18.76	30.6	15.77	2.43	1.3	1.76	19.82	12.6	8.5	0	1.11	4.54	2.39	5.14	0.33	-0.289659014	-0.480400619	-1.005898548	-0.063966321	-0.226861971	-0.04348225
3574	3528106	35	Macaubal (SP)	5.44	5.25	0.26	1.42	0.76	3.99	6.22	0.28	2.66	7.9	1.76	1.27	6.22	7.04	4.51	3.86	0.14	0.37	1.51	2.33	2.3	2.27	0.08	0.5	2.46	22.79	34.56	12.19	3.31	1.52	1.46	12.93	4.33	20.18	0.21	0.34	2.31	1.41	5	0.43	-1.117618987	-1.814468375	-0.039011607	-0.014360921	-1.235471966	-1.303396943
3702	3539806	35	Poá (SP)	7.21	7.64	0.13	1.55	1.38	5.65	9.82	0.28	3.91	3.92	9.2	7.15	9.82	9.67	4.9	4.66	0.23	0.29	3.32	3.41	2.06	1.92	0.15	0.39	2.16	10.92	20.61	19.7	2.13	2.53	0.82	26.08	22.91	15.32	0.09	3.67	5.46	1.47	5.19	0.71	-0.120687591	-0.371743516	-0.70056583	0.200595812	-0.722899674	-0.613146649
3895	3556800	35	Viradouro (SP)	6.2	6.75	0.25	1.98	1.55	6.03	8.81	0.28	2.55	4.68	8.56	7.69	8.81	9.65	4.84	4.47	0.15	0.2	2.51	2.77	2.35	1.72	0.08	1.39	2.42	16	28.44	18.54	3.34	2.48	0.63	21.28	7.92	11.51	0.48	0.44	4.05	2.12	4.73	0.35	-0.689558049	-0.908992522	-0.089900393	0.911606544	-0.582355658	-0.455137545
4476	4211702	42	Orleans (SC)	6.22	6.85	0	1.94	1.31	5.15	8.63	0.28	3.45	3.41	6.66	4.66	8.63	9.33	5.13	4.88	0.27	0.29	3.26	3.36	1.75	1.53	0.17	0.78	3.5	14.03	27.43	12.04	1.18	0.73	1.78	13.07	3.91	17.55	2.87	0.64	3.7	2.58	5.13	0.46	-0.678293287	-0.848627465	-1.362120053	0.845466011	-0.780770739	-0.821053364
4497	4213005	42	Pinheiro Preto (SC)	5.63	7.5	0.17	0.75	2.24	5.31	8.21	0.28	2.7	4.49	9.12	6.44	8.21	10	4.66	4.97	0	0.18	3	4.17	1.34	1.34	0.44	0.06	2.76	22.22	28.36	10.62	1.2	1.06	0.94	13.34	7.03	21.94	0.67	1.66	2.88	0.47	2.8	1.72	-1.010603752	-0.456254596	-0.497010684	-1.122214852	-0.011912301	-0.754523215
4576	4218608	42	Trombudo Central (SC)	6.87	7.25	0.11	1.55	1.24	5.76	7.83	0.28	2.75	7.3	4.08	6.8	7.83	9.25	4.35	4.72	0.18	0.3	2.82	3.38	1.38	1.64	0.1	0.37	3.58	16.68	28.54	11.41	1.4	1.31	1.09	14.85	5.69	12.64	0	0.2	0.96	0.55	5.33	0.23	-0.312188537	-0.607167238	-0.802343403	0.200595812	-0.838641804	-0.567407172
5288	5201801	52	Aragoiânia (GO)	7.34	7.99	0.29	1.83	2.23	6.52	9.31	0.28	14.95	11.39	9.83	4.88	9.31	9.9	4.59	4.71	0.48	0.11	3.04	2.95	2.42	2.58	0.44	0.98	4.97	33.32	37.96	10.03	1.11	1.77	0.82	17.99	13.65	21.85	0.32	1.52	6.63	0.87	7.18	0.54	-0.047466641	-0.160465818	0.113654753	0.663579544	-0.020179596	-0.251388965
2483	3122306	31	Divinópolis (MG)	5.88	6.47	0.11	1.07	0.85	4.39	7.98	0.29	3.41	2.03	7.99	5.09	7.98	8.57	4.6	4.51	0.28	0.22	3.52	3.33	1.57	1.89	0.08	0.59	3.26	17.82	33.31	15.1	2.34	1.86	0.37	15.54	4.11	15.39	0.32	0.43	5.39	0.84	4.04	0.85	-0.869794233	-1.078014681	-0.802343403	-0.593090586	-1.16106631	-1.137071571
2996	3164704	31	São Sebastião do Paraíso (MG)	6.36	6.81	0.21	1.57	1.39	5.52	8.88	0.29	6.89	4.4	9	6.26	8.88	8.74	4.45	4.34	0.19	0.14	3.15	3	1.4	1.56	0.3	1.04	3.24	18.15	38.25	14.49	2.89	1.71	0.84	17.3	6.62	13.55	0.19	0.6	4.67	1.48	5.24	0.57	-0.599439956	-0.872773488	-0.293455539	0.233666079	-0.714632378	-0.667202395
3402	3513009	35	Cotia (SP)	7.49	7.95	0.18	1.33	1.46	6.17	9.75	0.29	3.7	4	10.54	7.57	9.75	9.56	5.01	4.75	0.27	0.23	3.82	3.6	1.73	1.75	0.22	0.63	3.01	7.43	22.76	20.05	2.96	1.87	1.07	27.31	21.58	14.54	0.06	6.92	4.64	1.66	5.78	0.58	0.037019071	-0.18461184	-0.446121898	-0.16317712	-0.656761313	-0.396923665
3403	3513108	35	Cravinhos (SP)	6.37	7.2	0.33	1.72	1.75	5.44	8.88	0.29	2	5.04	8.97	7.63	8.88	9.18	5.23	4.69	0.05	0.16	3.36	3.22	1.61	1.65	0.27	0.78	2.74	10.25	28.75	19.55	2.55	1.86	1.47	24.06	10.03	9.97	0.1	0.76	6.06	2.09	5.18	1.04	-0.593807575	-0.637349767	0.317209898	0.481693078	-0.417009757	-0.700467469
3654	3535200	35	Palmeira d'Oeste (SP)	4.57	6.03	0.05	1.15	0.66	3.98	7.2	0.29	3.2	6.67	3.86	2.3	7.2	7.47	4.02	4.2	0.2	0.18	2.77	3.34	1.2	1.07	0.42	0.65	1.67	26.47	29.8	9.21	2.81	1.77	1.07	15.56	5.42	20.33	0.37	0.28	3.68	1.64	4.2	0.3	-1.607636114	-1.343620932	-1.107676121	-0.46080952	-1.318144916	-1.307555077
3752	3544103	35	Rio Grande da Serra (SP)	7.58	8.19	0.18	2.32	0.98	6.73	10.6	0.29	7.24	6.57	11.93	8.44	10.6	10.11	5.66	4.91	0.27	0.38	2.91	2.73	2.98	2.45	0.4	0.82	3.49	12.41	25.84	22.27	2.69	1.9	1.46	28.69	26.46	12.08	0.09	7.56	5.81	2.46	6.85	0.72	0.087710498	-0.039735704	-0.446121898	1.473801076	-1.053591475	-0.164068144
3855	3553658	35	Taquaral (SP)	6.05	7.7	0.12	1.63	1.18	6.07	8.3	0.29	4.58	7.28	9.96	5.12	8.3	8.45	4.99	3.32	0	0.18	3.05	4.34	1.14	1.55	0	1.12	4.21	20.35	37.06	24.22	3.05	0.79	0.75	14.96	19.7	5.6	0.7	2.55	1.81	1.93	5.85	0	-0.77404376	-0.335524482	-0.751454616	0.332876878	-0.888245574	-0.438505008
3920	4101507	41	Arapongas (PR)	6.72	6.69	0.41	1.94	1.59	5.26	8.28	0.29	3.34	5.07	6.82	3.02	8.28	8.48	5.2	4.97	0.11	0.19	3.6	3.48	1.59	1.65	0.05	0.47	2.97	13.82	37.57	16.52	2.29	1.73	1.18	16.9	5.26	15.14	0.32	1.2	2.11	1.27	4.89	0.53	-0.396674249	-0.945211556	0.72432019	0.845466011	-0.549286478	-0.775313887
4043	4109807	41	Ibiporã (PR)	6.57	7.21	0.4	1.9	2.05	4.95	8.95	0.29	3.31	6.59	7.32	3.92	8.95	8.93	4.59	4.49	0.18	0.14	2.97	3.59	1.92	1.45	0.14	0.55	3.25	19.9	32.54	15.23	2.08	2.06	1.34	18.95	7.93	15.81	0.13	1.44	2.42	1.89	5.54	0.81	-0.48115996	-0.631313261	0.673431403	0.779325477	-0.168990906	-0.90421605
4583	4219002	42	Urussanga (SC)	5.25	5.72	0.24	1.98	1.02	4.31	7.1	0.29	0.6	2.62	7.68	0.44	7.1	8.02	4.26	4.49	0.15	0	2.64	2.85	1.38	2.15	0.07	0.17	2.65	12.45	27.34	15.83	1.82	1.94	1.23	8.25	3.21	11.14	4.09	0.24	1.07	1.35	3.58	0.47	-1.224634222	-1.530752608	-0.140789179	0.911606544	-1.020522295	-1.170336645
1749	2800308	28	Aracaju (SE)	7.11	7.08	0.19	1.07	1.51	5.72	8.94	0.3	8.5	5.39	10.33	9.71	8.94	8.8	4.68	4.25	0.45	0.3	4.23	3.83	1.76	1.58	0.39	1.11	3.12	28.01	26.24	10.05	2.23	2.43	1.07	23.37	12.72	17.81	0.15	3.42	7.21	1.51	4.66	1.29	-0.177011399	-0.709787835	-0.395233111	-0.593090586	-0.615424838	-0.584039709
3028	3167400	31	Silvianópolis (MG)	6.16	6.89	0.32	0.93	0.94	5.68	7.86	0.3	9.66	7.78	5.11	7.4	7.86	8.59	4.88	4.77	0.21	0.18	2.09	2.17	1.95	2.02	0.78	0.9	3.23	30.71	33.98	9.32	1.4	1.29	0.68	21.09	6.87	26.33	0.69	0.4	3.11	1.26	4.33	1.12	-0.712087572	-0.824481443	0.266321112	-0.824582452	-1.086660655	-0.600672246
3056	3169901	31	Ubá (MG)	6.6	6.98	0.3	1.8	1.72	5.64	9.13	0.3	6.1	3.13	9.06	7.21	9.13	8.76	4.73	4.63	0.25	0.29	3.08	2.92	1.98	2.11	0.32	0.93	4.02	24.29	34.66	13.73	2.19	2.08	1.03	18.39	7.82	13.86	0.41	1	11.32	1.46	4.63	0.59	-0.464262818	-0.770152892	0.164543539	0.613974144	-0.441811642	-0.617304783
3216	3303609	33	Paracambi (RJ)	4.93	5.64	0.21	1.07	1.64	3.75	8.06	0.3	4.62	4.53	5.33	3.88	8.06	8.43	4.49	4.12	0.36	0.78	3	3.23	1.89	1.94	0.35	0.58	2.8	18.96	32.05	16.26	1.66	3.15	1.05	20.69	16.17	12.23	0.23	2.75	9.89	1.98	4.57	1.11	-1.404870406	-1.579044653	-0.293455539	-0.593090586	-0.507950003	-1.403192166
3272	3501202	35	Álvares Florence (SP)	4.12	4.93	0.09	0.87	0.62	3.33	6.28	0.3	3.49	8.84	2.92	1.14	6.28	6.86	3.47	5.46	0.19	0	1.99	1.93	1.56	1.84	0	0	0.91	20.13	36.15	12.83	3.9	2.25	0.62	11.24	1.64	24.34	0.84	0	1.31	0.77	3.3	1.17	-1.861093248	-2.007636557	-0.904120976	-0.923793252	-1.351214096	-1.577833807
3310	3504602	35	Bady Bassitt (SP)	6.06	6.46	0.1	1.7	0.86	3.93	8.89	0.3	1.6	4.71	4.93	0.26	8.89	8.24	5.46	5.08	0.17	0.28	3.43	3.27	2.31	2.03	0.1	0.24	2.65	12.05	25.91	21.49	2.91	1.87	1.14	23.49	3.05	20.66	0	0.4	1.37	1.79	5.6	0.32	-0.768411379	-1.084051187	-0.853232189	0.448622812	-1.152799015	-1.328345749
3325	3506003	35	Bauru (SP)	5.96	6.54	0.21	1.26	1.2	4.69	7.94	0.3	2.2	4.2	6.01	3.74	7.94	8.15	4.7	4.49	0.35	0.19	3.57	3.45	1.43	1.36	0.14	0.49	2.42	10.77	21.38	17.82	3.2	2.93	0.84	17.81	8.8	13.89	0.08	1.62	4.83	1.25	4.65	0.65	-0.824735187	-1.035759142	-0.293455539	-0.278923054	-0.871710984	-1.012327542
3344	3507605	35	Bragança Paulista (SP)	5.92	6.54	0.2	1.42	1.16	4.6	8.14	0.3	4.85	4.49	8.5	6.27	8.14	8.64	4.83	4.33	0.24	0.24	3.46	3.01	1.44	1.56	0.24	0.84	2.41	9.75	26.57	18.53	2.97	2.27	1	23.22	12.42	16.06	0.08	2.53	2.56	1.61	4.64	0.72	-0.84726471	-1.035759142	-0.344344325	-0.014360921	-0.904780164	-1.04975075
3390	3511706	35	Charqueada (SP)	6.82	7.19	0.51	1.81	2.27	5.96	8.76	0.3	2.22	7	8.01	9.31	8.76	9.51	5.16	4.81	0.1	0	2.42	2.76	2.72	1.75	0.23	0.81	2.66	10.69	25.42	21.32	1.99	0.97	1.27	26.67	10.95	8.25	0.44	1.13	4.35	1.74	5.66	0.69	-0.340350441	-0.643386272	1.233208054	0.630509278	0.012889585	-0.484244485
3508	3521903	35	Itajobi (SP)	4.82	5.6	0.25	1.82	1.23	4.46	6.67	0.3	1.41	4.19	4.93	2.57	6.67	7.44	4.34	4.29	0.08	0.09	2.73	3.22	1.66	1.36	0.32	0.6	2.51	16.17	33.46	18.4	2.68	1.22	0.97	15.24	4.5	15.15	0.1	0.42	1.94	1.09	4.04	0.66	-1.466826595	-1.603190676	-0.089900393	0.647044411	-0.846909099	-1.107964631
3530	3523909	35	Itu (SP)	6.57	7	0.23	1.54	1.51	5.36	9	0.3	3.12	4.86	7.45	7.53	9	9.04	5.07	4.76	0.2	0.25	3.41	3.39	1.78	1.61	0.21	0.66	2.97	8.65	23.05	21.62	2.72	2.36	1.13	24.24	17.29	11.7	0.1	4.24	4.02	1.81	5.62	0.47	-0.48115996	-0.75807988	-0.191677966	0.184060679	-0.615424838	-0.733732544
3769	3545605	35	Santa Adélia (SP)	6.35	6.81	0.24	1.95	1.63	7.06	8.03	0.3	2.26	3.91	5.05	2.75	8.03	8.53	5.22	4.34	0.23	0.11	2.62	2.74	2.17	2.13	0.21	1.18	4	14.79	29.12	18.31	2.88	1.79	1.41	19.97	8.79	11.24	0.51	0.72	2.59	1.75	6.2	0.62	-0.605072337	-0.872773488	-0.140789179	0.862001144	-0.516217298	-0.026849712
4678	4304903	43	Casca (RS)	4.33	5.27	0.13	0.41	0.37	2.08	6.47	0.3	0.96	1.76	5.32	3.46	6.47	7.58	3.69	4.25	0.14	0.16	3.04	3.68	0.81	0.73	0	0.17	2.15	15.22	24.99	10.12	0.56	0.58	0.79	14.59	2.74	23.25	9.05	1.15	0.68	1.3	2.04	0.35	-1.742813252	-1.802395363	-0.70056583	-1.684409384	-1.557896472	-2.097600594
5081	5002704	50	Campo Grande (MS)	7.21	7.16	0.27	1.56	1.83	6.31	8.95	0.3	5.3	6.41	7.52	4.4	8.95	9.58	4.91	4.61	0.23	0.21	3.86	3.71	1.68	1.51	0.15	0.56	2.9	16.08	30.74	13.84	2.75	3	1.31	20.27	10.74	17.78	0.15	2.77	3.24	1.92	5.59	0.8	-0.120687591	-0.661495789	0.01187718	0.217130945	-0.350871397	-0.338709785
5483	5220405	52	São Simão (GO)	5.77	7.05	0.28	1.65	1.73	6.82	8.63	0.3	16.36	11.43	4.32	2.18	8.63	9.77	4.98	4.55	0.2	0.37	3.36	3.08	2.22	1.94	0.27	1.2	3.95	30.49	32.72	12.4	2.72	2.42	1.01	16.29	6.11	16.1	0.9	1.03	5.15	2.08	7.68	1.77	-0.931750422	-0.727897352	0.062765966	0.365947145	-0.433544347	-0.126644936
1548	2607901	26	Jaboatão dos Guararapes (PE)	7.21	7.86	0.18	1.26	1.67	6.58	9.53	0.31	10.96	8.41	8.78	8.67	9.53	9.58	4.88	4.51	0.52	0.34	3.59	3.25	2.49	2.32	0.42	1.15	3.57	26.03	33.51	12.5	1.36	1.63	1.2	24.52	15.63	18.53	0.24	4	4.91	1.86	5.63	1.16	-0.120687591	-0.238940391	-0.446121898	-0.278923054	-0.483148118	-0.226440159
2850	3152501	31	Pouso Alegre (MG)	6.23	6.69	0.25	1.81	1.08	6	8.66	0.31	5.84	3.83	7.53	5.96	8.66	8.83	4.69	4.69	0.26	0.25	3.49	3.39	1.71	1.8	0.13	0.62	2.86	13.9	30.7	14.6	2.4	1.85	0.73	19.35	8.67	16.98	0.24	1.03	3.8	1.24	4.8	0.81	-0.672660906	-0.945211556	-0.089900393	0.630509278	-0.970918525	-0.467611948
3262	3500501	35	Águas de Lindóia (SP)	5.84	6.31	0.11	1.26	1.44	3.83	7.8	0.31	5.46	5.57	7.75	7.45	7.8	8.21	4.48	4.52	0.17	0.17	3.3	3.48	1.54	1.3	0.08	0.73	3.29	8.56	26.91	22.25	2.44	2.52	0.8	24.02	11.12	14.1	0.24	2.24	1.74	1.82	3.56	0.52	-0.892323756	-1.174598772	-0.802343403	-0.278923054	-0.673295903	-1.369927092
3278	3501806	35	Américo de Campos (SP)	5.41	6.06	0.33	1.85	1.18	5.33	6.92	0.31	5.12	10.33	4.63	3.57	6.92	7.44	3.8	3.82	0	0	1.65	1.91	2.08	2.59	0	1.41	2.17	23.92	41.35	10.65	2.36	1.71	1.28	12.75	5.48	16.1	0.13	0.35	3.14	2.12	4.17	0.57	-1.134516129	-1.325511414	0.317209898	0.696649811	-0.888245574	-0.746206946
3340	3507308	35	Boracéia (SP)	7.22	6.98	0.59	2.34	3.14	5.96	7.93	0.31	1.67	4.26	14.44	4.25	7.93	8.96	4.93	3.32	0	0	2.33	3.24	1.24	1.91	0.19	1.29	2.78	10.16	47.38	14.15	1.55	1	0.77	20.59	11.14	13.02	0	0	7.59	1.04	4.86	0.1	-0.11505521	-0.770152892	1.640318345	1.506871342	0.732144253	-0.484244485
3343	3507506	35	Botucatu (SP)	6.36	6.74	0.16	1.2	1.33	4.81	8	0.31	3.8	3.37	8.39	5.67	8	8.28	4.46	4.12	0.32	0.21	3.42	3.33	1.44	1.21	0.19	0.53	1.99	12.85	24.22	15.56	3.52	2.17	0.85	16.52	10.31	11.38	0.14	1.41	3.11	1.34	4.2	0.63	-0.599439956	-0.915029028	-0.547899471	-0.378133853	-0.764236149	-0.96242993
3609	3531407	35	Monte Aprazível (SP)	6	5.97	0.18	1.56	2.14	5.37	5.7	0.31	1.99	4.5	2.06	2.21	5.7	7.24	4.08	4.33	0.15	0.11	3.11	3.58	1.1	1.32	0.06	0.45	1.73	19.25	26.03	16.33	3.91	2.13	0.54	15.02	3.75	15.81	3.02	0.37	2.6	0.84	3.13	0.81	-0.802205664	-1.379839966	-0.446121898	0.217130945	-0.094585251	-0.729574409
3823	3550605	35	São Roque (SP)	6.11	6.84	0.18	1.2	1.27	5.66	8.67	0.31	5	4.47	9.27	5.43	8.67	8.52	4.44	4.33	0.36	0.21	3.32	3.14	1.43	1.65	0.26	0.92	2.84	11.76	26.94	18.32	2.85	1.83	0.81	23.7	16.96	12.39	0.19	4.11	3.89	1.47	5.25	0.73	-0.740249475	-0.854663971	-0.446121898	-0.378133853	-0.813839919	-0.608988515
3850	3553203	35	Taiúva (SP)	5.46	5.82	0.16	1.09	0.8	5.34	6.97	0.31	3.76	9.81	9.92	3.4	6.97	8.45	4.91	3.51	0.23	0.2	2.04	3.6	1.51	1.29	0.1	0.19	1.71	17.77	37.73	17.48	2.79	1.02	0.31	19.86	6.11	10.84	0	0.48	2.21	0.66	4.57	0.55	-1.106354225	-1.470387551	-0.547899471	-0.56002032	-1.202402786	-0.742048812
4121	4115804	41	Medianeira (PR)	6.79	6.96	0.19	1.29	1.91	5.48	8.8	0.31	3.28	7.22	4.8	3.11	8.8	9.67	4.9	5.16	0.17	0.11	3.84	3.7	1.62	1.69	0.24	0.71	2.93	18.53	31.43	15.33	1.63	1.79	1.53	14.85	4.9	18.82	0.84	2.05	1.58	2.08	5.18	1.72	-0.357247583	-0.782225903	-0.395233111	-0.229317654	-0.284733037	-0.683834932
4779	4309902	43	Ibiraiaras (RS)	5.11	7.08	0.48	1.62	1.35	3.85	8.13	0.31	2.92	7.29	7.07	1.9	8.13	8.59	4.52	4.72	0.21	0.1	3.24	3.45	0.93	1.04	0.19	0.39	3.11	19.96	14.82	9.27	0.64	0.66	1.03	16.97	1.36	26	2.68	0.79	2.56	1.52	3.77	0.89	-1.303487552	-0.709787835	1.080541694	0.316341745	-0.747701559	-1.361610823
2315	3107406	31	Bom Despacho (MG)	6.39	7.19	0.1	1.48	1.69	5.1	8.41	0.32	5.01	3.84	9.27	5.3	8.41	9.57	4.53	4.81	0.13	0.17	3.61	2.88	1.2	2.15	0.18	0.78	3.06	24.68	34.11	11.99	2.26	1.06	0.73	15.24	5.66	12.59	0.5	0.48	3.95	1.32	4.5	0.76	-0.582542814	-0.643386272	-0.853232189	0.084849879	-0.466613527	-0.841844035
2581	3130408	31	Ijaci (MG)	6.31	8.02	0.25	0.8	1.77	5.49	8.91	0.32	13.74	2.93	8.76	4.43	8.91	9.3	4.8	4.41	0.46	0.64	2.51	3.09	2.22	1.77	0.71	1.06	4.45	36.46	32.37	12.24	1.51	0.56	0.89	19.11	8.35	10.24	4.29	0.33	8.59	2.3	7.12	0.31	-0.62760186	-0.1423563	-0.089900393	-1.039539185	-0.400475167	-0.679676798
3456	3517406	35	Guaíra (SP)	6.39	6.78	0.48	1.48	2.12	4.81	8.11	0.32	5.09	4.27	5.24	4.34	8.11	8.41	5	4.61	0.23	0.35	3.13	3.07	1.89	1.9	0.18	0.85	2.87	18.74	25.31	19.11	2.92	2.1	1.22	16.49	8.44	14.15	0	1.48	4.94	1.96	5.04	1.42	-0.582542814	-0.890883005	1.080541694	0.084849879	-0.111119841	-0.96242993
3548	3525706	35	José Bonifácio (SP)	6.02	6.63	0.27	1.54	1.13	5.46	8.21	0.32	2.48	8.57	6.89	1.54	8.21	8.67	4.81	4.24	0	0.32	3.45	3.34	1.19	1.54	0.3	0.8	2.35	15.79	30.84	21.02	2.89	1.98	1.28	22.8	3.12	16.02	0.64	0.62	1.22	2	5.82	0.65	-0.790940902	-0.981430591	0.01187718	0.184060679	-0.929582049	-0.692151201
3636	3533502	35	Novo Horizonte (SP)	6.32	6.71	0.25	1.97	1.2	6.4	7.45	0.32	3.8	5.89	4.86	2.68	7.45	8.02	4.43	4.3	0.13	0.17	3.34	3.04	1.19	1.75	0.1	0.94	2.35	19.28	30.12	15.24	3.64	1.82	1.24	14.98	6.53	14.53	0.59	1.34	2.31	1.16	5.22	1.26	-0.621969479	-0.933138545	-0.089900393	0.895071411	-0.871710984	-0.301286576
3770	3545704	35	Santa Albertina (SP)	4.92	5.5	0.07	0.85	1.06	4.94	5.94	0.32	3.51	6.96	3.16	0	5.94	7.48	3.19	3.22	0.4	0.5	2.01	2.08	2.07	2.12	0.42	0.99	2.66	34.18	27.15	9.31	1.86	2.05	1	12.49	4.7	23.68	1.15	0.07	2.51	1.93	3.64	1.44	-1.410502787	-1.663555733	-1.005898548	-0.956863519	-0.987453115	-0.908374184
3849	3553104	35	Taiaçu (SP)	6.17	6.94	0.36	1.39	1.76	5.56	9.45	0.32	8.98	11.32	11.72	3.17	9.45	9.56	4.76	4.72	0.23	0.2	3.23	2.77	1.74	2.39	0.55	1.15	3.33	18.92	40.49	19.85	2.53	1.5	1.47	19.52	11.57	15.17	0	0.94	2.98	2	5.49	0	-0.706455191	-0.794298914	0.469876258	-0.063966321	-0.408742462	-0.650569858
3869	3554706	35	Torrinha (SP)	5.87	5.78	0.13	0.78	1.57	4.67	7.16	0.32	3.69	4.13	7.2	4.28	7.16	8.65	4.79	4.47	0.1	0.14	2.92	1.97	1.88	2.33	0.18	1.25	2.78	18.29	28.73	13.8	1.9	2.13	0.74	16.51	5.89	18.98	0.28	0.67	1.01	1.71	5.25	1.04	-0.875426614	-1.494533574	-0.70056583	-1.072609452	-0.565821068	-1.02064381
3872	3554904	35	Três Fronteiras (SP)	5.32	5.58	0.13	1.2	0.93	3.88	7.13	0.32	1.31	9.02	5.64	3	7.13	7.46	4.11	3.54	0	0.41	2.51	2.62	1.49	1.9	0.19	0.86	2.25	24.77	32.99	11.38	2.7	1.8	0.72	15.43	5	19.54	0.66	0.49	2.82	0.82	4.49	0.44	-1.185207556	-1.615263687	-0.70056583	-0.378133853	-1.09492795	-1.34913642
4083	4113007	41	Jussara (PR)	6.61	7.61	0.28	2.14	1.88	6.29	8.59	0.32	7.7	11.31	5.44	2.84	8.59	9.94	5.06	4.77	0.08	0.14	3.16	4.06	1.79	1.85	0	0.98	3.25	27.43	33.41	16.59	1.45	0.88	1.82	14.5	3.95	13.63	0.71	0.91	3.97	2.25	5.67	1.07	-0.458630437	-0.389853033	0.062765966	1.176168677	-0.309534922	-0.347026054
4660	4303905	43	Campo Bom (RS)	6.01	6.7	0.2	1.37	1.03	4.52	8.58	0.32	2.9	4.41	4.88	3.46	8.58	9.01	4.79	5.29	0.22	0.14	4.3	4.27	0.86	1.18	0.09	0.31	3.87	8.36	38.95	18.63	3.34	2.32	1.44	15.2	5.82	7.51	0.31	3.81	1.61	1.19	4.84	0.37	-0.796573283	-0.939175051	-0.344344325	-0.097036587	-1.012255	-1.083015825
4910	4315354	43	Quinze de Novembro (RS)	5.76	5.58	0	0.96	0.87	4.47	5.42	0.32	1.94	4.55	6.89	1.62	5.42	7.82	4.05	4.09	0	0	1.84	3.6	1.64	1.16	0	0.73	1.93	21.78	21.27	12.92	1.08	1.61	0.1	7.12	1.23	24.77	0	1.03	0	0	2.65	0.5	-0.937382802	-1.615263687	-1.362120053	-0.774977052	-1.14453172	-1.103806496
5501	5221858	52	Valparaíso de Goiás (GO)	9.07	9.16	0.28	2.12	2.51	7.99	12.48	0.32	7.6	7.17	10.47	9.56	12.48	11.12	5.97	5.39	0.22	0.23	4.39	4.24	2.32	1.94	0.36	1.32	4.36	14.56	28.99	15.11	2.03	1.94	1.68	25.37	14.43	15.66	0.02	3.01	5.16	2.68	8.38	0.81	0.926935232	0.545805347	0.062765966	1.14309841	0.211304665	0.359856778
1159	2408102	24	Natal (RN)	6.54	6.94	0.2	1.26	1.63	6.31	8.99	0.33	9.37	5.46	9.78	8.02	8.99	9.14	4.27	4.3	0.42	0.31	3.57	3.46	1.9	1.87	0.31	0.93	2.8	24.12	31.5	11.21	1.88	1.88	1.26	25.79	13.16	18.03	0.1	2.82	3.65	1.72	4.84	1.03	-0.498057102	-0.794298914	-0.344344325	-0.278923054	-0.516217298	-0.338709785
1691	2704302	27	Maceió (AL)	7.71	8.18	0.23	1.54	2.31	7.21	10.26	0.33	12.67	8.45	9.7	8.38	10.26	9.82	4.79	4.37	0.5	0.4	3.98	3.81	2.21	1.83	0.82	1.57	3.48	28.5	29.38	10.79	1.68	2.02	1.42	24.49	16.28	19.26	0.13	4.18	4.71	2.21	6.21	1.37	0.160931448	-0.04577221	-0.191677966	0.184060679	0.045958765	0.035522302
2384	3113602	31	Careaçu (MG)	6.91	8.03	0.06	1.78	0.69	5.55	8.93	0.33	12.53	6.67	8.66	12.48	8.93	8.64	4.75	4.73	0.95	0.13	2.48	2.58	2.07	1.83	0.65	0.45	3.2	34.41	33.01	10.24	2.33	1.4	0.81	26.25	6.74	15.45	0.39	0.31	3.54	1.63	5.98	0.14	-0.289659014	-0.136319795	-1.056787335	0.580903878	-1.293343031	-0.654727992
3862	3554102	35	Taubaté (SP)	6.49	6.79	0.16	1.37	1.38	5.33	8.47	0.33	3.7	2.69	8.13	5.41	8.47	8.54	4.73	4.62	0.35	0.28	3.26	3.15	1.87	1.8	0.15	0.39	2.26	11.84	20.76	16.4	3.41	2.61	0.74	21.64	12.09	13.19	0.12	1.41	2.9	1.33	4.36	0.7	-0.526219006	-0.8848465	-0.547899471	-0.097036587	-0.722899674	-0.746206946
3915	4101101	41	Andirá (PR)	6.18	6.73	0.27	1.35	1.81	5.31	9.12	0.33	7.07	11.81	6.05	2.47	9.12	9	3.81	4.83	0.32	0.23	3.2	3.11	1.84	1.65	0.46	0.78	2.69	26.85	35.59	12.99	1.38	2.59	1.63	20.02	7.25	12.84	0.09	2.29	2.77	2.09	5.93	0.55	-0.70082281	-0.921065534	0.01187718	-0.130106854	-0.367405987	-0.754523215
4431	4208500	42	Ituporanga (SC)	6.94	7.59	0.47	2.92	1.22	6.07	9.03	0.33	0.85	2.84	10.07	5.88	9.03	10.23	4.61	5.05	0.28	0.09	3.53	4.26	1.01	1	0.17	0.4	4.32	11.77	22.44	11.34	1.86	1.12	1.43	14.73	4.72	21.93	1.29	0.68	2.36	1.21	4.51	0.31	-0.272761872	-0.401926045	1.029652908	2.465909074	-0.855176394	-0.438505008
4491	4212403	42	Pedras Grandes (SC)	5.18	6.01	0.17	2.09	0.66	4.64	6.77	0.33	0.56	3.8	1.69	3.09	6.77	8.29	4.09	4.67	0.22	0	3.05	3.37	0.94	1.41	0	0.38	4.76	15.21	25.95	13.84	1.43	0.59	1.62	14.31	0.69	30.5	4.23	0.29	0	1.53	4.49	1.08	-1.264060887	-1.355693943	-0.497010684	1.09349301	-1.318144916	-1.033118213
4738	4307559	43	Estação (RS)	5.16	6.11	0.15	0.86	1.02	3.1	7.64	0.33	1.52	2.67	7.13	2.79	7.64	8.56	4.72	4.5	0.26	0	2.93	2.3	1.19	2.49	0.13	0.26	1.35	18.82	40.55	15.69	1.47	0.92	0.57	11.94	3.88	17.99	0.4	1.06	7.48	0.82	3.28	1.57	-1.275325648	-1.295328886	-0.598788257	-0.940328385	-1.020522295	-1.673470896
4741	4307807	43	Estrela (RS)	5.56	6.13	0.17	0.93	0.84	3.19	7.51	0.33	2.39	3.25	5.96	3.04	7.51	8.11	4.04	4.16	0.17	0.11	3.52	3.81	0.71	1	0.04	0.41	2.99	15.7	30.8	16.66	2.74	1.61	1.1	11.94	4.43	9.24	1.34	0.81	3.63	1.38	2.65	0.83	-1.050030418	-1.283255875	-0.497010684	-0.824582452	-1.169333605	-1.636047687
4842	4312609	43	Muçum (RS)	4.88	5.51	0	0.63	0.76	2.45	5.5	0.33	3.39	4.76	3.75	4.72	5.5	6.98	3.75	3.45	0.19	0.41	3.28	4.06	0.68	0.48	0	0.51	2.31	17.83	29.02	10.74	1.14	1.78	0.49	9.14	2.59	12.64	0.58	1.95	4.53	0.72	2.75	0.55	-1.43303231	-1.657519227	-1.362120053	-1.320636451	-1.235471966	-1.943749625
1263	2501807	25	Bayeux (PB)	7.95	8.38	0.31	1.75	2.35	7.7	10.35	0.34	21.54	10.25	11.26	8.44	10.35	10.28	4.88	4.51	0.63	0.54	3.12	3.41	2.71	2.15	0.78	2.18	4.21	36.35	37.87	10.46	1.21	1.85	1.6	27.58	17.07	21.23	0.31	3.77	4.28	2.69	7.13	1.52	0.296108586	0.074957904	0.215432325	0.531298478	0.079027945	0.239270883
3265	3500709	35	Agudos (SP)	6.71	7.08	0	2.02	1.66	6.3	9.03	0.34	4.56	6.32	8.8	7.33	9.03	9.66	4.92	4.33	0.15	0.21	2.92	3.51	1.92	1.41	0.15	0.67	2.58	16.59	28.29	18.9	2.41	1.99	1.15	22.06	9.12	11.13	1.25	1.73	4.83	1.99	5.17	0.67	-0.402306629	-0.709787835	-1.362120053	0.977747077	-0.491415413	-0.342867919
3320	3505500	35	Barretos (SP)	6.04	6.32	0.18	1.02	1.15	5.43	7.33	0.34	2.61	2.84	6.47	4.12	7.33	8.25	4.07	4.17	0.3	0.2	3.15	3.13	1.6	1.52	0.09	0.48	2.08	14.53	28.21	18.93	3.83	2.79	0.94	18.12	7.28	14.56	0.18	0.96	5.48	1.61	4.18	0.57	-0.779676141	-1.168562267	-0.446121898	-0.675766253	-0.913047459	-0.704625603
3473	3519006	35	Herculândia (SP)	6.61	7.74	0.26	1.89	1.24	7.17	8.86	0.34	5.85	12.48	7.86	2.46	8.86	9.47	4.61	4.73	0.48	0.17	2.52	2.66	2.16	2.45	0.05	0.8	3.2	25.94	36.2	12.59	2.66	1.86	2.3	20.48	6.37	14.65	0.28	1.29	2.32	2.69	5.98	0.86	-0.458630437	-0.31137846	-0.039011607	0.762790344	-0.838641804	0.018889765
3482	3519600	35	Ibitinga (SP)	5.92	6.3	0.16	1.44	1.55	5.92	7.49	0.34	4.21	5.54	4.92	3.07	7.49	7.99	4.71	4.35	0.12	0.14	3.49	3.65	1.36	1.08	0.22	0.85	3.14	11.64	34.07	21.98	3.45	2.49	1.48	17.69	8.42	15.91	0.21	1.55	3.27	2.01	4.38	0.55	-0.84726471	-1.180635278	-0.547899471	0.018709346	-0.582355658	-0.500877023
3547	3525607	35	João Ramalho (SP)	7.38	7.37	0.26	2.35	2.31	9.14	8.59	0.34	4.91	8.38	8.86	5.95	8.59	10.46	4.49	4.64	0.21	0.3	3.33	3.69	1.76	2.08	0.37	0.93	4.08	17.13	46.91	14.16	1.93	0.98	0.85	25.35	7.76	8.64	0.4	0.69	3.13	0.94	6.24	0.6	-0.024937118	-0.53472917	-0.039011607	1.523406476	0.045958765	0.838042222
3685	3538006	35	Pindamonhangaba (SP)	6.8	7.47	0.18	1.4	1.15	5.7	9.21	0.34	5.2	4.14	10.02	8.12	9.21	9.31	4.66	4.43	0.34	0.2	2.95	2.67	2.1	2.08	0.13	0.5	2.44	16.04	24.08	15.07	3.21	2.51	0.99	25.86	13.36	14.37	0.36	1.89	3.77	1.64	5.17	0.98	-0.351615202	-0.474364113	-0.446121898	-0.047431187	-0.913047459	-0.592355977
3929	4102208	41	Atalaia (PR)	5.03	5.95	0.42	1.49	1.93	2.54	7.57	0.34	4.66	7.12	5.53	0.34	7.57	9.02	5.47	4.9	0.38	0	3.08	3.51	1.31	1.74	0.11	0.99	2.36	23.2	36.19	12.2	2.7	0.34	1.53	13.55	4.71	19.07	0.37	0.8	11.58	2.78	4.6	1.78	-1.348546598	-1.391912977	0.775208976	0.101385012	-0.268198447	-1.906326416
4100	4114203	41	Mandaguari (PR)	5.76	6.5	0.19	1.69	1.66	5.44	8.22	0.34	8.55	7.6	5.4	2.02	8.22	8.68	4.56	4.96	0.1	0.08	3.54	3.16	1.68	1.85	0.17	0.5	2.94	28.84	32.03	13.06	2.15	1.65	0.85	18.82	4.9	17.27	0.14	0.34	2.9	1.27	5.17	0.82	-0.937382802	-1.059905164	-0.395233111	0.432087678	-0.491415413	-0.700467469
4153	4118006	41	Paraíso do Norte (PR)	6.98	7.01	0.22	1.07	2.41	6.23	8.57	0.34	8.1	7.62	5.11	4.53	8.57	9.51	4.55	4.84	0.39	0.13	3.86	3.89	1.25	1.51	0.24	1.01	2.4	31.33	33.26	13.65	2.17	1.95	1.62	15.61	7.11	11.7	0.2	2.09	1.89	1.67	5	0.93	-0.250232349	-0.752043375	-0.242566752	-0.593090586	0.128631715	-0.371974859
4289	4128104	41	Umuarama (PR)	6.03	6.41	0.33	1.84	1.12	5.16	8.01	0.34	3.18	5.85	5.71	3.2	8.01	8.67	4.58	4.52	0.29	0.21	3.58	3.61	1.54	1.63	0.1	0.59	2.2	21.38	33.46	12.87	2.22	2.14	1.15	16.76	5.11	17.53	0.34	1.47	3.01	1.53	5.2	0.86	-0.785308522	-1.114233716	0.317209898	0.680114678	-0.937849344	-0.81689523
4614	4301057	43	Arroio do Sal (RS)	6.01	7.21	0.13	0.56	1.4	5.3	8.65	0.34	0.99	4.83	4.15	2.66	8.65	9.01	3.64	4.79	0.28	0	2.62	3.79	1.39	0.96	0.14	0.59	2.85	16.03	26.34	17.72	3.75	2.82	1.47	13.16	3.64	31.33	1.31	1.03	1.43	1.31	5.3	0.42	-0.796573283	-0.631313261	-0.70056583	-1.436382384	-0.706365083	-0.758681349
4724	4306809	43	Encantado (RS)	5.19	5.56	0.14	0.67	1.09	2.23	6.86	0.34	0.92	3.19	3.93	2.73	6.86	7.9	4.41	4.33	0	0.09	3.24	3.9	1.2	1	0	0.49	2.59	14.98	35.88	15.28	2.39	0.8	0.95	13.9	1.6	13.09	1.96	0.91	1.13	1	2.29	0.11	-1.258428506	-1.627336699	-0.649677043	-1.254495918	-0.96265123	-2.03522858
4845	4312658	43	Não-Me-Toque (RS)	5.73	5.85	0.39	2.1	1.32	4.64	7.44	0.34	3.07	2.38	4.77	1.71	7.44	7.95	4.57	4.38	0.22	0.17	2.99	3.42	1.53	1.31	0.03	0.08	2.66	21.91	28.28	16.15	2.35	1.74	1.76	11.28	3.35	9.21	1.31	1.11	1.56	1.94	3.77	1.28	-0.954279945	-1.452278034	0.622542617	1.110028143	-0.772503444	-1.033118213
4868	4313508	43	Osório (RS)	5.82	6.89	0.11	0.84	1.13	4.57	8.5	0.34	3.37	2.84	7.14	3.91	8.5	8.99	4.29	4.34	0.07	0.19	3.25	3.41	1.35	1.4	0.03	0.44	2.74	16.42	31.64	15	2.27	2.55	1.42	16.07	6.6	14.7	1.47	1.41	4.43	1.2	4.2	0.82	-0.903588518	-0.824481443	-0.802343403	-0.973398652	-0.929582049	-1.062225153
4985	4319901	43	Sapiranga (RS)	6.95	7.84	0.17	1.29	1.4	5.92	10.08	0.34	3.37	9.02	6.14	5.51	10.08	9.83	5.67	5.75	0.12	0.24	4.67	4.24	1.04	1.29	0.13	0.93	4.54	8.89	48.34	14.83	2.72	1.93	2.1	15.78	9.27	7.38	0.38	4.08	2	2.05	5.72	0.53	-0.267129491	-0.251013403	-0.497010684	-0.229317654	-0.706365083	-0.500877023
5173	5103403	51	Cuiabá (MT)	7.37	7.33	0.18	1.38	1.65	6.8	8.94	0.34	4.46	9.35	9.44	7.58	8.94	9.55	4.95	4.51	0.34	0.26	3.96	3.69	1.85	1.62	0.16	0.55	2.65	13.8	29.02	13.8	2.26	2.45	1.18	23.51	15.36	17.27	0.17	5.18	6.4	1.98	6.2	0.94	-0.030569499	-0.558875193	-0.446121898	-0.080501454	-0.499682708	-0.134961204
2431	3117801	31	Conceição dos Ouros (MG)	7.21	7.4	0.22	2.04	1.2	7.02	9.22	0.35	13.15	5.72	8.62	9.49	9.22	9.3	5.37	4.59	0	0.12	2.59	2.66	1.96	2.34	0.08	1.25	4.18	34.59	33.95	11.54	2.16	0.65	1.44	20.43	6.53	13.42	0	0.79	1.86	1.59	6.15	1.01	-0.120687591	-0.516619653	-0.242566752	1.010817344	-0.871710984	-0.04348225
2609	3132909	31	Itamogi (MG)	5.68	6.7	0.27	2.08	1.24	6.2	9	0.35	10.01	6.55	9.86	6.75	9	8.87	4.21	4.28	0.23	0.06	1.94	2.29	2.05	1.86	0.18	1.29	3.43	27.37	31.84	13.75	2.33	1.53	1.34	22.2	8.71	18.33	0.92	0.68	2.12	2.27	4.03	0.24	-0.982441848	-0.939175051	0.01187718	1.076957877	-0.838641804	-0.384449262
3386	3511300	35	Cedral (SP)	5.63	6.1	0.2	1.2	0.86	4.35	6.7	0.35	2.48	4.87	5.76	1.54	6.7	7.25	4.65	4.51	0.43	0.12	2.59	3.03	1.18	1.78	0.13	0.94	3.41	12.59	30.83	22.81	3.36	0.95	1.58	15.18	7.43	16.99	1.5	1	1.56	1.81	5.08	0.37	-1.010603752	-1.301365392	-0.344344325	-0.378133853	-1.152799015	-1.153704108
3457	3517505	35	Guapiaçu (SP)	5.91	6.17	0.24	1.73	0.83	5.14	7.18	0.35	1.32	5.56	4.79	3	7.18	8.08	5.43	5.12	0.15	0.28	3.62	2.91	1.6	1.86	0.1	0.76	2.8	10.22	29.1	24.53	2.49	1.45	1.13	18.37	5.72	13.62	0.19	1.12	1.67	1.2	5.34	0.77	-0.852897091	-1.259109852	-0.140789179	0.498228211	-1.1776009	-0.825211498
3648	3534708	35	Ourinhos (SP)	6.59	6.83	0.27	1.5	1.65	5.1	8.26	0.35	2.44	4.27	6.59	4.72	8.26	8.72	4.5	4.46	0.15	0.13	3.25	3.35	1.66	1.58	0.15	0.45	2.67	16.38	26.44	18.35	2.78	2.94	0.95	21.42	8.61	13.14	0.18	1.35	3.25	1.59	4.76	0.65	-0.469895199	-0.860700477	0.01187718	0.117920146	-0.499682708	-0.841844035
3670	3536604	35	Paulo de Faria (SP)	6.27	7.16	0.37	1.45	1.33	7.54	8.3	0.35	7.52	6.55	6.33	1.88	8.3	9.1	4.45	4.14	0.27	0.23	2.71	3.22	1.84	1.72	0.42	0.84	2.63	30.24	29.6	11.39	2.71	1.79	2.05	19.45	5.26	11.64	2.89	0.16	7.89	2.73	6.48	0.32	-0.650131383	-0.661495789	0.520765044	0.035244479	-0.764236149	0.172740734
3724	3541604	35	Promissão (SP)	6.59	7.21	0.27	2.09	2.28	6.08	8.1	0.35	3.73	5.96	6.12	3.47	8.1	8.89	4.73	4.32	0.2	0.36	2.75	2.99	1.97	1.65	0.3	0.67	2.73	16.24	27.9	18.53	2.52	3.24	0.9	20.83	7.27	15.89	0.07	1.93	3.29	1.47	4.99	0.61	-0.469895199	-0.631313261	0.01187718	1.09349301	0.02115688	-0.434346874
4516	4214607	42	Rio do Oeste (SC)	5.91	6.77	0.26	1.62	0.52	4.15	7.79	0.35	1.09	2.42	9.23	1.92	7.79	8.54	4.44	5	0	0.11	3.35	2.59	1.14	1.64	0.09	0.25	3.78	8.74	24.52	9.68	1.3	0.3	0.94	11.09	2.21	22.56	0	1.33	1.39	0.86	3.62	0.45	-0.852897091	-0.896919511	-0.039011607	0.316341745	-1.433887047	-1.236866794
4554	4217105	42	São Martinho (SC)	5.19	5.64	0.13	2.55	0.7	3.29	7.21	0.35	1.88	3.87	6.22	2.51	7.21	8.06	3.86	4.52	0.14	0.35	2.52	2.61	1.37	0.89	0	0.83	2.99	13.11	20.15	9.11	1.09	0.27	1.16	13.66	4.08	25.42	2.07	0	0	0.79	4.63	0	-1.258428506	-1.579044653	-0.70056583	1.854109142	-1.285075736	-1.594466344
4740	4307708	43	Esteio (RS)	6.02	6.99	0.1	0.83	1.15	4.05	8.28	0.35	3.33	3.05	5.64	4.3	8.28	8.53	4.23	4.29	0.17	0.24	3.16	3.37	1.47	1.64	0.13	0.34	2.43	8.68	25.29	16.77	3.8	2.75	1.28	16.95	7.23	12.78	0.18	2.67	5.19	1.76	3.63	0.62	-0.790940902	-0.764116386	-0.853232189	-0.989933785	-0.913047459	-1.278448137
4969	4319000	43	São Marcos (RS)	5.04	6.2	0	1.15	0.44	4.3	7.45	0.35	1.41	3.21	4.41	4.1	7.45	8.82	4.79	5.02	0	0.1	3.09	3.68	1.62	1.81	0	0.26	3.3	10.87	24.35	18.55	2.3	0.73	0.59	10.93	2.24	13.57	0.35	1.38	1.44	0.79	2.78	0.76	-1.342914218	-1.241000335	-1.362120053	-0.46080952	-1.500025407	-1.174494779
4994	4320404	43	Serafina Corrêa (RS)	5.73	6.32	0.04	0.78	0.78	4.87	7.41	0.35	1.51	2.73	5.6	1.49	7.41	8.02	4.71	4.97	0.2	0.09	3.29	4.04	1.31	0.78	0.08	0.11	2.57	8.47	32.98	16.77	1.27	0.63	1.08	9.18	2.78	9.22	0.34	0.46	1.05	1.49	3.21	0.12	-0.954279945	-1.168562267	-1.158564908	-1.072609452	-1.218937376	-0.937481124
2480	3122009	31	Divino (MG)	7.1	9.08	0.67	3.22	2.36	6.35	9.79	0.36	26.54	10.11	10.66	10.43	9.79	10.14	4.46	4.33	0.24	0.3	1.97	2.7	2.65	1.94	0.73	2	3.41	35.86	33.9	5.88	1.69	1.72	1.88	23.5	5.63	29.31	1.91	0.15	5.83	1.65	5.2	0	-0.182643779	0.497513302	2.047428636	2.961963073	0.08729524	-0.322077248
2712	3141108	31	Matozinhos (MG)	6.82	7.44	0.37	1.79	2.35	6.04	9.5	0.36	8.62	7.51	9.65	8.78	9.5	9.88	5.02	4.53	0.22	0.22	3.13	3.73	2.07	1.46	0.22	0.64	3.67	22.64	36.41	13.48	2.63	1.6	0.82	22.34	9.93	12.58	0.1	1.93	6.04	1.36	6.16	0.8	-0.340350441	-0.49247363	0.520765044	0.597439011	0.079027945	-0.450979411
3173	3300308	33	Barra do Piraí (RJ)	6.2	6.91	0.22	1.12	1.27	5.05	8.42	0.36	4.69	3.96	5.94	4.97	8.42	8.08	4.1	4.24	0.32	0.23	3.05	2.82	1.66	2.03	0.25	0.83	2.8	24.46	30.2	14.03	2.7	2.71	0.84	21.96	11.44	13.35	0.48	1.85	15.83	1.87	4.41	0.95	-0.689558049	-0.812408431	-0.242566752	-0.51041492	-0.813839919	-0.862634707
3257	3306305	33	Volta Redonda (RJ)	5.81	6.28	0.18	1.11	1.33	4.13	7.91	0.36	3.35	3.21	6.08	3.37	7.91	8.08	3.98	4.08	0.26	0.18	2.9	3.08	1.75	1.77	0.12	0.48	2.59	17.41	28.33	13.97	3.12	2.96	0.67	18.96	8.98	13.44	0.03	1.18	11.46	1.28	4.16	0.68	-0.909220898	-1.192708289	-0.446121898	-0.526950053	-0.764236149	-1.245183063
3333	3506706	35	Boa Esperança do Sul (SP)	7.55	7.61	0.04	0.78	2.53	9	10.09	0.36	5.57	8.11	7.45	8.94	10.09	10	5.17	4.88	0.09	0.04	2.97	2.9	1.98	1.95	0.5	1.04	4.32	19.08	42.18	14.91	1.96	1.26	1.94	28.4	13.88	12.47	0	1.31	2.49	2.45	7.53	0.46	0.070813355	-0.389853033	-1.158564908	-1.072609452	0.227839256	0.779828342
3440	3515905	35	Floreal (SP)	3.21	5.46	0	0.83	1.35	1.84	5.74	0.36	2.74	6.44	7.16	0	5.74	7.63	4.37	3.84	0	0.18	2.27	2.82	1.49	2.07	0.13	0.26	1.15	23.3	30.2	14.63	1.05	1.65	0.51	13.57	1.31	14.98	0.39	0.72	1.29	1.06	4.32	0.45	-2.373639898	-1.687701756	-1.362120053	-0.989933785	-0.747701559	-2.197395818
3655	3535309	35	Palmital (SP)	6.01	6.07	0.43	1.67	0.8	6.03	7.98	0.36	2.66	6.81	5.65	3.26	7.98	7.75	4.32	4.26	0.3	0.18	2.86	2.79	1.69	1.74	0.12	1.02	2.87	21.31	33.25	14.43	3.37	1.87	1.11	18.19	5.89	13.99	0	1.36	1.88	1.18	5.31	1.15	-0.796573283	-1.319474909	0.826097762	0.399017412	-1.202402786	-0.455137545
3694	3539004	35	Pirangi (SP)	5.13	5.71	0.22	1.53	1.09	4.69	6.87	0.36	2.12	4.51	4.47	2.53	6.87	7.76	4.38	4.85	0.04	0.16	2.81	3.19	1.85	1.24	0.19	0.6	2.18	18.62	34.96	16.33	2.49	1.4	1.2	16.98	6.09	15.93	0.18	0.8	1.77	1.72	3.84	0.5	-1.292222791	-1.536789113	-0.242566752	0.167525545	-0.96265123	-1.012327542
3747	3543600	35	Rifaina (SP)	5.75	7.13	0.58	0.98	1.8	4.31	7.4	0.36	3.26	6.29	0.92	8.68	7.4	7.85	3.96	4.51	0.15	0	3.01	3.81	1.07	1.41	0.16	0.91	2.76	23.38	36.36	14.95	1.96	1.45	1.43	17.84	14.62	15.25	1.72	0.89	6.05	1.22	5.77	0.96	-0.943015183	-0.679605306	1.589429559	-0.741906786	-0.375673282	-1.170336645
4159	4118501	41	Pato Branco (PR)	6.98	7.05	0.23	1.75	1.57	6.05	9.24	0.36	4.38	4.9	6.38	3.96	9.24	9.57	4.34	4.66	0.33	0.22	3.83	3.92	1.46	1.65	0.24	0.4	1.97	16.89	27.7	13.57	2.99	1.57	1.17	13.25	5.85	16.39	0.89	2.01	2.49	1.59	4.66	0.94	-0.250232349	-0.727897352	-0.191677966	0.531298478	-0.565821068	-0.446821277
4399	4206108	42	Grão-Pará (SC)	6.6	6.17	0.12	2.06	1.71	7.38	8.42	0.36	2.37	6.82	8.44	2.73	8.42	9.95	5.18	5.12	0.1	0.21	3.01	4.22	0.82	1.15	0.11	0.94	4.02	9.46	24.18	10.12	0.98	1.02	1.21	15.36	3.45	16.86	0.92	2.55	0.08	1.32	6.17	0	-0.464262818	-1.259109852	-0.751454616	1.04388761	-0.450078937	0.106210585
4409	4206900	42	Ibirama (SC)	6.68	7.27	0.29	1.19	1.31	5.54	8.49	0.36	1.39	3.89	7.35	6.59	8.49	8.88	4.76	4.39	0.22	0.11	4.06	3.8	1.05	0.82	0.17	0.67	3.46	11.96	37.66	21.12	2.72	1.15	1.58	13.18	4.37	9.24	2.47	1.32	0.7	1.99	5.12	0.24	-0.419203772	-0.595094227	0.113654753	-0.394668987	-0.780770739	-0.658886126
2252	3101607	31	Alfenas (MG)	6.27	6.77	0.11	0.94	1.04	5.36	8.67	0.37	6.53	4.75	8.77	6.23	8.67	9	4.36	4.34	0.12	0.13	3.02	3.08	1.83	1.69	0.2	0.94	3.26	16.15	34.7	15.56	2.26	2.08	0.98	21.14	7.5	13.64	0.3	0.91	5.12	1.67	5.58	0.66	-0.650131383	-0.896919511	-0.802343403	-0.808047319	-1.003987705	-0.733732544
2576	3130002	31	Ibituruna (MG)	6.5	9	0	1.35	1.27	6.39	10.34	0.37	34.45	2.81	3.53	16.32	10.34	9.51	4.78	3.86	0.3	0.22	2.41	2.76	2.8	1.18	0	0.58	3.57	41.76	38.31	8.65	1.3	0.5	0.92	18.88	12.47	15.71	0	1.16	8.95	2.25	5.83	0	-0.520586625	0.449221257	-1.362120053	-0.130106854	-0.813839919	-0.305444711
2792	3147600	31	Passa Quatro (MG)	6.3	7.27	0.16	1.89	0.81	5.31	8.57	0.37	15.46	5.88	9.4	7.43	8.57	9.1	4.66	4.4	0.33	0.45	2.5	2.86	2.25	1.8	0.12	1.38	3.89	33.97	34.59	8.81	2.59	1.14	0.58	23.65	9.69	14.02	0.3	1.66	3.03	1.09	4.86	1.03	-0.633234241	-0.595094227	-0.547899471	0.762790344	-1.194135491	-0.754523215
3302	3503901	35	Arujá (SP)	7.17	8.24	0.18	1.53	1.27	5.42	10.22	0.37	4.99	6.14	11.72	8.48	10.22	9.89	4.9	4.71	0.26	0.24	3.46	3.07	1.98	1.93	0.33	0.64	3.25	9.76	23.07	18.41	1.94	2.07	1.13	27.39	25.07	15.17	0.21	5.46	4.32	1.99	6.05	0.45	-0.143217114	-0.009553175	-0.446121898	0.167525545	-0.813839919	-0.708783738
3334	3506805	35	Bocaina (SP)	6.26	7.14	0.15	0.89	1.51	6.73	8.28	0.37	2.43	3.8	6.16	5.63	8.28	8.14	4.84	4.08	0.03	0.14	3.25	3.22	1.46	1.24	0.23	0.6	2.83	12.43	37.37	17.48	3.06	1.54	1.43	19.37	9.3	9.55	0	0.84	2.15	2.39	5.18	0.43	-0.655763764	-0.673568801	-0.598788257	-0.890722985	-0.615424838	-0.164068144
3406	3513405	35	Cruzeiro (SP)	6.55	6.88	0.21	1.65	1.17	4.92	8.54	0.37	4.09	3.51	9.19	6.75	8.54	8.86	4.25	4.2	0.29	0.21	3.11	2.96	1.78	1.75	0.03	0.6	2.01	20.95	23.76	16.94	3.12	2.6	0.85	26.46	13.19	12.35	0.21	1.63	5.57	1.31	4.59	1.12	-0.492424722	-0.830517948	-0.293455539	0.365947145	-0.896512869	-0.916690453
3532	3524105	35	Ituverava (SP)	5.93	6.55	0.05	1.11	1.47	4.27	7.83	0.37	4.18	5.7	4.78	4.2	7.83	8.14	4.14	4.05	0.35	0.13	3.03	3.03	1.51	1.44	0.2	0.81	2.69	20.74	28.32	16.28	3.52	1.9	0.84	17.27	6.91	13.35	0	0.36	6.76	1.92	5.27	1.08	-0.841632329	-1.029722636	-1.107676121	-0.526950053	-0.648494018	-1.186969182
3615	3532009	35	Morungaba (SP)	6.68	7.11	0.09	1.34	1.03	6.32	9.21	0.37	4.2	2.88	9.91	8.9	9.21	8.68	5.58	4.8	0	0.19	3.65	3.36	1.57	1.19	0.15	1.68	3.37	8.36	33.36	24.01	2.24	2.26	0.94	25.89	15.99	12.67	0.58	2.87	1.64	2.6	5.65	0.25	-0.419203772	-0.691678318	-0.904120976	-0.146641987	-1.012255	-0.334551651
4164	4118907	41	Pérola (PR)	5.71	6.13	0.34	2.01	1.63	4.89	6.67	0.37	7.18	11.02	4.64	2.13	6.67	7.99	3.61	3.56	0.19	0.29	3.35	3.02	0.97	1.31	0.23	0.47	3.36	33.14	29.59	7.29	1.79	1.59	1.15	12.72	5.23	15.3	1.18	2.28	2.58	1.05	5.07	0.82	-0.965544706	-1.283255875	0.368098685	0.961211944	-0.516217298	-0.929164856
4222	4123204	41	Santa Cecília do Pavão (PR)	6.59	6.5	0.3	1.38	1.96	7.44	9.03	0.37	18.35	9.03	7.87	4.04	9.03	10.31	2.82	4.63	0.22	0.16	2.85	3.75	1.09	1.28	0.26	0.48	2.35	38.67	29.29	6.22	2.37	2.18	2.11	17.21	9.25	27.07	1.94	0.68	2.43	3.44	4.23	1.2	-0.469895199	-1.059905164	0.164543539	-0.080501454	-0.243396561	0.131159391
4864	4313409	43	Novo Hamburgo (RS)	6.11	6.92	0.21	1.17	1.26	5.05	9.04	0.37	3.67	6.4	5.94	4.39	9.04	9.19	4.55	4.94	0.28	0.25	3.75	4.18	1.23	1.34	0.15	0.58	3.42	10.1	33.44	16.73	3.67	2.67	1.29	16.33	7.14	11.36	0.24	3.5	3.29	1.45	4.46	0.57	-0.740249475	-0.806371926	-0.293455539	-0.427739253	-0.822107214	-0.862634707
2656	3136702	31	Juiz de Fora (MG)	5.64	6.12	0.1	0.85	0.92	4.42	7.67	0.38	4.8	2.53	6.9	4.49	7.67	8.11	4.11	4.18	0.3	0.28	3.32	3.41	1.42	1.52	0.14	0.4	2.64	16.14	31.44	13.47	3.44	2.62	0.59	16.81	8.17	13.04	0.17	1.2	12.22	1.09	3.56	0.92	-1.004971372	-1.28929238	-0.853232189	-0.956863519	-1.103195245	-1.124597168
3060	3170206	31	Uberlândia (MG)	6.49	6.77	0.18	1.47	1.5	5.28	8.25	0.38	4.75	4.77	6.06	3.49	8.25	8.67	5.14	4.84	0.26	0.17	3.86	3.67	1.63	1.65	0.18	0.6	2.85	13.48	30.39	15.66	2.6	2.95	0.84	16.16	5.99	16.78	0.1	1.39	6.43	1.48	5.2	0.62	-0.526219006	-0.896919511	-0.446121898	0.068314746	-0.623692133	-0.766997618
3135	3203353	32	Marilândia (ES)	5.37	6.41	0.29	1.21	1.52	4.64	7.12	0.38	3.59	6.32	5.74	5.03	7.12	8.36	4.86	4.96	0.25	0.13	3.13	3.18	1.59	1.73	0.24	0.74	4.28	25.37	27.02	8.03	0.72	0.89	0.93	14.61	3.56	27.67	0.26	0.47	3.85	1.29	4.74	1.24	-1.157045652	-1.114233716	0.113654753	-0.36159872	-0.607157543	-1.033118213
3306	3504206	35	Auriflama (SP)	5.18	6.06	0.21	0.79	1.35	5.11	6.67	0.38	3.59	12.08	4.53	3.43	6.67	8.7	3.89	4.55	0.28	0.24	3.81	3.64	0.85	0.85	0.16	0.43	2.38	23.64	42.97	11.76	2.43	2.57	0.75	18.67	7.61	18.18	0.15	1.24	1.99	1.59	5.12	0.79	-1.264060887	-1.325511414	-0.293455539	-1.056074318	-0.747701559	-0.837685901
3309	3504503	35	Avaré (SP)	6.56	6.91	0.21	1.21	1.53	6.06	8.27	0.38	6.62	4.46	7.31	5.45	8.27	8.59	4.54	4.25	0.89	0.49	3.35	2.89	1.35	1.57	0.33	0.85	3.28	15.72	26.52	16.39	3.34	2.87	1.16	21.6	13.24	16.55	0.11	3.51	3.28	2.05	4.78	0.91	-0.486792341	-0.812408431	-0.293455539	-0.36159872	-0.598890248	-0.442663142
3601	3530607	35	Mogi das Cruzes (SP)	7.19	7.77	0.15	1.49	1.49	5.89	9.66	0.38	6.34	4.77	9.05	7.43	9.66	9.33	4.86	4.63	0.29	0.26	3.59	3.2	1.71	1.93	0.15	0.53	2.46	11.33	21.67	16.9	2.72	2.5	0.97	25.13	19.81	13.11	0.23	4.74	5.39	1.57	5.11	0.61	-0.131952352	-0.293268943	-0.598788257	0.101385012	-0.631959428	-0.513351426
3786	3547304	35	Santana de Parnaíba (SP)	7.42	8.07	0.25	1.74	1.06	4.9	10.15	0.38	4.49	7.01	11.59	8.39	10.15	10.18	4.46	4.51	0.32	0.2	2.81	3.09	2.3	2.06	0.25	0.82	2.99	7.66	20.45	20.39	1.6	1.75	0.98	22.45	27.17	12.12	0.09	7.48	6.3	1.87	5.39	0.5	-0.002407595	-0.112173772	-0.089900393	0.514763345	-0.987453115	-0.925006721
3919	4101408	41	Apucarana (PR)	6.6	6.86	0.34	2.14	1.87	5.36	8.39	0.38	5.22	6.38	5.83	3.82	8.39	9.08	4.68	4.52	0.19	0.21	3.48	3.58	1.48	1.6	0.08	0.45	2.94	17.01	37.12	13.94	2.37	2.01	1.1	17.67	6.59	15.04	0.45	1.04	3.61	1.32	4.92	0.64	-0.464262818	-0.84259096	0.368098685	1.176168677	-0.317802217	-0.733732544
4513	4214300	42	Rancho Queimado (SC)	5.59	5.9	0	1.41	0	5.67	8.19	0.38	1.72	3.08	7.08	5.83	8.19	10.01	4.47	5.66	0	0	2.27	2.07	2.71	1.68	0	1.25	3.78	23.41	28.7	14.13	0.28	0.79	0.51	19.36	6.02	19.98	6.63	0	2.98	1.69	5.35	0.45	-1.033133275	-1.422095505	-1.362120053	-0.030896054	-1.863786388	-0.60483038
4527	4215406	42	Salto Veloso (SC)	6.05	6.46	0.07	1.1	0.73	6.29	9.16	0.38	2.94	5.34	10.48	5.14	9.16	9.8	4.7	5.56	0.17	0.19	4.09	3.78	1.08	0.89	0.21	0.82	2.6	16.31	27.39	16.25	2.02	0.63	0.44	8.32	7.91	13.57	0	0.31	3.29	1.19	5.16	0	-0.77404376	-1.084051187	-1.005898548	-0.543485186	-1.260273851	-0.347026054
4669	4304630	43	Capão da Canoa (RS)	7.37	7.95	0.34	1.34	1.9	6.21	10.41	0.38	3.05	4.75	7.57	6.27	10.41	10.18	4.84	4.64	0.19	0.15	3.17	3.48	1.74	1.47	0.26	0.75	3.13	12.89	32.62	17.54	3.03	3.01	1.94	18.87	10	19.94	0.11	3.82	4.95	2.03	4.83	0.73	-0.030569499	-0.18461184	0.368098685	-0.146641987	-0.293000332	-0.380291128
2243	3100708	31	Água Comprida (MG)	4.76	6.62	0.31	0.93	0.5	8.84	7.6	0.39	6.06	5.51	6.43	3.04	7.6	9.75	3.47	4.72	0.39	0	3.44	1.95	2.65	2.7	0.65	1.33	3.91	13.22	33.87	19.48	3.3	0.56	0.71	12.32	1.18	13.4	1.65	0.46	9.47	2.98	6.96	0.6	-1.500620879	-0.987467096	0.215432325	-0.824582452	-1.450421637	0.713298193
2647	3136207	31	João Monlevade (MG)	6.01	6.73	0.12	1.32	0.99	4.39	8.44	0.39	7.67	4.88	9.97	8.09	8.44	8.31	3.87	4.35	0.38	0.27	3.24	2.89	1.69	2.07	0.09	0.42	3.31	28.11	30.63	11.67	1.99	1.65	0.51	17.36	5.32	12.85	0.25	1.14	9.67	0.87	3.32	1.01	-0.796573283	-0.921065534	-0.751454616	-0.179712254	-1.04532418	-1.137071571
2837	3151404	31	Pitangui (MG)	6.64	7.9	0.05	1.48	1.47	6.78	9.23	0.39	6.87	4.4	7.91	7.57	9.23	9.97	4.89	4.55	0.24	0.31	3.02	3.32	2.17	1.73	0.05	1.29	4.13	30.97	33.83	11.87	2.52	2	0.42	20.75	5.32	15.35	0.54	0.48	6.91	1.28	4.85	0.85	-0.441733295	-0.214794369	-1.107676121	0.084849879	-0.648494018	-0.143277473
3103	3201100	32	Bom Jesus do Norte (ES)	6.59	7.2	0.11	1.52	0.72	6.18	8.53	0.39	8.43	7.51	7.51	4.86	8.53	7.93	3.58	4.34	0.56	0.15	3.2	3.11	1.34	1.78	0.27	1.11	3.29	39.84	29.72	10.59	1.85	3	0.98	19.52	9.64	18.12	0.2	1.42	9.64	1.25	5.56	1.17	-0.469895199	-0.637349767	-0.802343403	0.150990412	-1.268541146	-0.392765531
3345	3507704	35	Braúna (SP)	6.29	6.17	0.41	1.89	1.81	5.59	6.94	0.39	3.11	5.2	9.21	4.93	6.94	8.4	4.44	4.34	0.33	0	2.78	2.51	1.77	1.42	0.16	0.55	2.06	13.59	40.74	14.7	1.84	1.67	1.62	21.79	3.6	21.52	0.13	1.35	5.42	0.85	5.57	0.89	-0.638866622	-1.259109852	0.72432019	0.762790344	-0.367405987	-0.638095455
3372	3510005	35	Cândido Mota (SP)	6.65	6.44	0.35	2.06	2.38	5.77	8.17	0.39	5.13	6.91	5.63	1.99	8.17	8.64	4.36	4.64	0.35	0.19	2.88	3.19	1.85	1.78	0.36	0.68	3	18.32	30.3	15.88	2.16	1.82	1.57	16.98	7.73	14.86	0.52	2.01	2.45	2.07	5.47	1.13	-0.436100914	-1.096124198	0.418987471	1.04388761	0.10382983	-0.563249037
3392	3512001	35	Colina (SP)	6.29	6.74	0.18	0.95	1.99	7.17	8.08	0.39	3.72	5.59	8.96	5.26	8.08	8.61	4.24	4.32	0.33	0.26	2.93	2.86	1.69	1.75	0.21	1.06	2.75	19.93	34.83	15.48	3.6	1.51	0.7	18.01	9.1	8.44	0.6	1.88	4.39	1.58	4.79	0.7	-0.638866622	-0.915029028	-0.446121898	-0.791512186	-0.218594676	0.018889765
3466	3518404	35	Guaratinguetá (SP)	5.82	6.51	0.26	1.31	0.79	4.96	8.08	0.39	3.23	3.45	7.68	4.38	8.08	8.57	4.61	4.27	0.29	0.2	2.76	2.95	2.18	1.84	0.15	0.57	1.55	15.5	25.27	15.3	3.31	2.3	0.74	21.23	12.13	14.21	0.14	1.62	3.15	1.31	4.59	0.85	-0.903588518	-1.053868659	-0.039011607	-0.196247387	-1.210670081	-0.900057916
3505	3521606	35	Irapuru (SP)	4.37	4.71	0.15	0.64	1.89	4.23	6.57	0.39	6.76	8.73	6.75	5.57	6.57	7.66	3.49	3.93	0.09	0.13	2.46	2.67	1.42	1.24	0.13	1.08	2.41	24.28	32.74	8.65	2.59	1.56	1.2	18.47	7.08	14.27	0.9	0.87	3.95	1.06	4.56	0.73	-1.720283729	-2.140439682	-0.598788257	-1.304101318	-0.301267627	-1.20360172
4457	4210407	42	Maracajá (SC)	7.44	6.96	0.27	1.77	0.92	8.1	9.01	0.39	1.28	6.84	6.58	3.11	9.01	9.04	4.44	4.59	0.12	0.21	3.39	2.93	1.3	1.45	0.14	1.43	3.44	12.76	29.9	17.37	0.91	1.5	0.52	15.2	3.05	26.32	0	0.55	0.82	1.5	6.4	0.78	0.008857167	-0.782225903	0.01187718	0.564368745	-1.103195245	0.405596255
4473	4211504	42	Nova Trento (SC)	5.68	6.16	0.16	1.68	1.5	4.62	7.36	0.39	1	4.06	7.38	5.37	7.36	8.32	4.26	4.73	0.23	0.11	3.47	2.75	1.04	1.86	0.05	0.73	4.34	9.53	32.32	19.88	1.28	0.38	0.71	12.57	2.14	16.62	0.17	0.27	0.23	0.57	4.3	0.35	-0.982441848	-1.265146358	-0.547899471	0.415552545	-0.623692133	-1.041434482
4588	4219309	42	Videira (SC)	6.94	7.27	0.23	2.2	1.43	6.79	9.46	0.39	3.97	5.83	6.88	4.1	9.46	9.64	5.54	5.57	0.09	0.06	4.09	4.07	1.53	1.5	0.34	0.62	3.2	15.18	30.47	17.27	2.34	1.13	1.29	13.26	6.5	11.24	0.5	3.06	4.02	1.81	4.65	0.55	-0.272761872	-0.595094227	-0.191677966	1.275379476	-0.681563198	-0.139119338
4781	4310009	43	Ibirubá (RS)	5.74	5.76	0.27	1.14	0.41	3.82	7.05	0.39	1.89	3.33	2.84	2.12	7.05	7.98	3.85	4.15	0.19	0.13	3.5	3.24	1.09	1	0.1	0.57	2.4	21.28	26.82	11.69	1.97	2.26	1.14	10.4	1.7	20.3	2.09	0.61	1.34	0.8	3.34	2.2	-0.948647564	-1.506606585	0.01187718	-0.477344653	-1.524827292	-1.374085226
5283	5201405	52	Aparecida de Goiânia (GO)	8.23	8.46	0.33	2.41	2.13	8.41	11.02	0.39	9.51	9.84	8.48	5.72	11.02	10.69	5.96	5.43	0.25	0.19	3.98	4.02	2.4	1.9	0.27	1.19	4.68	20.12	38.39	16.09	1.69	2.4	1.64	22.73	14.29	16.95	0.05	4.27	5.58	2.53	7.68	0.57	0.453815247	0.12324995	0.317209898	1.622617276	-0.102852546	0.534498418
3315	3505104	35	Barbosa (SP)	7.15	7.6	0.1	1.37	1.99	6.14	9.75	0.4	7.62	15.08	8.33	6.64	9.75	10.01	4.31	4.81	0.24	0.03	2.9	3.18	1.97	1.71	0.15	1.12	3.64	23.97	42.64	11.56	3.11	2.52	1.11	27.36	7.04	9.79	0.48	2.34	5.1	2.3	6.9	1.5	-0.154481876	-0.395889539	-0.853232189	-0.097036587	-0.218594676	-0.409398068
3381	3510807	35	Casa Branca (SP)	5.82	6.37	0.1	1.18	1.13	4.69	7.64	0.4	3.7	5.67	6.28	4.42	7.64	8.43	4.03	4.3	0.89	0.53	2.5	2.03	1.61	2.21	0.21	0.55	2.79	18.65	24.95	14.88	2.78	1.76	1.06	20.76	10.68	8.66	0	1.72	6.09	1.31	4.89	0.65	-0.903588518	-1.138379738	-0.853232189	-0.41120412	-0.929582049	-1.012327542
3394	3512209	35	Conchal (SP)	6.87	7.78	0.19	1.67	1.95	6.93	10.14	0.4	5.77	9.29	7.81	9.83	10.14	10.17	4.74	4.71	0.45	0.14	2.99	3.03	1.95	1.96	0.49	1.44	3.71	16.31	39.87	15.01	1.66	1.37	1.57	23.64	15.58	12.39	0.32	2.98	3.22	3.13	6.52	0.38	-0.312188537	-0.287232437	-0.395233111	0.399017412	-0.251663857	-0.080905458
3888	3556305	35	Valparaíso (SP)	6.75	6.27	0.11	1.44	1.75	8.13	8.37	0.4	4.74	9.34	6.25	3.42	8.37	8.79	5.15	4.87	0.63	0.67	2.36	2.39	2.13	2.15	0.39	1.24	2.7	19.65	30.37	18.34	3.24	2.4	1.5	21.05	9.42	8.66	1.08	1.6	6.27	2.94	6.28	0.54	-0.379777106	-1.198744795	-0.802343403	0.018709346	-0.417009757	0.418070658
3976	4105300	41	Céu Azul (PR)	6.05	7.04	0.28	1.63	1.7	4.54	8.45	0.4	4.57	6.37	5.84	5.34	8.45	9.37	4.69	4.74	0.08	0.04	3.1	3.35	2.15	1.86	0.15	0.44	2.9	23.63	30.05	11.81	2.02	1.25	1.19	19.44	4.45	16.43	0.81	0.55	2.12	1.71	5	0.86	-0.77404376	-0.733933857	0.062765966	0.332876878	-0.458346232	-1.074699556
4305	4200309	42	Agronômica (SC)	7.35	7.18	0.16	2.99	2.1	6.71	8.27	0.4	1.07	3.79	7.52	5.17	8.27	9.73	5.3	4.9	0	0	3.34	3.7	0.93	1.03	0.49	0	4.15	9.58	15.7	12.25	1.76	0.88	0.73	9.66	1.1	20.65	2.99	0.52	0.56	0.43	3.31	0.31	-0.04183426	-0.649422778	-0.547899471	2.581655007	-0.127654431	-0.172384413
4353	4203204	42	Camboriú (SC)	7.86	8.58	0.4	1.77	2.53	8.47	11.13	0.4	3	13.96	11.55	8.79	11.13	11.56	5.35	5.35	0.33	0.29	3.73	2.91	2.19	2.31	0.25	1.34	4.42	10.4	35.34	19.87	2.52	1.91	2.62	22.78	11.49	21.95	0.2	2.86	3.08	2.82	7.05	1.06	0.245417159	0.195688018	0.673431403	0.564368745	0.227839256	0.559447224
4443	4209409	42	Laguna (SC)	6.04	6.67	0.13	0.92	1.14	5.14	8.01	0.4	4.11	7.5	6.37	3.91	8.01	8.99	3.85	4.01	0.54	0.49	2.47	2.39	1.91	2.11	0.13	0.76	2.95	21.76	31.15	13.82	2.62	1.69	1.56	16.47	5.1	20.22	2.61	2	3.79	1.68	4.83	1.13	-0.779676141	-0.957284568	-0.70056583	-0.841117586	-0.921314754	-0.825211498
4536	4215703	42	Santo Amaro da Imperatriz (SC)	5.8	6.33	0.28	0.53	1.11	5.07	8.89	0.4	2.48	1.31	5.96	4.43	8.89	9.74	5.27	5.51	0.29	0.32	3.1	2.89	1.96	2.35	0.15	0.56	3.19	10.71	28.79	19.81	2.17	1.12	1.21	13.91	3.83	15.81	1.08	1.17	2.33	1.41	5.65	1.06	-0.914853279	-1.162525761	0.062765966	-1.485987784	-0.946116639	-0.854318438
4756	4308607	43	Garibaldi (RS)	4.78	5.48	0.36	1.15	0.97	2.86	6.59	0.4	0.66	3.25	5.09	2.24	6.59	7.85	4.32	4.62	0.12	0.21	3.9	3.9	0.41	0.94	0.16	0.24	2.78	8.88	24.64	17.48	1.98	0.9	0.71	8.68	3.02	15.47	0.49	0.95	0.86	0.86	2.87	0.82	-1.489356118	-1.675628744	0.469876258	-0.46080952	-1.06185877	-1.773266119
5427	5215231	52	Novo Gama (GO)	9.65	10.08	0.4	1.67	3.27	10.46	13.73	0.4	8.71	9.71	11.74	12.73	13.73	12.16	6.34	5.39	0.36	0.35	4.5	3.61	2.57	2.25	0.43	1.4	5.43	19.08	34.79	15.74	1.32	1.56	2.12	28.84	21.62	14.82	0.23	5.9	7.94	3.64	8.88	1.19	1.253613317	1.10116387	0.673431403	0.399017412	0.839619088	1.38691595
2560	3128501	31	Guarará (MG)	6.07	7.46	0.07	1.65	0.57	6.74	8.93	0.41	14.06	5.51	7.81	7.74	8.93	9.65	4.31	4.87	0.32	0.62	1.98	1.28	1.94	2.48	0.23	1.41	4.04	38.46	29.06	7.34	2.87	1.5	1.34	25.89	8.31	14.8	2.75	2.99	13.66	1.36	5.4	0.86	-0.762778998	-0.480400619	-1.005898548	0.365947145	-1.392550571	-0.15991001
2959	3162005	31	São Gonçalo do Sapucaí (MG)	6.59	7.53	0.14	1.77	2.01	6.62	9.09	0.41	9.03	5.16	10.26	11.68	9.09	9.94	4.56	4.7	0.22	0.09	2.32	2.58	2.08	2.06	0.2	1.4	3.73	36.64	33.07	9.39	2.76	1.77	0.79	22.44	8.05	13.36	0	0.94	5.08	1.1	5.21	0.51	-0.469895199	-0.438145079	-0.649677043	0.564368745	-0.202060086	-0.209807622
3196	3302007	33	Itaguaí (RJ)	7.3	7.95	0.17	1.51	2.01	6.76	10.18	0.41	5.08	5.16	7.73	6.59	10.18	9.49	4.74	4.47	0.29	0.24	3.1	2.71	2.09	2.33	0.24	1.18	3.63	16.97	30.66	17.37	2.07	2.81	1.6	28.69	19.81	18.86	0.19	4.23	8.37	2.35	6.23	0.96	-0.069996164	-0.18461184	-0.497010684	0.134455279	-0.202060086	-0.151593741
3417	3514403	35	Dracena (SP)	5.01	5.52	0.22	1.01	1.15	3.28	6.47	0.41	2.58	4.34	4.8	2.31	6.47	7.54	3.8	4.02	0.38	0.21	2.93	3.26	1.54	1.23	0.12	0.47	1.39	20.21	27.3	16.56	3.27	1.83	0.61	14.4	3.92	17.83	0.18	0.7	2.7	0.95	3.29	0.64	-1.35981136	-1.651482721	-0.242566752	-0.692301386	-0.913047459	-1.598624478
3512	3522208	35	Itapecerica da Serra (SP)	7.68	8.22	0.16	1.19	2.01	7.23	10.99	0.41	5.29	6.05	10.57	9.26	10.99	10.25	5.51	5.32	0.26	0.26	3.91	3.62	2.19	1.75	0.3	0.87	3.48	8.78	25.81	23.36	1.83	1.95	1.41	27.86	27.06	14.3	0.15	6.98	4.63	2.29	6.14	0.7	0.144034305	-0.021626187	-0.547899471	-0.394668987	-0.202060086	0.043838571
3535	3524402	35	Jacareí (SP)	6.78	7.15	0.25	1.38	1.45	4.96	8.81	0.41	3.3	4.52	9.16	5.51	8.81	8.87	4.94	4.88	0.27	0.13	3.41	3.13	1.96	1.95	0.16	0.43	2.09	9.89	22.33	17.33	3.35	2.52	0.81	25.63	14.95	11.26	0.39	2.97	4.02	1.44	4.97	0.58	-0.362879964	-0.667532295	-0.089900393	-0.080501454	-0.665028608	-0.900057916
3577	3528403	35	Mairinque (SP)	7	7.82	0.25	1.87	1.85	6.75	9.77	0.41	4.95	6.69	9.07	7.05	9.77	9.76	4.97	5.18	0.4	0.21	3.26	3.51	2.19	1.83	0.23	0.63	3.24	12.27	22.86	21.75	2.62	1.93	1.25	24.66	20.36	9.94	0.07	4.95	4.21	2.65	6.7	0.85	-0.238967587	-0.263086414	-0.089900393	0.729720078	-0.334336807	-0.155751876
3704	3540002	35	Pompéia (SP)	5.58	6.49	0.29	1.39	0.92	4.35	7.86	0.41	2.87	4.77	8.03	4.43	7.86	7.59	4.68	3.88	0.16	0.41	3.33	2.6	1.11	1.86	0.14	0.09	2	15.56	29.16	20.22	3.38	2.43	1.07	18.26	7.51	10.56	0.3	0.48	4.1	1.19	5.89	0.99	-1.038765656	-1.06594167	0.113654753	-0.063966321	-1.103195245	-1.153704108
3716	3540903	35	Pradópolis (SP)	7.23	7.19	0.12	1.68	1.46	9	8.16	0.41	2.66	7.67	7.35	4.41	8.16	8.63	4.82	4.97	0.25	0.16	2.86	2.58	2.33	2.15	0.47	0.79	2.95	11.25	26.73	13.82	2.7	0.94	1.29	17.75	10.98	13.81	0.36	2.74	3.84	1.6	5.06	0.6	-0.109422829	-0.643386272	-0.751454616	0.415552545	-0.656761313	0.779828342
3924	4101804	41	Araucária (PR)	7.54	8.15	0.48	2.05	2.45	7.65	10.69	0.41	6.9	8.69	9.51	7.97	10.69	10.58	5.75	5.11	0.3	0.26	3.39	3.69	2.42	2.01	0.1	0.74	3.54	10.65	29.19	20.33	2.73	1.59	1.74	21.55	10.29	15.52	0.53	2.94	2.75	2.08	6.55	0.43	0.065180974	-0.063881727	1.080541694	1.027352477	0.161700895	0.218480211
3993	4106704	41	Cruzeiro do Sul (PR)	6.04	6.73	0.34	1.87	2.28	6.63	7.92	0.41	7.53	9.37	6.47	4.48	7.92	9.62	5.3	4.54	0	0.15	2.86	4.53	1.7	0.49	0.21	0.82	3.58	34.36	37.21	10.72	2.69	1.22	1.92	18.76	5.11	23.42	0.17	0.19	1.18	1.41	5.63	1.37	-0.779676141	-0.921065534	0.368098685	0.729720078	0.02115688	-0.205649487
4276	4127205	41	Terra Boa (PR)	6.01	6.56	0.27	1.59	1.45	5.11	8.29	0.41	6.83	10.61	4.83	3.84	8.29	8.99	4.58	4.76	0.22	0.18	3.43	3.76	1.3	1.28	0.16	0.72	3.02	31.8	41.79	9.21	1.48	1.33	1.59	18.99	6.01	12.87	0.06	1.67	4.1	1.76	4.66	0.17	-0.796573283	-1.02368613	0.01187718	0.266736345	-0.665028608	-0.837685901
4460	4210605	42	Massaranduba (SC)	5.82	6.76	0.15	1.44	0.48	4.87	7.47	0.41	1.13	2.55	7.61	5.26	7.47	9.04	4.92	5.26	0	0.24	3.73	3.36	1.18	0.93	0.07	0.53	2.57	9.38	28.62	20.96	1.23	1.21	0.74	12.18	1.72	19.13	2.69	0.39	0.73	1.02	4.19	0.66	-0.903588518	-0.902956017	-0.598788257	0.018709346	-1.466956227	-0.937481124
1279	2503209	25	Cabedelo (PB)	8.01	8.07	0.11	1.12	2.33	7.29	9.93	0.42	14.48	10.98	7.45	6.36	9.93	9.64	4.69	4.54	0.53	0.49	3.66	3.28	2.28	2.21	0.68	2.07	3.32	28.16	30.55	9.07	1.66	2.15	1.93	24.61	15.07	16.46	0.9	3.83	2.84	2.91	6.73	1.78	0.329902871	-0.112173772	-0.802343403	-0.51041492	0.062493355	0.068787377
3106	3201308	32	Cariacica (ES)	7.5	7.96	0.21	1.85	2.21	6.7	9.75	0.42	6.68	9.76	8.52	7.01	9.75	9.55	5.02	4.72	0.27	0.25	3.48	3.4	1.97	1.74	0.27	0.83	3.56	20.5	35.46	15.48	2.07	2.03	1.34	22.89	13.31	18.28	0.18	4.32	6.99	1.95	5.88	0.97	0.042651451	-0.178575335	-0.293455539	0.696649811	-0.036714186	-0.176542547
3182	3300951	33	Comendador Levy Gasparian (RJ)	6.54	7.03	0.12	1.02	0.9	4.8	8.7	0.42	7.38	3.29	7.91	9.98	8.7	8.62	4.13	4.31	0.33	0.53	2.74	3.23	1.84	1.91	0.07	0.61	4.12	31.04	36.78	13.37	2.4	1.78	0.43	25.19	11.86	12.58	0	3.56	19.13	1.4	5.57	1.22	-0.498057102	-0.739970363	-0.751454616	-0.675766253	-1.119729835	-0.966588064
3224	3304110	33	Porto Real (RJ)	7.32	7.99	0.23	1.39	1.86	6.34	9.98	0.42	7.51	6.64	8.55	6.54	9.98	10.14	5.17	4.89	0.14	0.18	2.96	2.56	2.3	2.72	0.21	1.24	3.49	21.32	38	15.08	2.11	1.62	1.34	26.08	13.84	9.9	0.56	2.02	13.28	1.74	6.24	0.86	-0.058731402	-0.160465818	-0.191677966	-0.063966321	-0.326069512	-0.326235382
3625	3532801	35	Nova Aliança (SP)	5.96	5.92	0	1.45	1.28	7.14	7.34	0.42	2.18	6.97	3.85	1.77	7.34	7.47	3.54	4.46	0.12	0	2.75	3.21	2.33	1.47	0.35	0.46	2.19	17.38	34.47	17.34	1.44	1.49	1.29	16.37	2.92	16.69	0	0.86	2.83	1.13	3.14	0.33	-0.824735187	-1.410022494	-1.362120053	0.035244479	-0.805572624	0.006415362
3638	3533700	35	Ocauçu (SP)	6.69	7.09	0.25	1.75	2.15	6.62	8.43	0.42	8.47	6.33	5.72	9.16	8.43	8.98	3.93	4.94	0	0.18	3.32	3.02	1.36	0.76	0.05	0.97	2.7	20.46	46.42	9.42	2.76	1.85	0.82	19.05	12.06	9.5	0.61	3.56	4.67	0.97	4.65	0.31	-0.413571391	-0.703751329	-0.089900393	0.531298478	-0.086317956	-0.209807622
4138	4117107	41	Nova Londrina (PR)	6.34	7.23	0.22	1.17	1.83	5.76	9.25	0.42	5.35	9.33	8.13	2.96	9.25	9.97	4.58	4.53	0.22	0.24	3	3.19	2.1	1.9	0.36	0.78	2.66	28.41	30.99	9.97	1.58	1.34	1.75	19.84	4.23	14.22	0.83	1.34	3.42	2.29	5.27	0.8	-0.610704718	-0.619240249	-0.242566752	-0.427739253	-0.350871397	-0.567407172
4186	4120408	41	Presidente Castelo Branco (PR)	6.51	7.73	0.19	1.63	1.55	7.36	9.36	0.42	8.45	11.74	5.58	5.32	9.36	9.99	5	4.96	0.79	0.34	2.57	2.81	2.64	2.26	0.31	0.46	3.61	27.3	39.89	13.75	1.82	1.81	2.19	21.18	5.15	8.62	0.2	0.36	4.56	2.47	7	0.73	-0.514954245	-0.317414965	-0.395233111	0.332876878	-0.582355658	0.097894317
4446	4209607	42	Lauro Müller (SC)	6.63	7.38	0.35	2.39	1.56	6.96	8.01	0.42	2.48	4.91	5.79	2.3	8.01	9.41	4.42	4.22	0.19	0.47	2.08	2.57	2.41	2.21	0.07	0.7	2.43	13.84	27.73	15.79	2.77	1.06	1.42	13.14	2.6	9.78	3.8	1.44	2.41	1.61	4.69	0.46	-0.447365675	-0.528692664	0.418987471	1.589547009	-0.574088363	-0.068431055
5293	5202809	52	Avelinópolis (GO)	6.34	6.94	0	1.11	1.53	5.45	7.5	0.42	20.37	16.5	6.77	9.16	7.5	8.42	3.74	4.83	0.41	0	2.32	2.6	2.68	1.91	0.06	0.91	5.51	41.3	31.57	7.55	0	1.86	1.75	20.66	5.86	18.42	0	2.02	3.04	2.6	8.51	0.91	-0.610704718	-0.794298914	-1.362120053	-0.526950053	-0.598890248	-0.696309335
635	2111300	21	São Luís (MA)	7.43	7.53	0.18	1.11	1.78	8.02	9.72	0.43	12.96	8.5	12.46	12.57	9.72	9.51	4.76	4.19	0.44	0.32	4.22	3.76	2.07	1.77	0.24	0.87	2.84	31.25	29.38	10.09	1.13	1.1	1.11	29.19	20.35	22.38	0.45	6.63	10.19	2.14	6.28	1.52	0.003224786	-0.438145079	-0.446121898	-0.526950053	-0.392207872	0.372331181
2517	3125200	31	Fama (MG)	5.46	6.64	0.29	1.74	1.5	4.28	6.8	0.43	10.69	4.06	7.97	5.43	6.8	8.92	4.14	4.01	0	0.39	1.73	3.1	2.55	2.04	0.27	1.06	2.49	25.69	46.54	11.38	2.28	2.31	0.55	17.16	9.13	11.55	0.65	0.28	3.04	0.37	3.58	0	-1.106354225	-0.975394085	0.113654753	0.514763345	-0.623692133	-1.182811048
3221	3303955	33	Pinheiral (RJ)	6.57	6.85	0.05	0.89	2.18	6.44	8.67	0.43	4.01	2.54	7.44	7.26	8.67	8.79	4.16	3.77	0.16	0.46	2.71	3.13	1.99	1.66	0.3	0.98	3.27	24.46	29.2	12.65	3.4	2.4	1.19	22.93	14.02	13.4	0.3	2.95	12.74	1.99	5.3	1.09	-0.48115996	-0.848627465	-1.107676121	-0.890722985	-0.061516071	-0.284654039
3382	3510906	35	Cássia dos Coqueiros (SP)	5.62	7.33	0.21	0.67	1.02	4.69	7.98	0.43	5.86	6.41	13.04	10.52	7.98	10.1	4.12	4.64	0.3	0	2.14	3.25	1.95	1.16	0.19	0.8	2.77	20.92	38.94	8.82	1.5	0.81	0.83	13.42	14.41	16.95	0.85	0.28	7.27	1.24	3.08	0.34	-1.016236133	-0.558875193	-0.293455539	-1.254495918	-1.020522295	-1.012327542
3662	3536000	35	Parapuã (SP)	5.64	6.35	0.15	1.62	1.14	4.64	7.28	0.43	4.56	8.23	6.28	3.41	7.28	8.2	3.71	4.06	0.28	0.15	2.8	2.31	1.87	1.79	0.28	0.57	3	24.29	34.37	12.06	3.03	1.7	0.96	17	6.9	18.54	1.3	0.93	3.33	1.64	4.29	1.04	-1.004971372	-1.15045275	-0.598788257	0.316341745	-0.921314754	-1.033118213
4709	4306205	43	Cruzeiro do Sul (RS)	5.08	5.94	0.15	0.68	0.53	2.91	7.33	0.43	2.12	4.27	4.59	1.62	7.33	8.38	4.59	4.4	0.04	0.22	3.53	3.7	1.01	0.77	0.09	0.28	4.03	18.15	32.13	15.36	2.75	1.22	1.15	12.82	3.6	18.9	5.95	1.28	3.42	1.09	3.7	0.46	-1.320384695	-1.397949483	-0.598788257	-1.237960785	-1.425619751	-1.752475447
2059	2919926	29	Madre de Deus (BA)	7.15	7.72	0.11	0.95	1.66	7.55	9.81	0.44	8.6	5.9	8.74	7.83	9.81	9.22	5.76	4.81	0.16	0.3	3.78	3.32	2.3	2.19	0.34	1.35	4.6	27.49	35.5	12.79	1.4	1.27	0.95	29.77	14.31	20.63	1.09	3.51	6.54	2.16	7.09	2.62	-0.154481876	-0.323451471	-0.802343403	-0.791512186	-0.491415413	0.176898868
2673	3138203	31	Lavras (MG)	5.85	6.65	0.1	1.24	1.04	5.44	8.1	0.44	5.97	2.65	7.84	4.72	8.1	8.62	4.11	4.24	0.36	0.42	3	3.22	1.69	1.62	0.12	0.57	3	20.64	32.46	12.27	2.06	2	0.44	16.8	8.27	12.78	0.32	0.92	11.65	1.11	4.85	0.37	-0.886691375	-0.969357579	-0.853232189	-0.31199332	-1.003987705	-0.700467469
3059	3170107	31	Uberaba (MG)	6.07	6.21	0.08	0.85	1.38	5.33	7.53	0.44	4.82	3.58	6.57	4.09	7.53	8.15	4.35	4.36	0.3	0.18	3.33	3.63	1.44	1.37	0.15	0.69	2.82	15.08	32.41	15.2	2.87	2.81	0.75	17.07	7.16	15.93	0.17	1.22	8.23	1.32	4.31	0.57	-0.762778998	-1.234963829	-0.955009762	-0.956863519	-0.722899674	-0.746206946
3099	3200706	32	Atílio Vivácqua (ES)	6.67	7.91	0.4	3.04	1.47	7.23	8.96	0.44	6.19	7.79	5.85	12.07	8.96	9.1	4.21	3.98	0.64	0.56	1.8	1.77	2.57	2.48	0.4	0.94	4.39	31.18	33.13	11.28	1.33	0.86	0.71	21.97	8.36	14.8	2.08	0.64	9.43	0.67	6.61	0.62	-0.424836152	-0.208757863	0.673431403	2.664330673	-0.648494018	0.043838571
3953	4103602	41	Cambará (PR)	6.67	6.96	0.1	1.06	1.25	5.2	7.91	0.44	4.95	5.05	5.56	3.1	7.91	8.82	3.97	4.46	0.36	0.12	3.06	3.39	1.65	1.41	0	0.75	3.3	28.46	33.56	12.08	2.46	1.65	1.38	18.48	4.92	15.16	0	1.87	5.99	1.68	5.05	0.42	-0.424836152	-0.782225903	-0.853232189	-0.609625719	-0.830374509	-0.800262692
4088	4113403	41	Leópolis (PR)	5.71	6.63	0.1	0.75	1.79	4.31	8.99	0.44	11.61	8.72	9.34	10.45	8.99	9.1	3.86	3.86	0.24	0.54	2.02	2.45	2.57	2.09	0.25	0.72	2.91	31.57	37.49	9.5	1.15	0.99	1.32	24.99	4.18	12.53	1.63	0.92	4.55	3.09	5.01	2.35	-0.965544706	-0.981430591	-0.853232189	-1.122214852	-0.383940577	-1.170336645
4340	4202453	42	Bombinhas (SC)	6.97	7.3	0.32	2.25	1.38	6.36	9.4	0.44	1.62	11.02	8.94	7.83	9.4	10.29	5.79	5.16	0.09	0.17	2.64	2.71	2.8	2.32	0.14	0.67	3.83	11.81	28.33	18.71	2.68	3.2	1.06	22.64	6.99	24.74	1.19	1.24	0.74	0.85	6.88	0.47	-0.255864729	-0.57698471	0.266321112	1.358055143	-0.722899674	-0.317919113
4749	4308102	43	Feliz (RS)	4.56	5.65	0	0.83	0.95	2.55	6.63	0.44	1.19	3.55	5.78	1.6	6.63	8.29	3.99	5.1	0.12	0.07	3.76	3.74	0.41	1.49	0	0.1	3.19	13.3	35.65	15.72	2.06	1.09	0.42	9.07	1.71	13.93	2.56	1.08	0.3	0.76	3.43	0.28	-1.613268495	-1.573008148	-1.362120053	-0.989933785	-1.07839336	-1.902168282
4886	4314423	43	Picada Café (RS)	4.74	5.63	0	1.1	0.39	2.95	6.63	0.44	1.19	5.41	5.6	4.8	6.63	7.81	5.4	5.75	0	0	4.12	4.06	0.51	0.82	0.11	0.43	3.23	7.25	47.49	20.52	1.24	1.09	0.88	9.61	6.6	10.35	0.52	1.62	4.16	0.48	1.83	0.36	-1.511885641	-1.585081159	-1.362120053	-0.543485186	-1.541361882	-1.73584291
5354	5208400	52	Goianápolis (GO)	7.71	8.46	0.63	2.1	1.2	6.99	10.42	0.44	29.33	16.62	10.57	5.32	10.42	10.66	5.74	4.91	0.31	0.33	1.81	2.51	3.61	2.82	0.88	2.11	5.68	41.35	34.53	9.27	2.2	1.39	1.84	23.06	15.11	34.67	0	2.68	2.07	3.49	7.96	0.94	0.160931448	0.12324995	1.843873491	1.110028143	-0.871710984	-0.055956652
2280	3104007	31	Araxá (MG)	6.16	6.5	0.29	1.15	1.58	6.22	7.86	0.45	5.18	3.11	5.65	4.65	7.86	8.75	4.22	4.3	0.22	0.31	3.22	3.29	1.54	1.68	0.09	0.5	2.41	20.8	31.5	13.37	2.98	1.48	0.66	17.32	4.64	13.35	0.15	0.79	7.47	1.39	4.6	0.88	-0.712087572	-1.059905164	0.113654753	-0.46080952	-0.557553773	-0.376132994
2644	3135902	31	Jesuânia (MG)	5	7.05	0.28	2.05	1.15	4.56	8.56	0.45	25.35	8.86	10.98	9.61	8.56	9.62	4.34	3.88	0.45	0	2.26	2.06	1.85	2.53	0.42	0.76	4.09	42.56	30.96	10.71	2.41	1.35	0.94	18.69	14.35	11.76	0	1.83	7.24	0.82	4.7	0.6	-1.365443741	-0.727897352	0.062765966	1.027352477	-0.913047459	-1.066383288
2939	3160405	31	Santo Antônio do Monte (MG)	6.69	7.38	0.3	1.88	1.19	5.2	8.99	0.45	8.49	5.12	8.52	3.6	8.99	9.37	5.18	4.84	0.15	0.1	3.07	3.6	1.81	1.19	0.29	0.49	5.05	19.3	36.19	18.57	1.86	0.85	0.74	12.63	4.49	15.49	0.57	0.28	5.08	1.35	5.43	0.38	-0.413571391	-0.528692664	0.164543539	0.746255211	-0.879978279	-0.800262692
3208	3302809	33	Mendes (RJ)	5.32	6.16	0.11	0.75	1.64	4.11	7.68	0.45	7.19	4.62	6.58	2.87	7.68	7.77	4.09	4.23	0.43	0.2	2.6	3.24	1.95	1.59	0.25	0.58	1.66	21.53	31.46	14.91	3.19	2.23	0.91	23.53	9.47	11.08	0	2.21	14.6	1.64	3.67	1.45	-1.185207556	-1.265146358	-0.802343403	-1.122214852	-0.507950003	-1.253499331
3416	3514304	35	Dourado (SP)	5.4	6.18	0.08	1.31	1.12	5.63	7.12	0.45	3.25	5.03	3.5	2.73	7.12	8.56	4.7	4.75	0.21	0.03	2.72	2.59	1.72	1.59	0.13	0.77	2.6	14.51	34.7	18.52	2.24	2.6	1.09	17.46	7.13	7.9	0	1.27	4.72	1.81	5.93	0.46	-1.14014851	-1.253073346	-0.955009762	-0.196247387	-0.937849344	-0.621462917
3693	3538907	35	Pirajuí (SP)	5.34	5.56	0.14	1.03	1.02	5.11	6.79	0.45	4.18	3.5	6.22	3.51	6.79	7.47	5.06	4.55	1.3	0.73	2.27	2.18	1.5	1.61	0.45	1.29	3.91	31.8	23.96	12.59	3.01	2.84	0.85	20.24	7.42	8.48	0.31	0.98	4.64	1.59	4.35	0.46	-1.173942795	-1.627336699	-0.649677043	-0.659231119	-1.020522295	-0.837685901
3981	4105805	41	Colombo (PR)	7.9	8.42	0.39	1.96	2.71	7.71	11.23	0.45	7.87	9.14	9.39	8	11.23	10.83	5.74	5.1	0.32	0.32	3.63	3.62	2.33	1.99	0.15	0.85	3.92	10.24	32.81	20.37	2.33	1.81	1.69	23.58	11.75	16.41	0.36	3.93	2.84	2.56	7.11	0.81	0.267946682	0.099103927	0.622542617	0.878536277	0.376650566	0.243429017
4267	4126504	41	Sertanópolis (PR)	5.66	6.52	0.32	1.74	1.26	6.13	8.3	0.45	3.22	6.62	5.76	3.82	8.3	9.21	4.75	4.64	0.04	0.14	2.85	3.55	1.72	1.57	0.11	0.53	2.74	26.33	32.92	11.88	2.24	1.77	1.41	15.8	8.33	17.07	0.4	1.35	2.88	1.67	6.19	1.06	-0.99370661	-1.047832153	0.266321112	0.514763345	-0.822107214	-0.413556202
4494	4212700	42	Petrolândia (SC)	5.84	6.59	0.3	2.6	1.68	4.2	8.59	0.45	1.68	4.96	10.95	4.01	8.59	10.41	4.4	4.79	0.07	0.08	3.51	4.24	0.5	0.41	0.3	0.58	4.55	12.29	20	6.49	1.18	0.68	2	14.83	3.17	27.18	1.82	1.98	3.86	1.53	4.03	0	-0.892323756	-1.005576613	0.164543539	1.936784808	-0.474880822	-1.216076122
4668	4304606	43	Canoas (RS)	6.77	7.29	0.15	0.98	1.23	5.39	9.11	0.45	4.07	3.35	7.02	5.16	9.11	8.97	4.38	4.28	0.18	0.2	3.18	3.12	1.5	1.65	0.1	0.46	2.58	9.25	26.71	17.56	3.37	2.78	1.28	18.9	9.3	14.78	0.05	3.97	5.46	1.74	4.54	0.67	-0.368512345	-0.583021215	-0.598788257	-0.741906786	-0.846909099	-0.721258141
5014	4321451	43	Teutônia (RS)	5.7	6.07	0.08	1.12	0.85	3.72	7.25	0.45	0.87	3.73	3.67	1.27	7.25	8.02	4.7	4.56	0.22	0.22	3.56	4.14	1.09	0.6	0.15	0.23	4.09	10.98	36.7	14.72	2.78	0.96	1.35	13.33	4.82	12.2	1.52	1.3	1.66	1.24	3.18	0.28	-0.971177087	-1.319474909	-0.955009762	-0.51041492	-1.16106631	-1.415666569
3174	3300407	33	Barra Mansa (RJ)	6.12	6.67	0.12	1.16	1.15	4.93	8.5	0.46	4.58	4.54	6.58	4.27	8.5	8.4	4.4	4.31	0.21	0.25	2.85	2.89	2.14	2.15	0.08	0.53	3.53	21.56	30	14.45	2.8	2.12	0.76	21.06	10.91	14	0.11	1.51	11.98	1.17	4.31	0.76	-0.734617095	-0.957284568	-0.751454616	-0.444274386	-0.913047459	-0.912532319
3220	3303906	33	Petrópolis (RJ)	5.7	6.69	0.09	0.74	1.21	4.11	8.15	0.46	4.34	2.81	6.96	5.29	8.15	8.29	4.33	4.37	0.22	0.24	3.22	3.47	1.5	1.47	0.2	0.74	3.19	12.7	31.22	17.52	3.12	2.85	0.67	21.68	11.17	15.23	0.07	1.47	8.69	1.06	4.07	0.77	-0.971177087	-0.945211556	-0.904120976	-1.138749985	-0.863443689	-1.253499331
3226	3304144	33	Queimados (RJ)	7.27	8.15	0.1	1.24	1.78	6.65	10.53	0.46	5.66	5.94	9.41	8.99	10.53	10.26	4.75	4.44	0.47	0.44	3.31	3.03	2.25	2.13	0.33	1.27	4.02	18.39	32.02	19.21	1.51	1.79	1.23	28.51	25.3	17.63	0.17	4.63	15.29	2.16	6.18	0.74	-0.086893306	-0.063881727	-0.853232189	-0.31199332	-0.392207872	-0.197333219
3399	3512704	35	Corumbataí (SP)	5.65	7.67	0.45	1.48	1.74	5.84	8.59	0.46	4.35	3.18	7.79	13.45	8.59	8.67	4.3	4.46	0	0	2.67	2.03	2.39	1.14	0.39	1.12	2.41	10.02	33.42	17.59	1.56	1.11	0.75	17.44	10.7	12.29	0.56	0.23	1.03	1.23	5.83	0.77	-0.999338991	-0.353633999	0.927875335	0.084849879	-0.425277052	-0.534142097
3634	3533304	35	Nova Luzitânia (SP)	6.59	7.12	0	1.74	1.09	6.65	8.04	0.46	6.4	13.62	8.34	4.45	8.04	7.57	4.64	4.4	0.71	0.3	2.74	2.5	2.51	1.68	0	0.53	2.22	20.71	31.63	14.39	3.89	0	0.99	22.46	8.15	9.4	0.91	0	5.56	1.96	5.49	0	-0.469895199	-0.685641812	-1.362120053	0.514763345	-0.96265123	-0.197333219
3673	3536901	35	Pedranópolis (SP)	4.56	6.57	0	0.53	0.58	3.7	5.89	0.46	2.59	9.11	9.03	5.25	5.89	6.84	4.02	3.65	0.17	0.66	1.4	1.49	2	1.99	0.45	0.48	3.09	22.32	42.14	14.84	2.96	1.62	0.84	13.53	5.29	11.78	2.59	0	2.9	1.85	3.71	0.3	-1.613268495	-1.017649625	-1.362120053	-1.485987784	-1.384283276	-1.423982838
4413	4207304	42	Imbituba (SC)	5.92	6.75	0.23	1.12	1.14	4.45	8.07	0.46	2.68	6.62	7.23	3.36	8.07	9.01	4.12	4.08	0.35	0.22	2.4	2.99	2.06	1.88	0.1	0.7	2.63	19.17	28.68	14.35	2.61	2.49	1.07	15.44	3.4	15.39	2.47	1.81	2.84	1.31	4.57	1.11	-0.84726471	-0.908992522	-0.191677966	-0.51041492	-0.921314754	-1.112122765
4731	4307054	43	Ernestina (RS)	5.72	6.74	0.39	1.37	0	5	7.31	0.46	2.1	2.18	5.25	4.83	7.31	7.82	3.95	4.3	0	0	2.6	3.36	1.16	1.27	0.07	0.41	2.54	23.08	28.03	12.01	2.11	1.47	1.55	9.57	3.44	9.96	2.48	0.67	1.54	1.05	3.78	1.31	-0.959912325	-0.915029028	0.622542617	-0.097036587	-1.863786388	-0.883425378
1359	2509503	25	Montadas (PB)	8.34	9.26	0.07	2.13	2	8.55	10	0.47	60.9	13.66	14.66	14.7	10	9.88	3.14	3.19	0.41	0.52	2.34	1.76	1.68	2.14	1.11	2.56	1.73	30.95	8.89	2.65	0.48	0.13	0.75	30.14	13.24	13.58	31.79	0.37	3.43	1.29	4.21	2.94	0.515771436	0.606170404	-1.005898548	1.159633543	-0.210327381	0.592712299
2402	3115300	31	Cataguases (MG)	5.34	6.47	0.18	1.07	0.78	3.72	7.7	0.47	5.21	3.9	6.99	3.57	7.7	8.37	3.91	4.1	0.27	0.44	2.83	2.79	1.85	2.02	0.15	0.64	2.74	28.91	33.21	13.13	2.74	2.1	0.58	18.26	7.74	12.14	0.34	0.61	13.56	1.41	3.83	0.66	-1.173942795	-1.078014681	-0.446121898	-0.593090586	-1.218937376	-1.415666569
2728	3142601	31	Monsenhor Paulo (MG)	6.66	7.57	0.32	1.94	1.53	6.31	8.6	0.47	9.36	3.88	9.06	8.49	8.6	9.18	4.57	4.55	0.25	0.13	2.92	2.72	1.87	1.4	0.36	0.7	3.36	28.58	44.07	9.42	1.5	0.96	0.72	24.06	8.22	15.77	0	0.55	5.41	1.36	4.26	0.36	-0.430468533	-0.413999056	0.266321112	0.845466011	-0.598890248	-0.338709785
2873	3154606	31	Ribeirão das Neves (MG)	7.67	8.47	0.23	1.67	1.76	6.9	11.19	0.47	8.88	9.55	11.41	10.3	11.19	10.4	5.53	4.83	0.36	0.3	3.64	3.24	2.05	1.95	0.27	1.07	4.78	20.6	40.77	16.21	1.79	1.66	0.98	27.46	18.31	14.8	0.39	4.22	10.9	1.72	6.77	0.72	0.138401924	0.129286455	-0.191677966	0.399017412	-0.408742462	-0.093379861
3049	3169307	31	Três Corações (MG)	6.88	7.66	0.21	1.4	1.75	6.5	9.75	0.47	7.63	4.28	9.62	8.93	9.75	9.59	4.71	4.44	0.2	0.23	2.7	3	2	1.83	0.24	0.82	3.73	25.13	33.05	13.48	2.45	1.67	0.89	24.63	10.71	11.85	0.16	0.63	13.62	1.56	5.29	0.94	-0.306556156	-0.359670505	-0.293455539	-0.047431187	-0.417009757	-0.259705233
3680	3537503	35	Pereiras (SP)	7	7.22	0.76	1.75	1.92	6.85	8.01	0.47	5.16	5.38	7.24	5.97	8.01	8.56	4.65	3.89	0.24	0	3.23	3.34	1.2	1.08	0.33	0.79	3.05	18.74	27.98	21.98	2.59	2.03	1.32	20.95	11.79	22.14	0.27	0.93	0.98	1.55	4.49	0.37	-0.238967587	-0.625276755	2.505427714	0.531298478	-0.276465742	-0.114170533
3726	3541703	35	Quatá (SP)	7.21	7.23	0.32	2.13	2.78	5.89	8.24	0.47	3.26	7.76	6.78	4.37	8.24	9.2	5.05	4.94	0.15	0.11	3.08	2.49	1.81	2.27	0.24	0.48	3.44	20.71	28.44	17.29	2.76	1.86	1.5	19.99	5.48	12.99	0.63	0.85	2.74	2.08	5.23	0.87	-0.120687591	-0.619240249	0.266321112	1.159633543	0.434521631	-0.513351426
3777	3546405	35	Santa Cruz do Rio Pardo (SP)	6.66	6.91	0.14	1.26	1.86	4.7	8.48	0.47	4.31	4.46	6.43	3.98	8.48	8.81	4.47	4.28	0.16	0.28	3.15	3.17	1.51	1.4	0.22	0.55	2.59	17.82	28.4	15.69	2.68	1.83	1.14	16.48	6	16.83	0.12	1.97	3.11	1.66	4.46	0.58	-0.430468533	-0.812408431	-0.649677043	-0.278923054	-0.326069512	-1.008169407
4198	4121307	41	Rancho Alegre (PR)	5.52	6.3	0.35	1.74	0.9	4.37	8.36	0.47	5.58	12.38	4.85	3.8	8.36	8.93	3.86	4.87	0	0	2.47	3.53	1.82	1.66	0.12	0.91	2.95	33.65	39.74	7.82	1.79	0.73	1.24	15.7	7.6	15.34	2.56	0.23	2.7	1.16	4.83	1.19	-1.072559941	-1.180635278	0.418987471	0.514763345	-1.119729835	-1.145387839
4227	4123709	41	Santa Isabel do Ivaí (PR)	5.42	6.51	0.23	1.12	1.09	5.03	7.49	0.47	3.76	5.65	6.36	4.32	7.49	8.43	3.72	4.17	0.11	0.17	2.92	2.98	1.66	1.84	0.13	0.4	2.08	42.3	28.65	7.64	1.64	0.91	0.63	15.03	2.79	18.82	1.01	0.3	2.89	1.5	4.53	0.65	-1.128883748	-1.053868659	-0.191677966	-0.51041492	-0.96265123	-0.870950975
4671	4304671	43	Capivari do Sul (RS)	6.89	6.94	0.34	0.7	1.88	4.54	9.46	0.47	4.86	7.35	7.63	0	9.46	8.98	4.31	5.9	0.23	0.16	2.27	3.71	1.79	2.62	0.13	0.51	3.15	18.1	36.18	14.45	1.86	2.58	1.37	16.18	3.21	9.87	0.99	2.06	4.44	1.15	5.62	0.74	-0.300923775	-0.794298914	0.368098685	-1.204890518	-0.309534922	-1.074699556
1289	2504009	25	Campina Grande (PB)	7.36	7.75	0.2	1.7	1.99	6.46	9.43	0.48	20.76	6.32	9.98	9.59	9.43	9.68	4.22	4.07	0.57	0.38	2.97	3.03	2.38	2.13	0.58	1.32	3.29	30.94	31.16	9.75	1.78	1.87	1.33	25.03	15.11	21.28	2.06	4.09	2.99	1.7	5.17	1.04	-0.036201879	-0.305341954	-0.344344325	0.448622812	-0.218594676	-0.27633777
2253	3101631	31	Alfredo Vasconcelos (MG)	6.67	7.72	0.18	1.75	0.6	4.44	9.9	0.48	22.09	4.38	6.5	11.9	9.9	8.84	5.34	4.25	0.9	0.31	1.99	0.86	3.33	2.68	0.16	0.76	4.58	44.08	31.28	11.68	0.85	0.37	1.91	21.09	6.06	26.55	0	1.17	4.31	3.71	4.9	0.64	-0.424836152	-0.323451471	-0.446121898	0.531298478	-1.367748686	-1.116280899
3926	4101903	41	Assaí (PR)	6.43	6.92	0.32	1.6	2.15	4.58	8.14	0.48	8.96	9.49	8.06	7.9	8.14	9.18	4.05	3.75	0.22	0.66	3.09	2.24	1.86	2.44	0.04	0.55	2.01	38.34	28.29	11.59	1.5	1.84	1.41	19.27	9.25	22.42	0.21	0.81	4.61	1.6	3.42	0.45	-0.560013291	-0.806371926	0.266321112	0.283271479	-0.086317956	-1.058067019
4021	4108304	41	Foz do Iguaçu (PR)	7.77	8.15	0.3	1.27	1.99	6.35	10.8	0.48	6.16	8.84	8.96	7.08	10.8	11.1	5.39	5.12	0.25	0.29	4.26	4.06	1.97	1.74	0.27	0.7	3.23	15.13	29.32	15.39	2.31	1.79	1.63	20.64	11.2	21.8	0.3	3.66	2.84	2.18	6.96	0.92	0.194725732	-0.063881727	0.164543539	-0.26238792	-0.218594676	-0.322077248
4091	4113502	41	Loanda (PR)	6.4	7.04	0.19	1.19	2.4	6.82	8.46	0.48	8.26	7.72	4.87	1.52	8.46	9.07	4.6	4.49	0.08	0.36	3.21	2.99	2	2.16	0.32	1.34	2.53	32.12	34.04	11	3.31	1.05	1.51	19.2	6.67	18.49	0.38	0.92	3.88	1.65	5.15	0.37	-0.576910433	-0.733933857	-0.395233111	-0.394668987	0.12036442	-0.126644936
5017	4321501	43	Torres (RS)	5.63	6.85	0.12	1.06	0.92	4.31	8.3	0.48	3.58	3.96	6.29	1.91	8.3	9.22	4.01	4.47	0.31	0.28	3.01	3.5	1.56	1.47	0.06	0.51	2.61	15.93	28.71	13	3.35	2.73	1.36	15.23	3.5	19.18	2.51	1.6	1.62	1.25	4.5	0.98	-1.010603752	-0.848627465	-0.751454616	-0.609625719	-1.103195245	-1.170336645
5471	5219712	52	Santo Antônio da Barra (GO)	7.16	8.3	0.38	1.39	2.32	6.07	10.04	0.48	28.12	17.74	11.8	5.8	10.04	10.04	4.73	5.3	0	0.19	1.64	2.08	2.93	2.49	0.55	2.1	4.9	32.28	38.02	13.64	2.31	1.55	1.29	20.73	14.42	8.5	0.97	3.14	7.28	3.04	7.79	0.55	-0.148849495	0.026665859	0.57165383	-0.063966321	0.05422606	-0.438505008
2916	3158300	31	Santana da Vargem (MG)	6.47	8.13	0.21	1.07	1.85	5.06	9.6	0.49	12.38	6.44	12.97	11.7	9.6	9.52	5.49	5.01	0	0.12	3.52	3.46	1.73	0.83	0.61	1.48	2.86	28.95	36.98	14.55	1.56	0.23	1.07	25.25	9.53	4.88	0	0.26	10	1.44	5.53	1.18	-0.537483768	-0.075954738	-0.293455539	-0.593090586	-0.334336807	-0.858476573
2979	3163201	31	São José do Alegre (MG)	5.42	7.18	0.38	2.28	0.68	5.32	9.21	0.49	20.67	7.01	7	14.07	9.21	8.89	4.37	4.43	0.36	0.28	2.11	2.72	1.84	1.92	0.2	0.7	3.58	35.48	28.94	13.3	3.14	1.51	1.54	21.48	8.13	28.15	0	1.22	1.71	1.53	4.91	0.65	-1.128883748	-0.649422778	0.57165383	1.407660543	-1.301610326	-0.750365081
2991	3164407	31	São Sebastião da Bela Vista (MG)	7.84	7.01	0.43	1.63	1.57	5.38	9.35	0.49	11.22	13.55	7.55	8.58	9.35	8.93	4.73	4.22	0.2	0.21	2.21	2.67	2.28	1.68	0.53	1.93	3.74	22.74	45.77	11.88	1.33	1.14	1.27	15.47	9.47	13.54	0	2.94	6.62	1.54	6.6	0.98	0.234152398	-0.752043375	0.826097762	0.332876878	-0.565821068	-0.725416275
3232	3304524	33	Rio das Ostras (RJ)	7.4	7.71	0.23	1.23	1.69	6.03	9.61	0.49	5.28	4.9	7.15	6.31	9.61	9.05	4.49	4.79	0.34	0.12	3.16	3.11	2.03	2.05	0.53	0.89	3.61	19.08	30	15.7	2.45	2.86	1.49	25.4	15.55	22.99	0.1	2.55	9.24	1.55	6.19	1.02	-0.013672356	-0.329487977	-0.191677966	-0.328528453	-0.466613527	-0.455137545
3477	3519204	35	Iacri (SP)	6.15	6.56	0.49	1.49	1.33	4.74	7.67	0.49	5.37	8.07	6.69	10.46	7.67	8.42	4.42	4.94	0.24	0	2.2	3.26	1.79	1.56	0.22	0.6	2.8	21.52	34.55	14.77	2.43	1	0.94	21.47	6.58	12.43	0.66	1.05	3.2	1.91	4.6	0.99	-0.717719952	-1.02368613	1.131430481	0.101385012	-0.764236149	-0.99153687
3783	3547007	35	Santa Maria da Serra (SP)	8.08	7.81	0.26	1.66	3.91	8.06	9.33	0.49	4.2	14.6	7.46	7.51	9.33	10.1	4.6	4.74	0.13	0.28	3.28	2.97	1.76	1.67	0.26	0.74	2.98	9.05	37.74	23.08	2.67	1.24	1.53	29.44	13.37	16.5	0	2.43	4.49	2.51	5.97	0.27	0.369329536	-0.26912292	-0.039011607	0.382482278	1.36872597	0.388963718
3909	4100608	41	Alto Paraná (PR)	6.78	7.28	0.34	1.79	1.85	6.39	8.63	0.49	9.61	7.46	6.74	4.68	8.63	9.98	5.2	4.8	0.29	0.17	3.28	2.85	1.57	2.23	0.34	1.13	3.3	32.45	31.98	10.85	2.12	1.29	1.66	19.87	6.75	17.09	0.18	2.45	6.59	1.97	6.15	1.07	-0.362879964	-0.589057721	0.368098685	0.597439011	-0.334336807	-0.305444711
4179	4120002	41	Porecatu (PR)	5.51	6.7	0.05	1.2	1.48	5.13	8.19	0.49	5.04	10.71	7.03	5.94	8.19	9.33	4.4	4.24	0.62	0.36	3.9	3.11	1.3	1.98	0.19	0.74	3.1	18.42	34.84	18.88	2.23	2.36	1.42	21.53	7.13	7.72	0.17	1.57	4.94	1.33	5.88	0.39	-1.078192322	-0.939175051	-1.107676121	-0.378133853	-0.640226723	-0.829369632
4569	4218103	42	Timbé do Sul (SC)	6.24	7.05	0.4	1.26	1.04	4.78	7.78	0.49	5.14	11.02	7.44	6.45	7.78	9.52	4.51	4.54	0.28	0	3.12	4.05	0.93	1.43	0.26	0.88	3.59	19.22	17.01	7.25	1.11	0.53	1.1	14.67	5.43	18.34	4.67	3.19	2.97	1.49	4.59	1.57	-0.667028525	-0.727897352	0.673431403	-0.278923054	-1.003987705	-0.974904333
1268	2502151	25	Boa Vista (PB)	7.9	8.45	0.27	1.63	2.47	8.54	8.71	0.5	22.94	7.64	11.33	7.93	8.71	10.13	3.84	3.9	0.24	0.26	1.54	1.35	2.2	3.2	0.8	1.17	3.59	33.84	40.77	8.94	2.2	0.34	1.02	27.25	10.51	22.5	0.41	1.74	1.92	0.36	5.95	2.1	0.267946682	0.117213444	0.01187718	0.332876878	0.178235485	0.588554164
2426	3117306	31	Conceição das Alagoas (MG)	7.98	7.86	0.28	1.13	3.92	9.16	9.75	0.5	10.25	7.81	5.64	8.13	9.75	9.24	5.29	5.22	0.28	0.27	2.72	2.4	2.42	2.73	0.23	1.35	3.9	19.39	33.22	15.91	1.68	1.64	1.22	18.88	8.73	16.65	0.22	1.11	4.4	1.67	6.88	0.4	0.313005728	-0.238940391	0.062765966	-0.493879786	1.376993265	0.846358491
3367	3509601	35	Campo Limpo Paulista (SP)	7.29	7.35	0.34	2.09	1.21	6.27	9.11	0.5	3.74	7.23	8.85	6.96	9.11	9.58	5.08	4.54	0.23	0.27	3.04	2.85	2.21	2.09	0.32	0.72	2.75	8.81	23.72	17.55	2.9	2.25	0.99	25.38	19.56	14.66	0.32	4.25	4.29	1.03	5.18	0.56	-0.075628545	-0.546802181	0.368098685	1.09349301	-0.863443689	-0.355342322
3445	3516408	35	Franco da Rocha (SP)	7.26	7.76	0.2	1.26	2.05	6.84	9.77	0.5	4.34	6.63	11.03	8.18	9.77	9.42	5.15	4.69	0.95	0.61	3.07	2.51	2.17	2.11	0.3	0.86	3.56	8.26	22.69	22.39	2.29	1.72	1.1	29.4	24.67	11.63	0.31	7.32	5.69	1.75	5.95	0.51	-0.092525687	-0.299305448	-0.344344325	-0.278923054	-0.168990906	-0.118328667
3819	3550209	35	São Miguel Arcanjo (SP)	7.44	8.12	0.41	2.58	2.79	7.9	10.23	0.5	13.15	7.43	12.81	11.71	10.23	10.7	4.36	4.6	0.21	0.36	2.72	2.83	2.08	2.15	0.42	1.23	3.59	17.82	32.78	14.22	1.68	1.21	1.39	25.99	12.39	24.57	0.52	2.6	1.41	2.18	5.78	0.52	0.008857167	-0.081991244	0.72432019	1.903714542	0.442788926	0.322433569
3843	3552551	35	Suzanápolis (SP)	6.78	7.27	0.83	2.32	2.15	6.42	7.85	0.5	6.98	13.41	7.18	4.38	7.85	8.6	3.73	4.62	0.35	0.18	1.11	1.91	3.22	2.47	0	0.94	1.74	28.97	30.47	18.13	1.95	1.39	0.64	14.83	8.52	11.74	0.38	0.45	6.2	1.6	5.88	1.14	-0.362879964	-0.595094227	2.861649219	1.473801076	-0.086317956	-0.292970308
4051	4110409	41	Indianópolis (PR)	6.6	6.37	0.39	1.39	1.68	5.46	7.12	0.5	4.35	8.14	4.23	4.43	7.12	8.48	3.54	3.88	0.23	0	4	4.33	0.84	1.07	0.17	0.17	1.76	27.04	29.04	10.75	1.19	0.76	0.62	19.87	4.37	15.9	0	0.45	2.1	0.72	2.21	0.33	-0.464262818	-1.138379738	0.622542617	-0.063966321	-0.474880822	-0.692151201
4141	4117222	41	Nova Santa Rosa (PR)	5.88	6.31	0.1	2.08	1.4	3	7.26	0.5	1.33	10.03	5.41	1.95	7.26	9.32	4.23	4.46	0.34	0.09	3.32	4.05	1.32	1.02	0.08	0.19	1.3	22.87	26.79	10.22	1.44	1.46	0.8	11.23	1.84	8.12	2.15	0	0.8	0.64	4.53	1.5	-0.869794233	-1.174598772	-0.853232189	1.076957877	-0.706365083	-1.715052239
4152	4117909	41	Palotina (PR)	6.5	6.93	0.34	1.15	1.6	3.78	8.18	0.5	2.27	6.02	6.76	3.38	8.18	9.51	4.65	4.88	0.28	0.13	3.65	3.79	1.4	1.47	0.2	0.39	2.07	24.84	29.61	8.2	1.69	1	1.24	10.78	4.5	18.57	0.91	1.13	2.75	1.46	3.84	0.92	-0.520586625	-0.80033542	0.368098685	-0.46080952	-0.541019183	-1.390717763
4578	4218756	42	Tunápolis (SC)	5.6	6.41	0.11	1.47	1.2	3.04	7.6	0.5	3.17	13.87	13.51	7.49	7.6	9.92	4.28	5.23	0.22	0	3.78	3.66	0.56	0.6	0	0.48	2.74	38.61	23.77	9.95	0.65	0.32	0.46	12.88	1.84	42.53	0.54	0	2.93	0.34	3.71	0.54	-1.027500895	-1.114233716	-0.802343403	0.068314746	-0.871710984	-1.698419701
5328	5205497	52	Cidade Ocidental (GO)	9.08	9.76	0.32	1.47	2.24	8.32	12.06	0.5	7.69	6.07	10.66	9.56	12.06	10.91	5.77	5.65	0.34	0.03	3.97	4.18	2.35	1.67	0.27	1.29	3.81	15.81	28.96	14.39	1.88	2.22	1.56	27.56	14.54	16.41	0.14	3.35	5.27	2.97	7.7	0.92	0.932567613	0.907995689	0.266321112	0.068314746	-0.011912301	0.49707521
5346	5207501	52	Estrela do Norte (GO)	5.91	6.69	0.12	1.01	1.21	6.83	9.18	0.5	20.74	19.44	2.04	6.06	9.18	9.09	3.93	4.76	0.6	0.21	2.21	2.45	3.01	2.31	0.25	0.96	4.02	37.05	28.15	8.36	1.38	0.99	1.84	22.35	4.92	28.7	2.91	0.08	7.99	4.21	6.82	3.37	-0.852897091	-0.945211556	-0.751454616	-0.692301386	-0.863443689	-0.122486801
2604	3132404	31	Itajubá (MG)	6.1	6.49	0.2	1.66	1.08	4.34	8.48	0.51	6.74	4.3	8.31	7.5	8.48	8.97	4.49	4.1	0.32	0.29	2.65	2.82	1.95	1.91	0.13	0.52	2.77	17.4	32.27	14.09	2.56	1.89	0.72	20.48	10.71	15.33	0.25	1.34	4.14	1.29	4.34	0.95	-0.745881856	-1.06594167	-0.344344325	0.382482278	-0.970918525	-1.157862242
2797	3148004	31	Patos de Minas (MG)	5.88	6.6	0.19	1.37	1.09	4.81	8.17	0.51	6.98	5.18	7.51	3.84	8.17	9.07	4.83	4.81	0.24	0.27	3.43	3.41	1.97	1.81	0.19	0.49	2.72	23.17	33.22	13.19	2.29	1.26	0.69	14.81	4.75	14.98	0.56	0.84	4.21	1.17	4.14	0.66	-0.869794233	-0.999540108	-0.395233111	-0.097036587	-0.96265123	-0.96242993
2814	3149507	31	Pequeri (MG)	6.82	6.03	0.27	1.09	1.08	3.1	7.96	0.51	8.6	4.77	6.05	14.03	7.96	9.48	3.75	4.42	0.51	0.69	2.84	3.31	1.09	1.13	0.16	1.96	3.31	36.69	32.81	10.13	1.47	1.76	1	26.24	7.46	8.32	2.78	0.42	15.28	1.64	4.28	0.93	-0.340350441	-1.343620932	0.01187718	-0.56002032	-0.970918525	-1.673470896
3341	3507407	35	Borborema (SP)	5.99	6.73	0.22	1.54	1.59	4.39	7.42	0.51	2.98	6.33	6.58	2.35	7.42	7.52	4.41	4.38	0.1	0.07	3.41	3.25	1.43	1.2	0.17	0.83	2.73	24.89	36.17	15.32	2.8	1.87	1.41	16.17	5.64	14.92	0	1.62	2.94	1.01	4.35	0.52	-0.807838045	-0.921065534	-0.242566752	0.184060679	-0.549286478	-1.137071571
3351	3508207	35	Buritizal (SP)	5.68	6.24	0.16	1.31	1.31	5.23	7.57	0.51	2.95	7.08	7.72	3.08	7.57	8.46	4.48	4.24	0.42	0.33	2.39	1.63	2.21	3.03	0.14	0.8	2.65	19.21	35.79	17.05	2.62	1.83	0.92	20.06	6.44	17.62	0	0.6	0.72	1.21	6.63	0.31	-0.982441848	-1.216854312	-0.547899471	-0.196247387	-0.780770739	-0.787788289
3368	3509700	35	Campos do Jordão (SP)	7.08	8.02	0.28	1.88	1.89	6.54	10.19	0.51	13.1	4.16	11.68	6.26	10.19	10.06	5.23	4.86	0.36	0.33	3.94	3.86	1.8	1.39	0.42	0.81	4.43	9.2	28.94	21.42	2.74	2.38	1.08	27.12	15.22	13.31	0	3.3	2.29	2.06	6.18	0.75	-0.193908541	-0.1423563	0.062765966	0.746255211	-0.301267627	-0.243072696
3569	3527603	35	Luís Antônio (SP)	7.63	8.14	0.23	1.6	3.09	7.05	10.45	0.51	3.38	6.61	10.86	5.36	10.45	11.03	4.85	5.47	0.25	0.08	3.11	2.79	1.96	2.5	0.42	0.48	3.01	14.89	22.05	14.44	1.85	1.52	1.35	21.08	11.93	11.25	0.21	1.52	7.57	3.46	7.21	0.47	0.115872401	-0.069918232	-0.191677966	0.283271479	0.690807777	-0.031007847
4262	4126256	41	Sarandi (PR)	7.22	7.62	0.55	2.74	1.22	7.12	9.92	0.51	5.62	10.25	6.36	3.88	9.92	9.95	5.26	5.4	0.34	0.06	3.81	3.58	2.05	2.06	0.13	0.77	3.59	16.56	41.91	18.26	2.71	2.23	1.65	23.42	7.58	17.95	0.09	1.22	3.85	1.94	6.45	0.7	-0.11505521	-0.383816528	1.436763199	2.168276674	-0.855176394	-0.001900907
4272	4126801	41	Tapejara (PR)	7	7.1	0.33	2.49	2.72	7.87	9.41	0.51	9.34	11.27	4.1	4.52	9.41	9.71	5	5.3	0.15	0.11	3.36	3.37	2.35	1.97	0.11	1.31	3.9	30.03	35.47	13.14	2.39	1.46	1.78	21.02	7.09	10.85	0.11	4.02	3.87	2.29	7.28	0.61	-0.238967587	-0.697714823	0.317209898	1.754898342	0.384917861	0.309959166
4450	4209904	42	Lontras (SC)	7.12	7.35	0.23	1.69	0.69	5.44	9.06	0.51	1.45	2.66	5.59	3.9	9.06	9.39	4.39	4.99	0.25	0	2.92	3.38	1.44	1.07	0.17	0.32	4.44	12.55	34.7	11.38	3.63	1.22	1.92	11.54	1.96	11.68	7.59	0.39	0.06	1.78	5.2	0.43	-0.171379018	-0.546802181	-0.191677966	0.432087678	-1.293343031	-0.700467469
4495	4212809	42	Balneário Piçarras (SC)	7.57	7.61	0.03	0.87	1.96	5.49	9.62	0.51	3.86	8.65	7.93	6.43	9.62	9.89	4.24	4.38	0.32	0.28	3.01	3.06	1.73	1.74	0.29	0.63	3.92	15.18	31.36	17.06	3.62	2.74	1.62	20.49	7.54	22.37	0	2.73	2.53	2.41	6.18	0.98	0.082078117	-0.389853033	-1.209453694	-0.923793252	-0.243396561	-0.679676798
4519	4214904	42	Rio Fortuna (SC)	5.57	5.24	0.11	2.86	0.62	4.48	6.78	0.51	0	5.61	3.4	3.45	6.78	9.95	3.8	4.93	0.17	0.16	2.96	4.24	0.89	0.82	0.1	0.34	2.34	15.25	18.2	11.18	0.71	0.32	0.71	11.28	1.67	30.71	0.68	1.32	0.08	1.1	3.45	0.32	-1.044398037	-1.820504881	-0.802343403	2.366698274	-1.351214096	-1.099648362
5484	5220454	52	Senador Canedo (GO)	8.45	8.97	0.39	2.25	2.8	9.42	11.63	0.51	11.82	12.2	10.38	6.93	11.63	11.25	5.48	5.31	0.31	0.29	3.7	3.88	2.46	2	0.25	1.73	5.22	24.21	40.77	15.37	1.42	2.46	1.53	25.29	16.97	16.49	0.15	6.2	5.97	2.51	8.25	0.55	0.577727624	0.431111739	0.622542617	1.358055143	0.451056221	0.954469983
2774	3146008	31	Ouro Fino (MG)	5.56	6.51	0.34	1.5	0.58	4.59	8.14	0.52	8.99	6.54	6.55	6.2	8.14	8.17	4.77	4.6	0.12	0.15	3.22	3.18	1.46	1.38	0.33	1.46	3.23	19.36	35.62	12.79	2.12	1.62	0.81	18.21	9.11	16.54	2.75	0.88	3.39	1.71	4.37	1.12	-1.050030418	-1.053868659	0.368098685	0.117920146	-1.384283276	-1.053908885
3364	3509403	35	Cajuru (SP)	6.96	7.36	0.23	1.6	2.11	6.68	8.93	0.52	4.29	4.32	9.21	12.1	8.93	9.55	4.7	4.33	0.19	0.2	2.78	3.2	1.96	1.56	0.28	0.86	3.12	14.59	33.89	17.78	2.58	1.94	1.03	22.17	10.48	18.89	0.15	0.99	2.47	1.9	5.08	0.29	-0.26149711	-0.540765676	-0.191677966	0.283271479	-0.119387136	-0.184858816
3487	3520103	35	Igarapava (SP)	6.62	6.8	0.2	1.43	2.64	6.13	7.83	0.52	4.17	5.61	5.73	4.59	7.83	8.24	4.58	4.44	0.17	0.15	2.7	3.04	1.99	1.8	0.56	0.87	2.48	17.64	28.09	17.34	3.67	1.99	0.94	17.69	10.32	10.51	0.1	1.35	7.71	1.95	5.16	0.37	-0.452998056	-0.878809994	-0.344344325	0.002174213	0.318779501	-0.413556202
3734	3542503	35	Reginópolis (SP)	5.01	4.9	0.15	1.01	1.2	6.57	7.36	0.52	1.96	2.81	7.99	5.77	7.36	7.78	4.77	3.54	0.2	0.37	1.89	3.19	2.26	0.96	1.04	0.94	1.99	17.89	35.66	11.4	0.89	1.11	1.25	17.31	4.33	10.12	0.77	1.08	2.68	2.83	3.94	0.44	-1.35981136	-2.025746074	-0.598788257	-0.692301386	-0.871710984	-0.230598293
3794	3548005	35	Santo Antônio de Posse (SP)	6.91	7.48	0.45	3.06	2.06	7.54	9.2	0.52	4.45	4.55	8.18	8.7	9.2	8.81	5.14	4.57	0.13	0.21	3.43	3	1.78	2.15	0.28	1.07	3.67	8.31	36.37	18.91	3.43	1.33	1.75	22.42	15.36	12.24	0.12	4.75	3.63	2.46	6.34	0.23	-0.289659014	-0.468327607	0.927875335	2.69740094	-0.160723611	0.172740734
3845	3552700	35	Tabatinga (SP)	6.37	7.24	0.26	1.44	2.13	6.97	8.46	0.52	7.55	9.51	5.75	3.86	8.46	8.76	5	4.87	0	0.14	2.76	3.1	1.85	1.42	0.16	1.18	3.52	18.26	41.6	15.46	2.41	1.61	1.98	21.54	12.39	12.17	0.5	3.69	1.75	2.4	6.32	0	-0.593807575	-0.613203744	-0.039011607	0.018709346	-0.102852546	-0.064272921
4105	4114609	41	Marechal Cândido Rondon (PR)	5.99	6.56	0.12	1.2	1.34	4.2	7.91	0.52	1.5	4.72	7.97	2.65	7.91	9.12	4.65	4.79	0.11	0.08	4.07	3.9	0.91	1.28	0.11	0.47	2.02	19.63	26.67	13.76	2.32	1.14	0.7	11.94	2.63	13.01	1.85	0.56	2.12	0.88	4.46	0.97	-0.807838045	-1.02368613	-0.751454616	-0.378133853	-0.755968854	-1.216076122
4710	4306304	43	David Canabarro (RS)	5.11	5.55	0.16	1.27	0.9	3.73	7.57	0.52	1.87	6.35	3.97	3.21	7.57	9.62	4.21	4.95	0.15	0.4	2.72	3.14	1.16	0.71	0.15	0.06	3.4	16.37	17.58	11.65	0.61	0.47	1	13.62	3.38	13.59	2.61	0.12	1	1.4	3.56	0.39	-1.303487552	-1.633373204	-0.547899471	-0.26238792	-1.119729835	-1.411508435
4829	4312153	43	Mato Leitão (RS)	4.93	6.31	0	0.44	0.35	3.17	7.13	0.52	0.97	2.15	6.14	1.76	7.13	7.2	4.44	4.76	0.47	0	4	4.03	0.44	0.3	0	0.41	3.53	19.96	32.87	8.9	0.58	1.33	1.12	9.56	5.44	24.53	12.14	0.75	0.57	0.73	4.12	0.45	-1.404870406	-1.174598772	-1.362120053	-1.634803984	-1.574431062	-1.644363956
2573	3129707	31	Ibiraci (MG)	7.89	7.51	0.39	1.88	2.53	7.81	9.17	0.53	9.41	8.5	7.59	7.14	9.17	10.7	5.89	4.09	0.22	0.17	2.77	2.62	1.97	1.95	0.24	1.08	3.56	21.38	36.57	14.24	2	1.29	2.19	24.27	10.65	14.43	0.31	0.38	6.28	2.72	5.63	0.48	0.262314301	-0.45021809	0.622542617	0.746255211	0.227839256	0.28501036
2860	3153509	31	Alto Jequitibá (MG)	6.44	7.63	0.44	2.91	1.29	6.13	9.23	0.53	16.56	6.47	10.15	6.86	9.23	9.28	4.33	4.22	0.21	0.29	1.98	2.21	2.53	2.62	0.15	0.74	4.29	23.88	35.76	10.99	2.81	1.69	1	18.37	3.07	38.51	0	0.14	5.83	1.11	5.67	0.9	-0.55438091	-0.377780022	0.876986549	2.44937394	-0.797305329	-0.413556202
3105	3201209	32	Cachoeiro de Itapemirim (ES)	6.55	7.19	0.28	1.8	1.34	5.3	8.84	0.53	5.55	6.01	7.33	6.55	8.84	9.31	4.43	4.63	0.22	0.22	2.84	2.86	1.97	2.17	0.21	0.73	3.24	20.89	28.86	15.97	2.52	2.01	1.01	21.7	10.71	15.87	0.35	1.59	9.09	1.69	4.85	0.71	-0.492424722	-0.643386272	0.062765966	0.613974144	-0.755968854	-0.758681349
3271	3501152	35	Alumínio (SP)	7.26	8.5	0.44	2.43	1.78	6.77	9.71	0.53	5.64	7.41	9.71	8.97	9.71	10.1	5.79	5.03	0.25	0.44	3.01	2.99	2.78	2.33	0.23	0.29	2.14	8.79	18.08	18.77	2.06	1	1.14	27.29	16.76	8.56	0.1	4.05	4.66	1.72	6.11	0.53	-0.092525687	0.147395972	0.876986549	1.655687542	-0.392207872	-0.147435607
3328	3506300	35	Bernardino de Campos (SP)	5.93	6.41	0.11	1.04	1.1	4.43	7.88	0.53	6.23	5.91	8.68	3.82	7.88	8.54	3.98	4.03	0.15	0.2	2.87	2.81	1.35	1.27	0.26	0.63	2.52	26.24	35.81	11.12	2.41	1.76	1.17	24.25	4.95	10.5	0.91	0.48	2.67	2.27	4.56	0.36	-0.841632329	-1.114233716	-0.802343403	-0.642695986	-0.954383935	-1.120439034
3666	3536307	35	Patrocínio Paulista (SP)	7.27	7.55	0.54	1.9	2.53	6.07	9.08	0.53	5.42	5.85	11.76	3.64	9.08	9.76	4.69	4.83	0.18	0.29	2.52	2.9	2.22	1.97	0.14	1.02	2.86	18.17	34.73	18.2	2.43	1.89	1.4	21.74	9.16	12.78	0.08	0.6	7.58	2.16	5	0.78	-0.086893306	-0.426072068	1.385874413	0.779325477	0.227839256	-0.438505008
4031	4108908	41	Guairaçá (PR)	7.39	7.13	0.06	1.43	2.77	7.86	8.95	0.53	8.58	9.33	10.03	5.28	8.95	9.68	4.13	4.8	0	0.16	2.27	2.02	2.66	2.42	0.21	1.05	2.98	39.65	36.33	5.47	1.34	1.03	2.43	24.03	3.38	15.25	1.48	2.08	3.57	2.69	5.19	0.4	-0.019304737	-0.679605306	-1.056787335	0.002174213	0.426254336	0.305801032
4139	4117206	41	Nova Olímpia (PR)	5.93	6.4	0.03	1.04	1.9	4.86	7.63	0.53	11.78	13.71	1.79	4.26	7.63	8.98	4.59	4.55	0.2	0.2	2.91	4.14	1.99	0.94	0.44	0.56	2.41	39.53	36.16	7.24	1.71	0.55	1.03	16.06	6.83	21.22	0.16	1.69	4.02	1.35	5.04	0.21	-0.841632329	-1.120270221	-1.209453694	-0.642695986	-0.293000332	-0.941639259
4437	4209003	42	Joaçaba (SC)	5.79	6.37	0.14	1.36	1.94	3.94	7.84	0.53	1.84	3.59	4.7	4.06	7.84	8.82	4.25	4.43	0.12	0.23	3.35	3.49	1.62	1.63	0.1	0.4	2.21	12.83	23.17	14.25	3.34	1.6	0.86	13.28	4.23	10.01	4.76	1.35	3.34	1.08	4.3	0.58	-0.92048566	-1.138379738	-0.649677043	-0.113571721	-0.259931152	-1.324187614
4478	4211801	42	Ouro (SC)	5.79	6.43	0.35	1.15	0.68	4.44	7.76	0.53	0.99	4.15	6.48	4.06	7.76	8.67	4.75	5.05	0.07	0	3.67	3.84	0.93	1.41	0.07	0.45	3.52	10.84	22.42	13.56	1.61	0.59	0.9	7.07	1.13	16.92	3.02	0.94	1.92	1.51	5	0.57	-0.92048566	-1.102160704	0.418987471	-0.46080952	-1.301610326	-1.116280899
4739	4307609	43	Estância Velha (RS)	6.05	6.9	0.15	0.79	1	5.05	8.9	0.53	2.75	3.48	5.65	3.74	8.9	9.18	4.82	5.85	0.24	0.15	4.05	4.45	1.16	1.21	0.06	0.45	2.98	9.98	34.33	19.09	2.76	2.23	1.19	11.85	5.71	10.62	0.55	3.1	2.53	1.52	4.37	0.68	-0.77404376	-0.818444937	-0.598788257	-1.056074318	-1.037056885	-0.862634707
4881	4314100	43	Passo Fundo (RS)	6.61	6.68	0.19	1.04	1.46	5.81	8.73	0.53	4.12	4.5	7.24	4.7	8.73	8.95	4.09	4.14	0.3	0.23	3.45	3.65	1.41	1.3	0.16	0.29	2.29	14.78	26.05	16.45	3.13	2.25	1.32	15.29	6.79	13.32	0.52	2.16	2.1	1.58	4.67	0.74	-0.458630437	-0.951248062	-0.395233111	-0.642695986	-0.656761313	-0.5466165
4986	4320008	43	Sapucaia do Sul (RS)	6.67	7.58	0.2	1.31	1.5	5.81	9.28	0.53	4.35	4.74	6.42	3.55	9.28	9.18	4.75	4.67	0.2	0.21	3.02	3	1.87	1.94	0.14	0.51	2.89	11.54	28.46	18.72	3.28	2.9	1.71	19.13	7.57	14.04	0.23	3.51	4.33	1.84	5.38	0.4	-0.424836152	-0.407962551	-0.344344325	-0.196247387	-0.623692133	-0.5466165
5005	4320909	43	Tapejara (RS)	5.12	6.14	0.26	1.48	1.1	4.59	7.48	0.53	3.73	5.87	5.5	2.32	7.48	9.38	4.27	4.91	0.05	0.16	2.99	4.43	1.35	1.12	0	0.48	2.96	23.74	29.58	12.05	1.88	0.44	0.73	13.02	1.96	22.01	1.11	0.95	0.85	1.16	3.54	1.07	-1.297855171	-1.277219369	-0.039011607	0.084849879	-0.954383935	-1.053908885
1535	2606804	26	Igarassu (PE)	7.33	8.54	0.15	1.21	2.1	7.22	10.14	0.54	17.93	15.64	11.79	9.89	10.14	10.28	4.85	4.6	0.67	0.44	2.82	2.59	3.37	2.82	0.46	1.59	4.56	30.6	35.72	12.24	1.12	1.08	1.16	28.1	15.4	18.04	0.59	3.63	4.21	2.12	6.5	1.21	-0.053099022	0.171541995	-0.598788257	-0.36159872	-0.127654431	0.039680436
2945	3160900	31	São Brás do Suaçuí (MG)	5.87	5.61	0.07	1	1.97	4.48	8.07	0.54	23.69	15.08	15.16	6.71	8.07	7.74	3.63	4.23	0.32	0.33	2.04	3.1	1.79	1.75	0.26	0.54	3.06	37.1	30.43	10.07	1.94	0.97	0.44	17.15	6.27	12.17	3.6	0.87	10.42	1.24	4.03	1.73	-0.875426614	-1.59715417	-1.005898548	-0.708836519	-0.235129266	-1.099648362
3267	3500808	35	Alfredo Marcondes (SP)	4.91	5.99	0.16	1.63	0.31	2.82	7.11	0.54	3.79	6.18	6.72	3.78	7.11	7.74	4.97	4.24	0.47	0.37	1.92	2.58	1.57	1.52	0.09	0.78	1.91	23.8	32.06	15.76	2.12	1.56	0.72	11.58	10.25	16.71	0	1.36	3.1	1.77	3.77	0.72	-1.416135168	-1.367766954	-0.547899471	0.332876878	-1.607500242	-1.789898656
3439	3515806	35	Flora Rica (SP)	4.44	5.31	0	1.07	0.51	4.58	6.52	0.54	4.17	10.82	5.53	0	6.52	9.23	4.04	3.89	0.22	0	2.85	2.92	0.74	2.2	0.42	1.7	2.45	31.71	26.65	13.32	2.49	2.29	1.93	19.46	6.48	13.44	1.66	0.48	1.95	3.77	5.58	0.28	-1.680857064	-1.778249341	-1.362120053	-0.593090586	-1.442154342	-1.058067019
3713	3540754	35	Potim (SP)	7.4	7.32	0.11	1.04	2.83	7.66	10.35	0.54	11.07	4.09	9.4	8.31	10.35	10.08	5.44	5	0.31	0.31	3.07	2.93	2.49	1.98	0.35	0.86	4.06	19.84	35.36	18	3.76	2.18	1.15	32.89	22.39	22.14	0.2	2.54	4.51	2.74	6.57	1.28	-0.013672356	-0.564911698	-0.802343403	-0.642695986	0.475858107	0.222638346
3891	3556453	35	Vargem Grande Paulista (SP)	7.59	7.89	0.22	1.68	1.36	7.27	9.97	0.54	4.55	4.94	10.24	10.02	9.97	9.77	5.1	4.62	0.17	0.36	3.39	3.35	1.95	1.89	0.43	0.75	3.45	7.59	24.41	23.37	2.32	1.84	1.12	27.8	19.87	14.01	0.16	5.2	4	1.19	7.19	0.72	0.093342878	-0.220830874	-0.242566752	0.415552545	-0.739434264	0.060471108
4053	4110607	41	Iporã (PR)	5.78	6.68	0.16	1.49	1.31	4.25	7.94	0.54	12.83	13.72	6.74	4.7	7.94	9.47	4.01	3.78	0.21	0.27	2.28	2.94	2.08	1.79	0.34	0.47	2.63	42.47	24.24	7.58	1.96	0.35	0.92	16.94	5.05	18.15	0.46	2.39	3.57	1.19	4.02	0.93	-0.926118041	-0.951248062	-0.547899471	0.101385012	-0.780770739	-1.195285451
4125	4116059	41	Missal (PR)	5.86	6.44	0.08	1.32	1.83	3.48	7.81	0.54	2.88	8.57	6.17	3.09	7.81	9.01	4.28	4.97	0.15	0.19	3.47	3.72	1.32	1.28	0.06	0.3	2.43	22.53	27.07	10.25	0.99	0.44	0.75	11.09	4.45	15.25	5.38	1.07	2.31	1.43	4.62	1.24	-0.881058995	-1.096124198	-0.955009762	-0.179712254	-0.350871397	-1.515461792
4192	4120853	41	Quatro Pontes (PR)	4.83	6.23	0.34	1.35	0.95	2.18	7.68	0.54	1.14	2.19	6.52	4.46	7.68	8.09	4.88	4.76	0	0.29	3.55	4.06	0.78	0.89	0.06	0.39	1.02	15.26	23.22	11.76	1.33	1.29	0.19	13.2	1.69	19.81	2.25	0	2.67	1.12	3.68	1.39	-1.461194214	-1.222890818	0.368098685	-0.130106854	-1.07839336	-2.056019251
4215	4122602	41	Rondon (PR)	6.82	7.66	0.23	1.67	3.47	6.81	8.96	0.54	8.99	10.3	6.21	4.83	8.96	9.65	5.25	4.83	0.07	0.18	2.93	3.84	1.69	1.63	0.05	0.77	2.71	21.59	37.26	11.99	1.04	1.14	1.33	21.9	5.62	11.56	0.22	1.3	4.4	2.72	5.47	0.45	-0.340350441	-0.359670505	-0.191677966	0.399017412	1.004964989	-0.13080307
4544	4216255	42	São João do Oeste (SC)	4.32	5.15	0.07	0.85	0.48	3.09	7.2	0.54	2.01	6.19	10.31	6.6	7.2	9.6	3.72	5.16	0.2	0.1	3.57	3.83	0.48	0.41	0	0.2	1.44	13	16.58	7.3	0.13	0.1	0.51	10.47	2.45	28.57	0.13	0.24	0.1	0.74	2.14	0.71	-1.748445633	-1.874833432	-1.005898548	-0.956863519	-1.466956227	-1.67762903
4629	4301909	43	Barra do Ribeiro (RS)	6.56	7.46	0.16	0.68	0.86	5.17	8.47	0.54	5.68	3.81	8.89	2.71	8.47	8.93	3.68	4.76	0.19	0.1	2.64	2.87	1.94	1.71	0.15	0.56	3.24	22.37	31.17	13.18	2.71	2.16	1.2	20.45	6.94	16.24	2.57	2.1	6.61	1.69	4.17	0.34	-0.486792341	-0.480400619	-0.547899471	-1.237960785	-1.152799015	-0.812737095
4754	4308458	43	Fortaleza dos Valos (RS)	4.9	6.69	0.15	1.07	0.67	3.96	8.56	0.54	6.33	5.68	4.17	0.96	8.56	9.61	4.61	5.25	0.37	0.21	2.89	3.86	1.83	2.09	0.08	0.23	3.97	27.46	24.3	10.18	1.39	0.26	0.65	11.29	3.37	25.24	0.19	1.09	0.62	0.66	4.7	0.49	-1.421767548	-0.945211556	-0.598788257	-0.593090586	-1.309877621	-1.315871346
4981	4319711	43	São Valentim do Sul (RS)	3.71	4.66	0	0.53	0.17	1.49	4.58	0.54	0.54	3.94	2.23	2.4	4.58	6.87	4.04	3.31	0	0.18	1.69	2.85	0.45	0.68	0	0	2.65	9.93	18.56	10.87	1.64	1.01	0.64	14.85	1.85	29.02	6.09	2.84	1.54	1.02	2.34	0	-2.09202086	-2.17062221	-1.362120053	-1.485987784	-1.723242373	-2.342930518
946	2304400	23	Fortaleza (CE)	6.91	7.19	0.22	1.36	1.71	6.4	9.55	0.55	13.89	6.73	11	10.14	9.55	9.62	4.53	4.33	0.41	0.38	3.82	3.63	1.97	1.89	0.35	1	3.02	26.75	31.79	10.9	2.14	1.57	1.18	26.66	15.1	19.94	0.12	3.72	2.79	1.8	5.18	0.99	-0.289659014	-0.643386272	-0.242566752	-0.113571721	-0.450078937	-0.301286576
2787	3147105	31	Pará de Minas (MG)	6.22	7.1	0.12	1.24	1.44	5.24	9.03	0.55	4.86	5.19	11.71	6.93	9.03	9.48	4.82	4.68	0.21	0.22	3.52	3.26	1.62	1.9	0.24	0.83	3.84	21.33	36.71	15.54	2.19	1.75	0.84	17.77	5.51	11.95	0.18	0.53	5.74	1.13	4.18	0.49	-0.678293287	-0.697714823	-0.751454616	-0.31199332	-0.673295903	-0.783630155
3650	3534807	35	Ouro Verde (SP)	7.03	7.63	0.61	1.9	3.62	5.12	8.37	0.55	13.26	10.66	5.28	5.86	8.37	8.91	4.6	4.6	0	0.31	2.58	2.73	1.99	1.89	0.28	1.08	3.27	36.55	35.63	11.44	1.6	2.61	1.64	23.83	7.05	11.22	0.21	2.41	4.7	2.7	4.97	0.13	-0.222070445	-0.377780022	1.742095918	0.779325477	1.128974414	-0.833527767
3728	3541901	35	Queluz (SP)	6.99	8.27	0.25	1.46	1.78	6.21	9.67	0.55	8.04	9.96	13.22	12.08	9.67	10.43	4.64	4.79	0.45	0.36	2.05	1.94	2.99	2.74	0.51	0.88	3.61	25.75	30.09	13.7	2.59	1.54	1.01	29.75	15.25	7.42	0.99	1.35	5.54	1.78	4.82	1.09	-0.244599968	0.008556342	-0.089900393	0.051779612	-0.392207872	-0.380291128
4060	4111100	41	Itambé (PR)	6.37	6.59	0.13	1.18	0.95	4.47	7.64	0.55	4.46	5.91	5.8	1.64	7.64	9.1	4.29	4.5	0.12	0.28	2.95	2.95	2.15	2.17	0.25	0.17	2.3	29.4	37.52	11.48	1.37	1.19	0.82	12.27	3.94	19.22	0	0.34	2.68	1.28	4.89	1.61	-0.593807575	-1.005576613	-0.70056583	-0.41120412	-1.07839336	-1.103806496
4093	4113700	41	Londrina (PR)	6.36	6.63	0.25	1.72	1.36	4.69	8.35	0.55	3.6	5.57	6.59	4.02	8.35	8.65	4.5	4.5	0.22	0.17	3.63	3.67	1.37	1.54	0.14	0.37	2.22	12.04	28.42	14.54	2.66	3.02	0.92	17.41	8.37	15.74	0.23	2.41	3.39	1.33	4.25	0.81	-0.599439956	-0.981430591	-0.089900393	0.481693078	-0.739434264	-1.012327542
4674	4304705	43	Carazinho (RS)	5.92	6.85	0.32	1.08	1.27	4.42	8.42	0.55	4.64	5.57	5.72	3.67	8.42	8.81	3.92	4.13	0.17	0.2	3.17	3.44	1.27	1.5	0.12	0.47	2.17	20.32	27.54	15.61	3.11	2.6	1.46	14.74	7.03	15.33	0.72	2.66	3.35	1.67	4.09	1.13	-0.84726471	-0.848627465	0.266321112	-0.576555453	-0.813839919	-1.124597168
2308	3106705	31	Betim (MG)	7.48	7.93	0.26	2.03	1.67	6.05	10.7	0.56	8.65	7.9	9.83	9	10.7	10.53	5.36	5.07	0.25	0.27	3.69	3.27	2.08	2.18	0.17	0.79	4.06	18.97	33.14	16.71	1.86	1.67	1.05	25.75	14.78	13.86	0.64	2.94	8.24	1.97	6.46	0.84	0.03138669	-0.196684852	-0.039011607	0.99428221	-0.483148118	-0.446821277
2726	3142403	31	Moema (MG)	6.6	7.61	0.06	1.46	1.36	5.94	8.29	0.56	7.87	5.3	6.17	6.64	8.29	8.49	5.35	4.86	0	0.3	3.72	2.64	1.42	2.34	0.68	1.33	3.71	27.94	27.4	12.8	1.15	0.83	1.62	15.13	4.09	17.46	0.3	0.45	6.38	2.18	5.44	1.65	-0.464262818	-0.389853033	-1.056787335	0.051779612	-0.739434264	-0.492560754
2809	3149101	31	Pedralva (MG)	6.22	6.94	0.18	1.25	1.61	4.59	10.38	0.56	22.23	7.68	9.53	12.57	10.38	9.87	4.3	4.84	0.52	0.39	1.57	2.05	3.28	2.74	0.43	1.11	3.84	42.42	29.9	8.89	1.32	0.74	0.94	26.5	9.07	28	0.97	1.33	3.51	1.38	4.72	0.81	-0.678293287	-0.794298914	-0.446121898	-0.295458187	-0.532751888	-1.053908885
3096	3200409	32	Anchieta (ES)	6.73	7.68	0.2	1.9	1.43	5.51	8.57	0.56	7.64	10.95	10.09	11.26	8.57	9.17	4.89	4.38	0.26	0.08	3.3	3.31	1.72	1.36	0.21	1.02	3.87	27.68	34.19	10.34	1.47	1.02	0.66	24.21	8.33	22.09	1.13	0.81	3.57	1.52	5.38	1.98	-0.391041868	-0.347597494	-0.344344325	0.779325477	-0.681563198	-0.671360529
3243	3305208	33	São Pedro da Aldeia (RJ)	6.91	8	0.06	0.88	1.99	5.68	10.08	0.56	5.97	5.94	7.22	6.65	10.08	9.88	4.93	4.93	0.4	0.38	3.26	3.25	2.04	2.14	0.33	0.95	3.22	22.86	28.82	16.06	1.59	1.96	1.09	27.38	16.41	19.68	0.25	2.61	9.5	1.52	5.61	1.45	-0.289659014	-0.154429312	-1.056787335	-0.907258119	-0.218594676	-0.600672246
3352	3508306	35	Cabrália Paulista (SP)	6.74	7.88	0.08	1.48	4.63	5.09	9.55	0.56	7.27	7.4	11.1	4.99	9.55	10.67	4.81	4.73	0	0.06	3.55	2.8	2.36	2.11	0	1.62	3.35	17.24	44.22	20.84	2.35	2.54	1.6	28.67	8.46	10.99	0.12	0.97	3.93	1.31	5.63	1.34	-0.385409487	-0.22686738	-0.955009762	0.084849879	1.963971213	-0.84600217
3630	3533007	35	Nova Granada (SP)	6.14	6.37	0.26	1.53	1.5	6.47	7.97	0.56	5.14	5.6	5.7	2.43	7.97	8.55	4.28	4.38	0.33	0.2	3.02	3.1	1.58	1.46	0.16	1.06	3.18	19.81	30.5	19.55	3.44	1.15	1.33	20.38	10.9	14.25	0.12	1.73	3.26	2.28	6.54	1.82	-0.723352333	-1.138379738	-0.039011607	0.167525545	-0.623692133	-0.272179636
3971	4104808	41	Cascavel (PR)	6.98	7.13	0.26	2	1.68	6.42	9.57	0.56	4.8	7.24	7.56	5.58	9.57	10.28	5.08	4.97	0.17	0.21	3.96	3.8	1.8	1.89	0.17	0.52	2.49	16.09	31.05	13.95	2.31	2.03	1.42	16.85	7.93	17.49	0.32	2.09	2.07	1.83	5.56	0.92	-0.250232349	-0.679605306	-0.039011607	0.94467681	-0.474880822	-0.292970308
4023	4108403	41	Francisco Beltrão (PR)	6.75	6.9	0.18	1.58	1.4	5.88	9.11	0.56	4.45	6.49	6.77	4.15	9.11	9.92	4.41	4.66	0.11	0.22	3.51	3.78	1.5	1.61	0.12	0.5	2.01	20.32	27.76	13.49	2.11	1.45	1.21	12.71	5.37	15.36	1.45	1.83	1.86	1.62	5.28	1.09	-0.379777106	-0.818444937	-0.446121898	0.250201212	-0.706365083	-0.51750956
4113	4115358	41	Maripá (PR)	5.07	6.21	0.35	1.22	1.15	3.63	7.61	0.56	0.79	7.85	7.39	3.28	7.61	7.95	4.82	4.48	0.11	0.12	3.1	2.86	1.77	2.09	0.24	0.31	1.82	17.79	27.61	11	1.13	1.35	0.52	12.73	4.33	29.1	0	0.44	2.25	1.02	2.37	0.14	-1.326017075	-1.234963829	0.418987471	-0.345063587	-0.913047459	-1.453089778
4191	4120804	41	Quatro Barras (PR)	7.66	7.94	0.46	2	1.57	7.54	10.56	0.56	9.76	11.49	11.09	5.46	10.56	10.4	5.48	5.4	0.31	0.15	3.97	3.79	1.6	1.8	0.05	0.61	3.32	15.19	30.97	17.44	1.87	2.02	1.81	22	11.06	15.71	0.43	5.03	1.55	3.07	5.93	0.64	0.132769544	-0.190648346	0.978764122	0.94467681	-0.565821068	0.172740734
4363	4204004	42	Catanduvas (SC)	7.29	8.1	0.24	1.77	3.36	7.43	11.3	0.56	4.64	7.09	11.2	4.84	11.3	10.46	5.55	5.36	0	0.07	3.66	3.74	1.6	1.71	0.68	0.89	4.01	20.93	30.01	13.71	2.04	0.96	2.55	15.79	6.85	8.05	6.8	3.05	1.45	3.62	7.92	0.85	-0.075628545	-0.094064255	-0.140789179	0.564368745	0.914024743	0.127001257
1793	2804805	28	Nossa Senhora do Socorro (SE)	8.89	9.35	0.17	1.06	2.42	8.38	12.44	0.57	13.31	8.03	9.93	11.55	12.44	11.91	5.14	5.46	0.51	0.39	3.81	3.94	2.79	2.69	0.66	1.82	3.91	35.17	33.79	12.73	1.87	1.87	1.83	29.52	21.37	18.43	0.53	4.31	7.62	2.81	7.49	1.68	0.825552378	0.660498955	-0.497010684	-0.609625719	0.13689901	0.522024015
3005	3165537	31	Sarzedo (MG)	8.02	8.54	0.28	1.98	1.05	6.94	10.65	0.57	8.1	8.83	12.6	10.32	10.65	10.3	5.64	5.27	0.28	0.1	3.43	2.6	2.55	2.62	0.12	1.24	4.49	20.15	33.13	15.7	2.05	1.22	0.74	24.41	14.47	15.37	0.36	2.34	9.58	1.09	6.8	0.79	0.335535251	0.171541995	0.062765966	0.911606544	-0.99572041	-0.076747324
3129	3203130	32	João Neiva (ES)	6.02	6.31	0.15	1.08	1.19	4.61	7.46	0.57	4.53	6.54	7.93	6.55	7.46	8.93	4.44	4.31	0.4	0.24	2.84	2.96	2.07	1.66	0.09	0.49	3.87	24.48	28.79	13.34	2.12	1.14	0.97	19.08	6.44	14.74	0.88	1.38	2.52	1.41	5.05	1.3	-0.790940902	-1.174598772	-0.598788257	-0.576555453	-0.879978279	-1.045592616
3308	3504404	35	Avanhandava (SP)	7.2	6.82	0.23	1.08	1.66	8.25	9.63	0.57	5.43	11.01	8.07	2.21	9.63	10.32	5.19	4.68	0.06	0.31	3.18	2.62	2.31	2.22	0.4	1.07	2.88	18.96	34.38	19.39	2.55	2.03	1.66	21.85	12.46	13.88	0.28	2.91	5.01	2.41	4.8	0.63	-0.126319972	-0.866736983	-0.191677966	-0.576555453	-0.491415413	0.467968269
3492	3520442	35	Ilha Solteira (SP)	5.09	5.61	0.15	0.88	0.44	3.87	7.19	0.57	0.96	3	5	2.68	7.19	8.04	4.39	4.43	0.58	0.16	4.05	3.49	1.56	1.51	0.19	0.11	1.67	16.05	22.25	16.32	2.39	2.71	0.78	14.95	3.91	12.51	0.76	0.16	4.04	1.05	3.3	0.57	-1.314752314	-1.59715417	-0.598788257	-0.907258119	-1.500025407	-1.353294554
3779	3546603	35	Santa Fé do Sul (SP)	5.2	5.57	0.41	1.31	1.27	4.61	6.83	0.57	2.7	6.45	4.4	1.91	6.83	7.48	3.82	3.91	0.57	0.21	3.7	3.18	0.89	1.56	0.26	0.43	2.42	23.26	25.73	15	3.07	2.25	1.01	15.95	5.8	16.85	0.25	1.18	2.36	1.65	4.37	0.61	-1.252796125	-1.621300193	0.72432019	-0.196247387	-0.813839919	-1.045592616
3936	4102802	41	Bela Vista do Paraíso (PR)	5.93	6.46	0.29	1.69	1.46	5.18	8.45	0.57	8.46	10.13	6.57	5.02	8.45	9.08	3.95	4.24	0.29	0.12	3.26	3.56	1.5	1.41	0.36	0.89	2.96	28.73	35.41	9.35	1.32	1.61	0.89	14.18	11.53	17.76	0	4.54	4.82	1.43	4.77	0.75	-0.841632329	-1.084051187	0.113654753	0.432087678	-0.656761313	-0.808578961
4199	4121356	41	Rancho Alegre D'Oeste (PR)	6.66	7.13	0.52	1.68	1.3	6.5	8.63	0.57	12.04	11.2	13.7	2.24	8.63	10.17	5.08	4.89	0.09	0.52	2.74	1.91	2.91	3.07	0.82	1.45	1.76	32.42	33.06	11.68	0.36	0.43	1.03	21.9	9.29	23.36	0.82	5.77	3.17	1.11	5.27	0	-0.430468533	-0.679605306	1.28409684	0.415552545	-0.789038034	-0.259705233
4225	4123501	41	Santa Helena (PR)	6.23	6.83	0.2	1.35	1.2	6.46	8.23	0.57	3.81	8.09	6.8	4.98	8.23	10.05	4.51	4.77	0.24	0.25	3.22	2.7	1.85	2	0.27	0.46	2.78	25.37	31.1	9.34	1.78	1.26	1.43	12.4	5.88	14.2	2.42	2.54	2.43	1.62	4.89	1.49	-0.672660906	-0.860700477	-0.344344325	-0.130106854	-0.871710984	-0.27633777
4639	4302352	43	Bom Princípio (RS)	5.69	6.41	0.08	0.92	0.44	5.05	7.82	0.57	1.25	3.07	6.48	3.03	7.82	9.43	4.51	5.64	0.17	0.13	4.26	4.42	0.43	0.75	0.16	0.3	3.63	14.55	36.23	16.12	0.9	0.73	0.66	10.56	1.31	13.4	2.04	0.62	0.38	0.71	3.74	0.3	-0.976809468	-1.114233716	-0.955009762	-0.841117586	-1.500025407	-0.862634707
4918	4315800	43	Roca Sales (RS)	5.76	5.61	0.07	0.53	1.28	4.14	5.95	0.57	3.11	7.31	5.03	1.96	5.95	6.44	3.87	4.17	0.09	0	3.01	3.27	0.53	0.59	0.05	0.3	3.14	15.24	34.89	11.05	1.44	0.78	1.47	10.11	3.28	14.74	2.04	1.76	2.23	1.1	2.43	0.32	-0.937382802	-1.59715417	-1.005898548	-1.485987784	-0.805572624	-1.241024928
5292	5202601	52	Aurilândia (GO)	4.46	5.89	0.18	1.48	1.04	5.77	6.09	0.57	14.32	14.02	4.54	0.84	6.09	8.69	3.27	3.83	0.44	0.25	2.11	1.98	2.02	2.45	0.22	1.34	3.78	42.39	32.13	7.14	1.33	1.45	0.65	13.05	2.63	21.49	0	0.17	2.69	1.48	6.36	1.18	-1.669592302	-1.428132011	-0.446121898	0.084849879	-1.003987705	-0.563249037
2358	3111200	31	Campo Belo (MG)	5.78	6.56	0.28	1.18	1.2	3.93	7.89	0.58	11.46	6.23	5.92	3.99	7.89	7.97	4.43	3.78	0.24	0.34	2.43	2.56	2.26	1.86	0.21	0.76	3.41	31.48	36.19	9.71	2.55	2.02	0.68	19.01	6.23	11.54	0.16	1.18	9.47	1.29	4.77	0.46	-0.926118041	-1.02368613	0.062765966	-0.41120412	-0.871710984	-1.328345749
2551	3127701	31	Governador Valadares (MG)	6.8	7.64	0.22	1.63	1.42	5.93	9.2	0.58	8.23	6.99	9.75	7.65	9.2	9.18	4.23	4.2	0.37	0.29	3.47	3.35	1.8	1.78	0.19	0.93	3.26	28.06	29.77	11.1	2.24	2.29	0.91	22.4	12.85	17.04	0.67	4.06	6.5	1.46	4.76	0.82	-0.351615202	-0.371743516	-0.242566752	0.332876878	-0.689830493	-0.496718888
2611	3133105	31	Itanhandu (MG)	6.59	6.84	0.13	1.44	1.43	4.66	7.69	0.58	8.91	4.23	7.68	5.1	7.69	9.48	4.54	4.6	0.19	0.2	3	3.22	1.87	1.62	0.17	0.53	3.59	27.14	34.23	11.18	2.6	1.77	0.96	20.25	4.9	16.06	1.13	0.94	4.08	1.19	5.19	0.79	-0.469895199	-0.854663971	-0.70056583	0.018709346	-0.681563198	-1.024801945
3326	3506102	35	Bebedouro (SP)	5.88	6.48	0.21	1.07	1.15	4.37	8.11	0.58	3.31	5.38	7.47	6.05	8.11	8.71	4.66	4.45	0.2	0.15	3.13	3.44	1.67	1.33	0.12	0.5	1.89	16.24	28.78	18.07	3.09	2.36	0.94	18.87	9.48	12.61	0.13	0.86	4.57	1.66	4.28	0.73	-0.869794233	-1.071978176	-0.293455539	-0.593090586	-0.913047459	-1.145387839
4005	4107504	41	Engenheiro Beltrão (PR)	6.21	7.11	0.28	1.24	1.53	5.12	9.05	0.58	7.29	7.54	4.63	3.5	9.05	9.51	4.63	4.83	0.12	0.24	3.08	2.99	2.16	2.11	0.39	0.74	1.67	25.9	33.63	11.9	1.85	1.06	1.71	18.02	5.57	15.84	1.51	1.6	3.93	2.18	4.76	1.11	-0.683925668	-0.691678318	0.062765966	-0.31199332	-0.598890248	-0.833527767
1107	2403251	24	Parnamirim (RN)	7.36	7.65	0.15	1.6	1.84	6.41	10.72	0.59	12.55	6.97	10.72	8.75	10.72	10.49	5.15	5.34	0.36	0.3	3.98	3.99	2.37	2.23	0.41	1.24	2.9	25.55	30.27	10.79	1.8	1.84	1.68	27.48	11.89	17.36	0.33	2.37	4.21	1.99	6.29	1.28	-0.036201879	-0.365707011	-0.598788257	0.283271479	-0.342604102	-0.297128442
2387	3113909	31	Carmo da Cachoeira (MG)	7.49	8.03	0.05	0.88	2.05	9.05	10.83	0.59	18.26	7.28	10.32	9.46	10.83	10.8	4.96	4.19	0.23	0.27	2.28	3.04	2.55	1.71	0.62	1.77	3.63	35.6	39.57	9.14	1.46	0.96	1.48	22.67	12.45	7.46	0.98	0.07	12.62	2.98	5.32	0.28	0.037019071	-0.136319795	-1.107676121	-0.907258119	-0.168990906	0.800619014
2507	3124203	31	Espera Feliz (MG)	6.7	7.98	0.2	2.09	1.97	5.22	9.81	0.59	17.81	6.92	7.18	9.32	9.81	9.52	4.61	4.37	0.13	0.31	3.4	3.61	1.58	1.12	0.33	2.11	4.46	28.03	29.95	7.21	2.39	1.65	1.22	23.32	6.66	13.05	3.47	0.52	7.24	1.69	5.92	0.76	-0.40793901	-0.166502323	-0.344344325	1.09349301	-0.235129266	-0.791946424
2788	3147204	31	Paraguaçu (MG)	6.19	6.65	0.1	2.46	1.88	6.54	8.21	0.59	8.44	3.14	10.83	6.73	8.21	9.23	4.37	4.03	0.2	0.25	2.8	2.96	1.84	1.76	0.2	0.98	2.97	22.87	42.88	12.67	2.41	0.88	1.05	20.61	8.11	12.75	0	0.5	7.95	1.25	3.49	0.42	-0.695190429	-0.969357579	-0.853232189	1.705292942	-0.309534922	-0.243072696
3647	3534609	35	Osvaldo Cruz (SP)	5.1	5.43	0.07	1.29	1.28	3.19	6.84	0.59	2.76	4.75	5.55	2.89	6.84	7.47	4.34	4.03	0.04	0.09	3.2	3.23	1.2	1.21	0.12	0.26	1.27	21.29	30.51	15.84	3.31	2.03	0.63	15.68	5.17	15.92	0.24	0.8	1.34	1	3.38	1.02	-1.309119933	-1.705811273	-1.005898548	-0.229317654	-0.805572624	-1.636047687
3656	3535408	35	Panorama (SP)	7.5	7.87	0.48	1.84	2.31	7.49	9.58	0.59	6.61	7.93	8.45	4.51	9.58	10.04	5.42	4.54	0.29	0.34	1.99	2.25	3.39	2.57	0.18	0.89	2.73	21.48	29.89	21.66	3.68	2.38	1.8	23.72	10.37	15.15	0.63	2.36	1.97	2.76	6.8	0.49	0.042651451	-0.232903886	1.080541694	0.680114678	0.045958765	0.151950063
3705	3540101	35	Pongaí (SP)	4.69	5.4	0.18	1.43	0.1	4.95	6.07	0.59	3.86	9.39	3.49	2.18	6.07	7.04	5.21	2.55	0.36	0.16	1.44	2	1.22	0.91	0	0.79	1.69	24.33	29.45	12.85	1.82	2.16	1.92	18.32	2.36	13.17	2.31	0.77	0.6	2.59	5.21	0.57	-1.540047545	-1.72392079	-0.446121898	0.002174213	-1.781113438	-0.90421605
4471	4211405	42	Nova Erechim (SC)	5.58	7.3	0.23	1.17	1.78	5.27	8.47	0.59	2.8	8.49	4.47	7.25	8.47	8.98	4.79	4.17	0	0.75	4.32	2.63	0.54	1.37	0	0.35	3.93	18.26	19.72	12.67	0.55	0.48	0.82	11.65	2.77	15.88	2.43	0.97	0.88	1.47	5.91	1.6	-1.038765656	-0.57698471	-0.191677966	-0.427739253	-0.392207872	-0.771155752
4957	4318432	43	São João do Polêsine (RS)	3.85	5.16	0	0.63	1.42	3.07	6.11	0.59	3.89	5.79	4.88	16.82	6.11	6.65	2.63	3.2	0.42	0.47	1.46	2.88	0.93	1.81	0	0.32	2.09	23.38	24.78	7.37	1.31	1.65	1.12	18.98	3.36	12.11	11.14	1.19	11.41	1.57	2.5	0.43	-2.013167529	-1.868796926	-1.362120053	-1.320636451	-0.689830493	-1.685945299
2589	3131000	31	Inhaúma (MG)	5.75	8.21	0.14	0.98	1.76	6.82	9.53	0.6	10.06	9.07	12.24	10.09	9.53	9.84	4.65	4.8	0.32	0.26	3.49	3.7	0.92	0.84	0.12	1.21	3.61	31.98	30.26	11.85	2.49	1.16	1.1	21.9	14.16	8.3	11.88	0.76	8.68	2.41	5.42	0.48	-0.943015183	-0.027662692	-0.649677043	-0.741906786	-0.408742462	-0.126644936
3571	3527801	35	Lupércio (SP)	6.85	7.31	0.15	1.54	2.17	6.48	10.21	0.6	7.23	6.87	10.67	8.38	10.21	9.22	4.54	4.83	0	0.56	2.43	2.31	2.01	1.4	0.39	1.76	3.63	30.39	42.2	11.76	1.49	1.68	1.63	19.16	13.05	7.97	0	2	4.6	2.88	7.58	0.16	-0.323453299	-0.570948204	-0.598788257	0.184060679	-0.069783366	-0.268021502
3652	3535002	35	Palestina (SP)	6.18	5.43	0.42	1.58	2.27	6.24	6.31	0.6	4.1	8.71	3.03	1.26	6.31	6.93	3.82	3.8	0.2	0.18	2.19	2.69	1.83	1.73	0.11	0.87	2.3	29.69	35.36	12.31	3.14	2.18	1.15	13.35	5.93	18.96	0.89	0.28	2.86	1.75	4.55	1.06	-0.70082281	-1.705811273	0.775208976	0.250201212	0.012889585	-0.367816725
3811	3549508	35	São José da Bela Vista (SP)	8.14	8.72	0.43	1.88	3.32	9.66	10.66	0.6	9.44	11.41	10.07	11.02	10.66	10.32	6.22	4.61	0.37	0.2	2.77	2.63	2.36	1.89	0.57	1.04	2.91	15.49	40.72	19.82	3.04	0.84	0.9	25.17	13.19	14.3	0.1	1.83	4.73	2.23	5.92	0.65	0.403123821	0.280199097	0.826097762	0.746255211	0.880955563	1.054265206
3847	3552908	35	Taciba (SP)	6.37	7.21	0.32	1.47	1.22	5.91	8.35	0.6	5.56	4.1	6.97	5.73	8.35	9.94	4.34	4.39	0.44	0.74	2.57	3.16	2.36	2.09	0.6	0.26	3.5	21.12	33.4	20.87	1.85	2.69	0.86	18.74	5.19	10.48	0.36	0.5	1.93	1.74	5.26	1.55	-0.593807575	-0.631313261	0.266321112	0.068314746	-0.855176394	-0.505035157
3938	4103008	41	Boa Esperança (PR)	5.36	6.85	0.09	1.15	1.35	3.87	7.15	0.6	14.22	13.55	7.28	6.66	7.15	8.89	3.67	4.2	0.7	0.8	3.13	2.25	2.43	3.13	0.51	0.54	0.96	36.21	29.65	11.44	0.7	0.84	2.02	18.85	6.43	27.82	0.27	1.73	3.99	2.8	3.42	1.13	-1.162678033	-0.848627465	-0.904120976	-0.46080952	-0.747701559	-1.353294554
4180	4120101	41	Porto Amazonas (PR)	6.69	8.68	0.21	2.79	1.11	7.12	9.84	0.6	13.21	9.13	12.85	7.61	9.84	10.15	3.93	4.46	0.44	0	3.64	4.05	0.88	0.76	0.27	0.83	3.46	26.18	38.37	15.47	2.05	2.12	1.7	23.49	14.11	9.54	0	4.13	5.65	1.92	4.7	1.19	-0.413571391	0.256053075	-0.293455539	2.250952341	-0.946116639	-0.001900907
5493	5221403	52	Trindade (GO)	7.37	8.08	0.3	1.81	2.17	7.96	10.05	0.6	12.01	9.03	8.08	6.03	10.05	9.96	5.33	4.7	0.31	0.32	3.61	3.48	2.35	2.08	0.44	1.47	4.38	24.32	39.55	14.14	2.31	2.15	1.47	21.45	12.91	18.16	0.26	3.66	5.96	2.19	7.29	0.68	-0.030569499	-0.106137266	0.164543539	0.630509278	-0.069783366	0.347382375
2864	3153905	31	Raposos (MG)	6.56	7.03	0.24	1.73	1.14	5.38	8.74	0.61	8.15	5.9	9.02	9.94	8.74	9.78	4.65	4.17	0.68	0.03	3.01	2.84	1.92	2.38	0.12	0.16	4.38	23.99	34.98	13.19	1.29	2.12	0.61	28.1	9.52	10.37	0.97	1.03	9.01	1.08	4.85	1.03	-0.486792341	-0.739970363	-0.140789179	0.498228211	-0.921314754	-0.725416275
3178	3300704	33	Cabo Frio (RJ)	6.84	7.67	0.06	1.14	1.78	6.16	10.06	0.61	6.62	5.76	8.18	6.75	10.06	9.9	4.57	4.55	0.25	0.26	2.95	3.28	2.18	1.87	0.31	1.4	4.03	18.83	30.53	15.35	2.07	2.87	1.58	24.73	19.52	22.17	0.3	4.82	11.32	2.11	5.98	0.97	-0.329085679	-0.353633999	-1.056787335	-0.477344653	-0.392207872	-0.401081799
3447	3516606	35	Gália (SP)	6.02	6.12	0.18	2.01	0.98	5.96	8.23	0.61	8.26	11.9	8.14	6.34	8.23	8.79	4.06	3.83	0.13	0.57	3.37	2.07	1.17	1.79	0.26	1.58	3.42	23.15	39.27	15.89	2.97	2.08	1.27	20.11	9.46	7.04	0	2.4	4.6	1.55	6.52	0.31	-0.790940902	-1.28929238	-0.446121898	0.961211944	-1.053591475	-0.484244485
3480	3519402	35	Ibirá (SP)	5.99	5.88	0.68	1.69	2.41	6.58	6.95	0.61	3.49	7.49	4.25	2.77	6.95	7.72	4.11	4.01	0.13	0.4	2.46	2.31	1.82	2.1	0.11	0.74	3.06	16.3	44.63	14.47	3.28	2.17	1.1	18.26	6.77	8.56	0.1	1.11	2.31	1.34	4.53	0.34	-0.807838045	-1.434168517	2.098317423	0.432087678	0.128631715	-0.226440159
3696	3539202	35	Pirapozinho (SP)	5.87	6.71	0.08	1.51	1.16	5.12	8.51	0.61	4.79	5.06	4.58	1.6	8.51	9.02	4.51	4.83	0.29	0.34	3.22	3.56	1.9	2.09	0.12	0.84	2.99	20.84	26.71	15.99	2.32	1.03	1	19.97	6.41	16.19	0.09	1.98	4.54	1.82	4.81	0.43	-0.875426614	-0.933138545	-0.955009762	0.134455279	-0.904780164	-0.833527767
3927	4102000	41	Assis Chateaubriand (PR)	6.03	6.71	0.41	1.7	1.68	4.87	7.44	0.61	7.17	9.37	5.22	4.73	7.44	8.92	4.03	4.47	0.51	0.31	2.96	3.15	1.93	2	0.05	0.63	1.9	28.99	27.11	8.43	1.65	1.15	1.02	14.91	4.7	15.16	1.23	0.9	2.72	0.88	3.78	0.67	-0.785308522	-0.933138545	0.72432019	0.448622812	-0.474880822	-0.937481124
4330	4202073	42	Balneário Gaivota (SC)	7.14	7	0.27	1.29	2.46	4.57	9.25	0.61	3.76	12.92	6.39	7.61	9.25	9.96	3.53	3.65	0.22	0.69	2.22	2.5	1.83	1.95	0	0.55	3.06	22.51	33.59	14	2.87	2.24	1.74	13.87	8.4	27.13	0	1.65	1.04	2.31	4.97	2.12	-0.160114256	-0.75807988	0.01187718	-0.229317654	0.16996819	-1.062225153
4404	4206603	42	Guarujá do Sul (SC)	5.04	6.28	0.27	1.49	0.82	5.4	7.73	0.61	4.04	9.37	6.8	5.8	7.73	9.84	3.44	5.04	0	0	3.29	4.35	1.18	0.41	0.13	0.3	2.75	26.79	21.03	8.96	0.89	0.94	0.74	14.34	3.4	22.25	2.02	0.13	2.91	1.49	2.72	0.71	-1.342914218	-1.192708289	0.01187718	0.101385012	-1.185868195	-0.717100006
4538	4215802	42	São Bento do Sul (SC)	7.18	7.38	0.42	2.08	1.33	5.35	9.48	0.61	4.54	4.49	9.32	6.09	9.48	9.64	5.71	5.23	0.18	0.14	3.98	3.47	1.46	1.83	0.22	0.54	3.21	8.16	30.42	25.11	2.43	1.03	1.21	15.07	5.68	7.55	1.21	2.11	1.18	1.4	5.91	0.59	-0.137584733	-0.528692664	0.775208976	1.076957877	-0.764236149	-0.737890678
170	1501402	15	Belém (PA)	7.15	7.59	0.07	0.7	2.03	7.05	9.47	0.62	12.07	6.71	10.51	10.21	9.47	9.33	4.94	4.34	0.57	0.36	3.98	3.65	2.17	1.65	0.21	0.97	3.13	25.67	29.16	12.16	1.33	1.24	1.2	27.55	26.03	24.05	0.23	9.02	4.77	2.08	6.11	1.36	-0.154481876	-0.401926045	-1.005898548	-1.204890518	-0.185525496	-0.031007847
2449	3119401	31	Coronel Fabriciano (MG)	6.68	7.24	0.24	1.72	1.11	5.61	9.14	0.62	7.09	8.97	9.89	6.29	9.14	8.97	4.7	4.3	0.21	0.27	3.16	3.21	2.08	2.02	0.18	0.68	3.09	25.45	28.62	13.08	1.88	1.73	0.81	20.13	10.06	15.68	0.17	2.23	8.43	1.37	4.04	1.38	-0.419203772	-0.613203744	-0.140789179	0.481693078	-0.946116639	-0.629779186
2773	3145901	31	Ouro Branco (MG)	6.59	6.7	0.32	1.79	1.84	5.36	8.71	0.62	11.11	4.97	9.37	10.66	8.71	10.17	3.72	3.86	0.26	0.21	3.21	3.6	1.13	1.47	0.14	0.43	3.27	27.57	28.8	10.29	2.13	0.93	0.28	20.48	7.5	12.62	0.9	0.93	7.62	0.7	4.18	1.03	-0.469895199	-0.939175051	0.266321112	0.597439011	-0.342604102	-0.733732544
3107	3201407	32	Castelo (ES)	5.64	6.68	0.47	1.71	1.93	4.22	8.19	0.62	4.34	4.73	7.46	8.75	8.19	8.53	4.83	5.02	0.19	0.18	2.65	3.31	1.96	1.62	0.28	0.63	3.98	28.32	25.09	10.64	1.6	1.26	1.07	17.02	4.6	15.8	0	1.13	7.05	1.6	5.14	0.89	-1.004971372	-0.951248062	1.029652908	0.465157945	-0.268198447	-1.207759854
3121	3202603	32	Iconha (ES)	5.38	5.85	0.38	1.63	1.28	3.72	7.51	0.62	3.29	5.77	7.18	3.34	7.51	8.75	4.6	4.63	0.33	0.32	2.2	2.44	2.59	2.58	0.17	0.53	4.76	31.56	26.49	10.07	1.07	0.73	0.84	16.96	5.04	30.42	0.83	0.49	0.89	1.38	5.05	0.67	-1.151413272	-1.452278034	0.57165383	0.332876878	-0.805572624	-1.415666569
3123	3202702	32	Itaguaçu (ES)	5.71	6.48	0.2	1.67	1.1	4.56	7.91	0.62	5.79	10.35	8.73	6.64	7.91	8.67	4.46	4.88	0.2	0.04	3.24	3.19	1.43	1.11	0.31	0.97	3.62	29.42	30.54	10.27	1.35	0.77	1.4	12.75	7.98	16.95	0.25	1.02	7.91	1.52	4.81	0.71	-0.965544706	-1.071978176	-0.344344325	0.399017412	-0.954383935	-1.066383288
4011	4107652	41	Fazenda Rio Grande (PR)	8.64	9.18	0.47	2.02	2.7	9.14	12.54	0.62	9.81	8.78	9.7	9.55	12.54	11.53	6.09	5.56	0.1	0.3	3.46	3.73	2.57	2.14	0.19	0.72	4.01	10.34	33.3	23.37	2.05	1.45	2.24	24.03	14.77	14.94	0.41	4.76	3.58	2.91	8.77	0.66	0.684742859	0.557878359	1.029652908	0.977747077	0.368383271	0.838042222
4178	4119954	41	Pontal do Paraná (PR)	7.01	7.67	0.09	0.53	1.16	5.85	9.98	0.62	5.08	6.4	11.18	6.46	9.98	10.49	4.72	4.58	0.47	0.27	2.91	3.04	1.75	1.87	0.2	0.78	3.6	19.12	28.24	15.36	2.54	2.83	1.44	21.83	11.2	36.91	0.07	4.41	1.48	2.1	6.31	1.43	-0.233335206	-0.353633999	-0.904120976	-1.485987784	-0.904780164	-0.529983963
4636	4302204	43	Boa Vista do Buricá (RS)	4.65	5.75	0.1	1.17	0.39	2.36	7.12	0.62	1.72	6.4	5.93	4.06	7.12	8.71	3.9	4.8	0	0	3.47	4.01	0.75	0.68	0.08	0.28	1.51	17.54	28.01	11.78	0.86	0.76	0.99	13.05	3.64	23.28	0.6	0.3	4.35	1.26	2.94	0.32	-1.562577068	-1.512643091	-0.853232189	-0.427739253	-1.541361882	-1.981172834
5416	5214408	52	Nazário (GO)	6.33	7.38	0.52	1.93	1.16	6.39	7.98	0.62	12.86	9.79	6.54	2.6	7.98	9.37	4.33	4.32	0.63	0.4	2.45	2.45	2.73	2.27	0.52	1.25	3.78	33.64	33.98	9.57	2.51	2.03	1.36	16.27	5.33	25.51	0.55	1.43	2.89	1.84	7.34	0.42	-0.616337099	-0.528692664	1.28409684	0.828930877	-0.904780164	-0.305444711
2381	3113305	31	Carangola (MG)	6.1	6.86	0.31	1.57	2.02	5.38	8.56	0.63	10.39	4.59	6.4	7.9	8.56	8.91	4.06	4.09	0.13	0.21	2.71	3.11	1.9	1.6	0.32	0.95	3.03	29.68	32.2	9.18	2.37	2.5	0.99	16.16	6	16.41	0.56	0.34	9.47	1.44	4.51	0.42	-0.745881856	-0.84259096	0.215432325	0.233666079	-0.193792791	-0.725416275
2795	3147907	31	Passos (MG)	6.33	6.72	0.3	1.64	1.51	5.25	8.52	0.63	5.97	5.19	7.42	5.01	8.52	8.96	4.47	4.6	0.39	0.21	3.24	3.19	1.7	1.87	0.17	0.6	3.43	18.69	32.74	15.12	2.79	1.78	0.79	18.23	8.44	13.98	0.14	0.94	9.6	1.68	4.41	0.47	-0.616337099	-0.927102039	0.164543539	0.349412012	-0.615424838	-0.779472021
3077	3171105	31	Veríssimo (MG)	7.04	8.13	0	0.94	2.83	6.59	8.99	0.63	9.91	10.89	6.66	6.57	8.99	9.16	5.16	5.24	0	0	1.75	2.67	3.7	2.19	0.62	1.13	5.02	19.31	33.56	23.68	1.66	0.46	1.88	22.95	6.17	21.86	0	1.3	7.96	2.14	6.19	0.78	-0.216438064	-0.075954738	-1.362120053	-0.808047319	0.475858107	-0.222282025
3281	3502101	35	Andradina (SP)	5.52	6.04	0.23	1.43	1	4.47	7.32	0.63	2.95	5.59	4.3	2.2	7.32	8.09	4.66	4.36	0.24	0.29	3.18	3.28	1.59	1.4	0.12	0.52	2.07	21.04	27.14	15.33	3.4	2.7	1.06	17.35	4.56	14.65	1	0.99	3.87	1.71	4.04	0.82	-1.072559941	-1.337584426	-0.191677966	0.002174213	-1.037056885	-1.103806496
3291	3503000	35	Aramina (SP)	5.57	6.19	0.33	1.89	1.29	3.92	7.26	0.63	4.14	8.45	3.99	5.07	7.26	8.48	4.38	3.64	0.21	0.09	1.85	3.37	1.91	2.2	0.19	0.68	3.89	19.07	28.93	12.8	1.54	1.83	0.68	18.02	5.58	11.64	1.55	0	9.71	0.86	5.58	0.31	-1.044398037	-1.247036841	0.317209898	0.762790344	-0.797305329	-1.332503883
3485	3519907	35	Iepê (SP)	6.51	6.57	0.23	1.59	2.34	4.73	8.2	0.63	8.08	8.21	5	5.95	8.2	8.94	4.14	3.89	0.37	0.46	2.18	2.9	2.22	2.06	0.19	0.56	1.97	29.78	33.35	11.18	2.29	2.46	0.82	17.53	11.08	16.53	0	2.43	1.61	1.22	6.01	0.45	-0.514954245	-1.017649625	-0.191677966	0.266736345	0.07076065	-0.995695005
3795	3548054	35	Santo Antônio do Aracanguá (SP)	6.28	6.64	0.27	2.17	0.9	5.34	7.62	0.63	3.55	9.11	8.6	5.3	7.62	9.58	4.85	5.09	0.61	0.14	3.27	2.31	1.98	2.48	0.06	0.65	2.8	15.13	36.53	16.12	1.87	1.29	1.23	15.39	5.9	12.79	0.5	0.91	3.75	1.82	5.01	1.8	-0.644499002	-0.975394085	0.01187718	1.225774076	-1.119729835	-0.742048812
4061	4111209	41	Itapejara d'Oeste (PR)	6.35	7.03	0.18	1.29	1.36	4.35	8.23	0.63	5.39	10.38	6.88	4.92	8.23	9.62	3.78	4.13	0.28	0.07	3.26	3.35	0.99	1.38	0.05	0.36	2.35	27.31	24.82	7.67	0.81	0.89	1.06	12.51	6.9	29.65	0.27	3.03	1.91	1.13	4.04	1.09	-0.605072337	-0.739970363	-0.446121898	-0.229317654	-0.739434264	-1.153704108
5455	5218607	52	Rialma (GO)	5.7	7.51	0.38	2.05	1.46	6.09	8.43	0.63	9.56	8.74	6.3	4.12	8.43	10.01	4.98	5.07	0.52	0.16	3.08	3.39	2.35	2.29	0.32	1.02	3.7	35.92	28.75	10.47	1.84	1.7	1.15	17.55	5.37	17.32	0.56	1.57	2.26	1.75	6.01	0.81	-0.971177087	-0.45021809	0.57165383	1.027352477	-0.656761313	-0.43018874
1504	2604007	26	Carpina (PE)	7.3	7.98	0.16	1.04	1.99	6.15	9.58	0.64	22.17	11.61	10.67	11.41	9.58	9.38	4.37	3.89	0.56	0.35	2.86	2.6	2.87	2.3	0.86	1.69	4	38.54	32.05	8.65	1.17	1.21	1.18	23.62	17.64	18.58	1.19	3.29	6.04	1.96	5.76	1.19	-0.069996164	-0.166502323	-0.547899471	-0.642695986	-0.218594676	-0.405239934
2279	3103900	31	Araújos (MG)	7.53	7.59	0.2	1.5	2.52	7.49	9.67	0.64	7.4	5.57	9.76	7.25	9.67	8.56	5.05	5.8	0.1	0.07	3.36	3.4	1.46	1	0.05	1.39	3.88	34.45	38.26	9.25	0.83	0.69	1.55	16.16	6.48	18.94	0.33	0.45	1.81	2.31	4.02	0.73	0.059548594	-0.401926045	-0.344344325	0.117920146	0.21957196	0.151950063
2750	3144409	31	Natércia (MG)	5.17	6.05	0.22	2.85	0.93	6.27	7.39	0.64	18.91	8.37	6.49	2.34	7.39	7.26	4.56	4.74	0.29	0	2.43	2.67	1.36	1.72	0.19	0.69	3.08	34.06	32.26	7.26	1.12	1.06	0.64	14.68	3.01	24.71	0.46	0.82	2.01	1.09	4.2	0.28	-1.269693268	-1.33154792	-0.242566752	2.350163141	-1.09492795	-0.355342322
3201	3302270	33	Japeri (RJ)	7.55	8.43	0.21	1.06	2.56	7.36	11.01	0.64	10.61	8.09	10.44	8.82	11.01	10.93	4.65	4.37	0.63	0.59	3.02	2.95	2.44	2.19	0.45	1.55	4.3	21.48	35.21	18.59	1.19	1.41	1.85	29.28	26.99	16.4	0.29	6.22	14.78	2.95	7.04	1.72	0.070813355	0.105140433	-0.293455539	-0.609625719	0.252641141	0.097894317
3242	3305158	33	São José do Vale do Rio Preto (RJ)	6.46	7.41	0.25	1.21	2.19	6.29	10.03	0.64	11.76	9.36	7.28	6.61	10.03	10	5.62	4.94	0.33	0.34	2.12	2.92	2.76	2.54	0.61	1.26	4.7	27.75	30.53	14.55	1.14	1.46	1.65	25.81	6.72	19.91	0.22	0.44	9.51	1.57	6.8	1.01	-0.543116149	-0.510583147	-0.089900393	-0.36159872	-0.053248776	-0.347026054
3451	3516903	35	General Salgado (SP)	5.44	5.71	0.04	0.83	0.97	4.99	6.97	0.64	3.94	11.1	3.14	1.68	6.97	8.17	4.08	4.43	0.24	0.49	2.81	2.73	1.6	2.05	0.11	0.44	2.46	21.06	32.09	16.49	3.98	2.02	1.39	16.05	6.57	11.44	0.3	0.5	2.5	1.99	4.51	0.45	-1.117618987	-1.536789113	-1.158564908	-0.989933785	-1.06185877	-0.887583513
3564	3527207	35	Lorena (SP)	6.61	7.12	0.13	1.39	1.42	5.45	8.42	0.64	4.13	3.59	8.64	6.62	8.42	9.07	4.24	3.97	0.39	0.35	2.96	2.84	1.88	1.82	0.2	0.36	2.26	18.6	23.45	15.94	3.03	2.87	0.83	23.77	13.49	13.83	0.11	2.25	5.71	1.42	4.6	0.9	-0.458630437	-0.685641812	-0.70056583	-0.063966321	-0.689830493	-0.696309335
3631	3533106	35	Nova Guataporanga (SP)	5.29	6.25	0.3	1.03	0.89	5.05	7.38	0.64	6.4	11.91	3.18	2.26	7.38	6.71	3.73	2.75	0.51	0	2.9	2.64	0.5	1.64	0	0.17	1.85	23.58	49.7	6.02	1.08	2.69	1.38	19.46	4.23	6.72	0	0	2.61	2.6	3.16	1.43	-1.202104698	-1.210817806	0.164543539	-0.659231119	-1.12799713	-0.862634707
3861	3554003	35	Tatuí (SP)	6.82	7.38	0.32	1.8	1.84	6.47	8.94	0.64	5.62	6.84	9.58	7.16	8.94	9.33	4.57	4.16	0.42	0.45	2.98	2.64	1.87	1.97	0.29	0.98	2.91	9.29	25.48	23.08	2.86	2.71	1.48	24.46	15.46	11.11	0.06	2.8	1.99	1.78	5.36	0.87	-0.340350441	-0.528692664	0.266321112	0.613974144	-0.342604102	-0.272179636
3871	3554805	35	Tremembé (SP)	6.59	6.85	0.33	1.41	1.7	6.47	8.57	0.64	5.65	3.04	8.87	8.7	8.57	8.37	5.33	5.23	0.66	0.4	2.67	2.93	1.9	1.54	0.26	0.84	3.5	24.64	21.25	13.04	2.51	2.66	0.75	22.59	15.68	12.28	0.56	2.18	4.3	1.42	5.31	1.12	-0.469895199	-0.848627465	0.317209898	-0.030896054	-0.458346232	-0.272179636
4172	4119509	41	Piraquara (PR)	8.38	8.91	0.26	1.93	2.65	9.47	12.09	0.64	12.47	10.12	10.93	8.43	12.09	11.24	6.2	5.62	0.93	0.7	3.77	3.56	2.19	2.05	0.24	0.89	4.67	14.51	32.03	19.72	2.43	2.21	1.93	23.62	15.87	15.93	0.31	5.95	3.22	2.78	7.98	0.71	0.538300959	0.394892705	-0.039011607	0.828930877	0.327046796	0.975260654
4268	4126603	41	Siqueira Campos (PR)	6.31	6.76	0.17	1.19	1.31	5.7	8.99	0.64	13.41	9.56	6.63	3.83	8.99	8.81	3.91	4.54	0.39	0.11	2.95	2.75	1.76	1.78	0.09	0.45	3.24	35.02	32.59	8.89	1.66	1.43	0.97	19.92	5.61	22.1	0.92	1.65	1	1.57	5.88	0.62	-0.62760186	-0.902956017	-0.497010684	-0.394668987	-0.780770739	-0.592355977
4370	4204301	42	Concórdia (SC)	6.07	6.34	0.24	1.39	0.98	3.49	8.41	0.64	1.71	5.16	5.69	2.67	8.41	8.53	4.98	5.03	0.13	0.08	3.64	3.96	1.44	1.33	0.19	0.21	2.33	13.07	26.66	18.46	1.75	1.21	1.05	11.01	2.57	13.25	1.97	1.53	4.04	1.66	4.07	0.7	-0.762778998	-1.156489255	-0.140789179	-0.063966321	-1.053591475	-1.511303658
4933	4316808	43	Santa Cruz do Sul (RS)	5.52	6.12	0.08	0.8	0.47	3.91	7.81	0.64	3.4	4.02	5.67	3.71	7.81	8.04	4.42	4.59	0.31	0.2	3.76	4.18	0.99	0.93	0.18	0.44	2.2	11.76	29.05	13.58	2.85	2.22	0.98	13.56	5.53	12.19	1.27	3.42	5.23	1.11	3.43	0.7	-1.072559941	-1.28929238	-0.955009762	-1.039539185	-1.475223522	-1.336662017
5312	5204508	52	Caldas Novas (GO)	7.28	7.83	0.35	1.69	2.24	6.85	10.01	0.64	10.19	6.93	6.64	4.1	10.01	9.88	5.88	5.42	0.15	0.19	3.84	4.25	2.2	1.51	0.23	1.03	4.95	18.95	34.47	15.12	3.08	1.96	1.85	20.88	8.21	20.73	0.09	2.65	3.09	2.36	7.6	0.74	-0.081260926	-0.257049908	0.418987471	0.432087678	-0.011912301	-0.114170533
1365	2510105	25	Nova Floresta (PB)	7.87	8.67	0.22	1.39	2.47	8.41	10.65	0.65	57.97	14.05	12.81	7.55	10.65	10.83	4.22	3.63	0.47	0.44	2.83	2.64	1.93	2.1	1.3	2.79	3.16	52.06	14.08	5.33	1.05	0.2	1.71	31.03	10.81	23.64	17.29	0.38	4	2.84	6.98	2.52	0.25104954	0.250016569	-0.242566752	-0.063966321	0.178235485	0.534498418
1373	2510808	25	Patos (PB)	7.7	8.27	0.33	1.51	1.79	7.16	9.61	0.65	23.06	9.53	10.43	11.39	9.61	9.7	4.38	3.94	0.3	0.26	3.01	2.87	2.27	1.98	1.05	1.87	3.19	43.19	28.23	7.95	1.56	1.18	1.48	28.34	11.61	23.78	1.22	2.66	3.41	1.81	5.69	1.58	0.155299067	0.008556342	0.317209898	0.134455279	-0.383940577	0.014731631
2274	3103504	31	Araguari (MG)	6.18	6.67	0.19	1.27	1.57	5.12	7.93	0.65	8.42	6.3	6.06	4.04	7.93	8.38	4.82	4.78	0.17	0.17	2.94	3.31	1.96	1.79	0.2	0.72	2.6	20.11	34.11	13.6	2.67	2.51	0.94	17.77	6.68	18.98	0.25	1.52	5.76	1.77	5.46	0.86	-0.70082281	-0.957284568	-0.395233111	-0.26238792	-0.565821068	-0.833527767
3195	3301900	33	Itaboraí (RJ)	6.77	7.37	0.12	1.06	1.69	5.76	9.76	0.65	6.02	4.96	7.32	5.63	9.76	9.38	4.86	4.71	0.32	0.3	3.1	3.07	2.36	2.12	0.37	1.3	4.53	21.11	34.17	16.07	1.98	2.44	1.22	25.98	18.93	18.05	0.25	3.28	11.43	2.02	6.63	0.89	-0.368512345	-0.53472917	-0.751454616	-0.609625719	-0.466613527	-0.567407172
3774	3546207	35	Santa Cruz da Conceição (SP)	5.91	6.2	0	0.58	1.85	3.98	7.59	0.65	2.37	3.19	9.37	2.37	7.59	8.44	4.59	4.06	0	0.05	2.82	2.66	1.63	1.86	0.15	0.92	1.38	7.33	35.15	21.86	2.28	1.38	1.74	23.72	5.25	15.26	0	0	2.25	2.24	4.04	0.23	-0.852897091	-1.241000335	-1.362120053	-1.403312118	-0.334336807	-1.307555077
3908	4100509	41	Altônia (PR)	6.23	6.89	0.39	1.51	0.99	4.61	7.76	0.65	7.94	10.18	8.3	3.37	7.76	8.46	3.48	4.59	0.37	0.25	2.91	3.44	1.33	1.41	0.1	0.6	2.47	36.06	26.39	7.76	2.48	0.71	0.79	17.31	3.54	27.52	0.28	0.79	2.08	0.76	3.98	0.78	-0.672660906	-0.824481443	0.622542617	0.134455279	-1.04532418	-1.045592616
4066	4111555	41	Ivaté (PR)	7.07	7.12	0.46	2.44	2.96	7.74	8.36	0.65	8.34	13.47	6.27	4.2	8.36	9.46	4.71	4.71	0	0.51	2.02	2.47	2.96	2.22	0	0.84	2.76	26.73	36.92	13.76	1.77	1.24	1.49	20.67	3.58	17.6	1.52	0.75	4.21	1.58	4.79	0.26	-0.199540922	-0.685641812	0.978764122	1.672222675	0.583332942	0.25590342
4361	4203907	42	Capinzal (SC)	6.72	7.54	0.2	1.51	1.78	6.3	9.28	0.65	3.06	7.96	6.23	5.38	9.28	9.76	5.85	5.3	0.22	0.3	4.56	3.2	1.36	2.11	0.11	1.05	3.15	16.3	30.74	20.68	2.39	1.13	1.29	12.49	4.92	13.82	1.03	1.44	1.81	1.13	5.25	0.75	-0.396674249	-0.432108573	-0.344344325	0.134455279	-0.392207872	-0.342867919
5392	5212105	52	Joviânia (GO)	6.74	7.38	0.59	1.58	2.5	7.61	8.39	0.65	19.13	14.43	4.11	2.47	8.39	9.88	5.06	5.29	0.19	0.42	3.02	4	2.43	1.76	0.24	1.57	2.68	33.29	31.84	10.53	1.98	2.54	1.21	17.86	5.31	22.35	0.73	0.89	2.46	1.54	6.02	0.76	-0.385409487	-0.528692664	1.640318345	0.250201212	0.20303737	0.201847674
2743	3143906	31	Muriaé (MG)	6	6.73	0.35	1.94	1.12	5.12	8.12	0.66	9.44	8.05	7.52	6.83	8.12	8.45	3.93	4.16	0.36	0.25	2.99	3.25	1.53	1.67	0.19	0.99	3.42	29.85	32.63	11.42	2.54	1.75	0.93	20.05	9.88	17.27	0.3	1.54	8.9	1.37	4.06	1.06	-0.802205664	-0.921065534	0.418987471	0.845466011	-0.937849344	-0.833527767
4132	4116703	41	Nova Aurora (PR)	5.69	6.8	0.33	1.51	1.28	4.45	7.82	0.66	5.99	8.27	4.81	5.21	7.82	9.88	4.28	4.92	0.26	0.33	3.12	3.56	1.95	2.03	0.34	0.26	2.27	27.4	31.03	9.46	1.46	1	1.02	18.64	5.88	21.81	0.49	1.89	1.93	1.28	4.96	1.63	-0.976809468	-0.878809994	0.317209898	0.134455279	-0.805572624	-1.112122765
4770	4309407	43	Guaporé (RS)	5.17	5.76	0.34	1.13	0.76	4.25	7.63	0.66	2.46	3.88	4.78	3.21	7.63	8.18	4.31	4.51	0.11	0.13	3.89	4.34	0.71	0.62	0.22	0.47	3.02	14.5	34.44	15.66	2.13	0.85	0.89	11.33	4.16	11.77	0	1.86	2.38	2.07	2.68	0.75	-1.269693268	-1.506606585	0.368098685	-0.493879786	-1.235471966	-1.195285451
4835	4312385	43	Monte Belo do Sul (RS)	3.53	4.46	0.08	1.16	0.37	3.22	4.31	0.66	1.28	3.03	7.5	0	4.31	7.22	3.06	3.79	0	0.11	2.08	3.07	1.02	0.37	0	0.25	1.47	8.78	9.26	5.22	0	0.12	0.23	9.62	2.11	38.09	0	1.04	3.02	0	1.53	0	-2.193403714	-2.291352324	-0.955009762	-0.444274386	-1.557896472	-1.623573284
5258	5108402	51	Várzea Grande (MT)	8.17	8.26	0.28	1.62	2.01	8.34	10.17	0.66	6.69	12.28	9.8	8.17	10.17	10.52	5.49	5.02	0.34	0.24	3.63	3.5	2.44	1.86	0.26	0.73	3.71	16.58	33.66	16.16	1.91	1.73	1.77	26.11	19.59	19.92	0.21	6.51	7.19	2.46	7.71	0.98	0.420020963	0.002519836	0.062765966	0.316341745	-0.202060086	0.505391478
1551	2608057	26	Jatobá (PE)	8.15	9.24	0.33	1.84	2.03	8.07	10.24	0.67	25.26	14.56	11.05	17.47	10.24	10.4	3.41	3.03	0.84	0.64	2	2.16	2.68	2.18	0.97	1.9	3.12	33.46	20.66	8.09	1.47	0.46	1.03	28.99	11.3	16.42	12.14	2.67	7.22	1.66	5.81	1.87	0.408756201	0.594097393	0.317209898	0.680114678	-0.185525496	0.393121852
3203	3302403	33	Macaé (RJ)	7.59	7.37	0.31	1.71	2.26	7.41	9.23	0.67	6.21	5.02	7.31	4.43	9.23	9.27	4.62	4.6	0.25	0.22	3.24	3.33	1.96	1.8	0.27	0.94	3.4	13.85	27.61	15.52	2.42	2.57	1.19	23.28	15.3	14.27	0.11	3.81	10.89	1.83	6.02	0.82	0.093342878	-0.53472917	0.215432325	0.465157945	0.00462229	0.118684988
3376	3510302	35	Capela do Alto (SP)	6.85	8.41	0.38	2.7	1.78	6.95	10.42	0.67	13.88	12.85	9.11	9.17	10.42	10.25	4.69	4.81	0.43	0.47	2.27	1.87	2.92	2.92	0.11	1.46	4.38	19.08	36.37	17.66	1.89	1.44	1.77	25.31	18.49	18.37	0	2.46	1.63	2.11	8.34	0.48	-0.323453299	0.093067421	0.57165383	2.102136141	-0.392207872	-0.07258919
3426	3515103	35	Embu-Guaçu (SP)	7.11	8.33	0.17	1.43	1.52	6.53	10.2	0.67	6.2	5.35	11.68	10.16	10.2	9.97	5.15	4.4	0.14	0.29	3.79	2.94	1.72	2.08	0.24	0.7	2.52	9.24	26.34	19.43	1.56	1.41	1.01	26.83	23.65	14.94	0.31	5.56	5.13	2	6.11	0.82	-0.177011399	0.044775376	-0.497010684	0.002174213	-0.607157543	-0.24723083
3568	3527504	35	Lucianópolis (SP)	6.34	7.56	0.6	1.06	0.64	4.56	8.08	0.67	3.82	11.87	7	3.53	8.08	9.01	4.7	3.49	0	0.26	0.98	2.28	3.1	1.47	0.22	0.21	3.29	31.79	38.85	13.4	0.33	2.25	0.72	20.02	14.64	12.14	0	0.71	5.68	1.52	8.14	0.77	-0.610704718	-0.420035562	1.691207131	-0.609625719	-1.334679506	-1.066383288
4148	4117503	41	Paiçandu (PR)	6.78	7.32	0.59	2.19	2.5	6.61	9.56	0.67	6.71	10.72	7.38	4.56	9.56	9.97	5.47	5.29	0.23	0.12	3.68	3.19	1.85	2.31	0.15	0.83	3.86	18.52	43.14	18.41	2.41	2.02	1.65	19.66	7.67	16.29	0.21	1.63	4.25	1.91	6.76	0.96	-0.362879964	-0.564911698	1.640318345	1.258844343	0.20303737	-0.213965756
4163	4118857	41	Perobal (PR)	5.77	7.31	0.17	2.79	1.33	5.19	7.92	0.67	3.93	6.5	6.77	5.08	7.92	8.71	4.82	4.64	0.49	0.24	2.71	2.74	2.34	2.27	0.38	0.62	3.09	25.52	38.72	11.87	1.88	0.36	1.43	16.66	4.62	17.51	1.84	1.83	2.57	1.57	4.51	1.03	-0.931750422	-0.570948204	-0.497010684	2.250952341	-0.764236149	-0.804420827
4492	4212502	42	Penha (SC)	6.47	7.42	0.24	1.56	0.77	5.73	9.19	0.67	1.69	7.9	6.03	5.61	9.19	9.45	5.1	4.75	0.24	0.17	2.82	2.53	2.09	2.18	0.41	0.95	3.76	13.63	29.06	16.54	2.36	2.66	2.15	17.89	7.56	19.85	2.65	1.34	1.72	2.65	5.19	1.23	-0.537483768	-0.504546641	-0.140789179	0.217130945	-1.227204671	-0.579881574
4769	4309308	43	Guaíba (RS)	6.22	7.44	0.15	1.25	1.65	4.82	9.43	0.67	4.04	4.5	6.34	5.65	9.43	9.16	4.55	4.44	0.17	0.13	3.16	2.94	1.68	1.8	0.11	0.37	2.66	12.1	29.09	18.72	3.17	2.8	1.47	21.32	8.66	13.94	0.65	2.15	7.39	1.96	5.18	0.58	-0.678293287	-0.49247363	-0.598788257	-0.295458187	-0.499682708	-0.958271796
3282	3502200	35	Angatuba (SP)	7.1	7.65	0.64	2.5	2.64	6.69	8.48	0.68	11.93	11.96	9.53	4.84	8.48	9.61	4.57	4.46	0.15	0.49	2.1	2.36	2.6	2.3	0.22	0.56	3.96	21.98	32.96	15.68	2.66	2.4	1.7	22.43	9.84	17.41	0.51	0.8	1.75	1.91	5.49	0.94	-0.182643779	-0.365707011	1.894762277	1.771433475	0.318779501	-0.180700681
2433	3117876	31	Confins (MG)	5.78	7.33	0.13	0.83	1.27	3.83	9.73	0.69	7.19	6.38	10.09	9.4	9.73	10.47	5.57	4.89	0.08	0.55	3.39	2.3	2.31	2.86	0	0.64	3.77	22.64	40.12	15.31	2.91	0.71	0.88	25.76	9.96	13.21	0	1.82	5.46	1.41	4.56	0.96	-0.926118041	-0.558875193	-0.70056583	-0.989933785	-0.813839919	-1.369927092
2911	3157807	31	Santa Luzia (MG)	7.2	8.12	0.19	1.51	1.36	5.84	10.57	0.69	6.86	6.25	11.36	10.09	10.57	9.84	5.34	4.57	0.34	0.37	3.83	3.49	1.84	1.7	0.21	0.88	4.3	17.85	38.46	16.3	2.08	1.75	0.99	24.85	18.02	14.05	0.22	3.53	12.65	1.76	5.74	0.69	-0.126319972	-0.081991244	-0.395233111	0.134455279	-0.739434264	-0.534142097
3963	4104303	41	Campo Mourão (PR)	6.55	7.03	0.31	1.57	1.48	5.33	8.97	0.69	7.06	8.14	7.37	4.19	8.97	9.7	4.27	4.58	0.24	0.15	3.29	3.34	2.08	1.99	0.07	0.46	2.34	21.48	30.18	12.8	2	2.12	1.02	17.51	7.52	16.81	0.35	2.03	2.42	1.34	4.64	0.67	-0.492424722	-0.739970363	0.215432325	0.233666079	-0.640226723	-0.746206946
4810	4311403	43	Lajeado (RS)	5.87	6.03	0.09	0.56	1.01	3.89	7.59	0.69	2.59	3.55	5.26	2.92	7.59	8.44	4.66	4.82	0.13	0.17	4.25	4.24	0.67	0.9	0.04	0.18	2.95	12.47	31.29	18.6	2.95	2.15	0.97	11.01	3.15	12.17	2.16	1.62	1.91	1.11	3.87	0.53	-0.875426614	-1.343620932	-0.904120976	-1.436382384	-1.02878959	-1.344978286
4850	4312906	43	Nova Bassano (RS)	5.17	5.64	0.17	1.51	1.17	2.72	7.15	0.69	1.48	2.65	4.96	2.53	7.15	7.26	4.72	5.05	0.14	0	3.26	3.19	0.5	1.21	0.07	0.15	3.72	10.06	22.21	15.46	0.64	0.26	0.73	12.98	0.56	11.47	0.79	0.43	0.3	0.72	3.48	0.71	-1.269693268	-1.579044653	-0.497010684	0.134455279	-0.896512869	-1.831479999
5385	5211503	52	Itumbiara (GO)	6.31	6.78	0.21	1.57	1.45	5.46	8.1	0.69	7.33	6.32	3.81	2.44	8.1	8.71	4.72	4.64	0.23	0.19	3.24	3.38	2.09	1.84	0.3	0.72	2.97	26.72	31.36	12.95	3.01	1.87	1.24	18	6.97	16.83	0.26	2.02	5.37	1.8	5.92	0.73	-0.62760186	-0.890883005	-0.293455539	0.233666079	-0.665028608	-0.692151201
2973	3162906	31	São João Nepomuceno (MG)	5.13	6.71	0.03	1.04	1.12	4.48	8.15	0.7	7.75	2.99	9.59	4.66	8.15	8.65	4.07	4.29	0.07	0.24	3.11	3.51	1.24	1.53	0.19	0.79	3.11	27.17	43.96	9.65	2.09	2.52	0.58	18.79	8.68	13.15	0.48	0.5	13.18	1.57	3.63	0.93	-1.292222791	-0.933138545	-1.209453694	-0.642695986	-0.937849344	-1.099648362
2326	3108404	31	Botelhos (MG)	6.22	6.51	0.32	2.12	1.24	4.92	8.7	0.71	13.74	7.93	8.4	4.5	8.7	8.85	4.52	4.14	0.47	0.23	3.14	2.57	1.7	1.78	0	0.9	4.33	20.65	36.82	13.92	1.52	1.08	1.21	21.44	5.33	14.6	0	0.56	4.42	1.61	4.84	0.48	-0.678293287	-1.053868659	0.266321112	1.14309841	-0.838641804	-0.916690453
2745	3144102	31	Muzambinho (MG)	6.18	6.28	0.45	1.93	1.08	4.34	8.32	0.71	8.43	5.87	9.84	5.17	8.32	8.44	4.29	4.2	0.41	0.05	2.86	2.5	1.72	2.11	0.22	1.11	2.95	19.77	32.21	12.85	1.95	1.28	0.75	21.82	6.85	17.74	0.49	0.83	3.03	1.4	4.18	0.74	-0.70082281	-1.192708289	0.927875335	0.828930877	-0.970918525	-1.157862242
3387	3511409	35	Cerqueira César (SP)	7.09	7.76	0.29	1.44	2.75	6.26	8.44	0.71	7.31	6.18	8.21	3.39	8.44	9.11	4.36	4.55	0.31	0.18	2.85	2.55	1.88	1.95	0.19	0.83	3.12	20.99	31.2	17.64	3.63	2.28	1.56	20.74	10.81	14.54	0.08	2.19	2.41	1.96	6.08	0.71	-0.18827616	-0.299305448	0.113654753	0.018709346	0.409719746	-0.359500456
3422	3514908	35	Elias Fausto (SP)	6.71	7.63	0.44	1.89	1.49	6.55	9.88	0.71	4.77	9.71	11.05	9.16	9.88	9.83	5.52	5.16	0.08	0.27	2.79	2.97	2.32	1.88	0.26	1.37	3.75	14.89	31.7	23.18	1.88	1.66	2.18	27.58	13.94	14.6	0.09	2.02	4.7	2.38	6.97	0.38	-0.402306629	-0.377780022	0.876986549	0.762790344	-0.631959428	-0.238914562
3522	3523107	35	Itaquaquecetuba (SP)	8.23	9.08	0.35	1.75	2.49	8.05	11.79	0.71	6.6	6.67	11.34	10.76	11.79	11.24	5.26	5.2	0.39	0.38	3.29	3.08	2.57	2.54	0.26	1.07	3.51	11.24	25.97	24.82	1.92	1.83	1.42	29.81	34.29	17.66	0.09	8.09	5.19	2.05	6.85	0.59	0.453815247	0.497513302	0.418987471	0.531298478	0.194770075	0.384805583
3738	3542909	35	Ribeirão Bonito (SP)	7.84	7.6	0.31	2.25	2.97	8.92	8.87	0.71	4.16	9.01	7.27	5.1	8.87	9.16	4.85	4.54	0.28	0.27	3.26	3.29	1.84	1.58	0.55	1.2	2.37	19.23	33.74	16.63	2.63	2.1	1.17	22.75	14.84	9.89	0.2	2.33	5.49	1.73	5.03	0.46	0.234152398	-0.395889539	0.215432325	1.358055143	0.591600237	0.746563268
3830	3551306	35	Sebastianópolis do Sul (SP)	6.07	4.95	0.14	1.69	0	3.89	5.35	0.71	2.74	3.46	2.94	2.74	5.35	8.01	3.45	3.64	0	0.35	2.32	2.14	2.9	1.49	0	0.15	2.08	26.33	27.16	18.31	3.65	2.17	0.31	11.17	1.74	20.09	1.86	0	3.23	0.12	1.89	0.7	-0.762778998	-1.995563545	-0.649677043	0.432087678	-1.863786388	-1.344978286
3931	4102406	41	Bandeirantes (PR)	6.23	7.02	0.29	2.28	0.71	5.17	8.88	0.71	6.35	7.97	8.16	4.75	8.88	9.25	4.3	4.27	0.21	0.21	3.05	3.36	1.66	1.67	0.28	0.79	1.79	30.22	30.93	12.68	2.2	1.61	1.37	19.87	7.07	16.28	0.28	1.71	6.61	1.51	4.79	0.92	-0.672660906	-0.746006869	0.113654753	1.407660543	-1.276808441	-0.812737095
4221	4123105	41	Santa Amélia (PR)	6.53	6.86	0.11	0.73	0.78	5.97	10.14	0.71	16.41	11	8.11	7.58	10.14	9.44	4.06	4.26	0	0	2.72	3.12	1.18	1.4	0	1.59	3.67	46.42	30.72	3.59	1.22	1.2	2.14	13.9	14.33	12.93	3.61	1.3	5.35	2.06	5.78	1.04	-0.503689483	-0.84259096	-0.802343403	-1.155285118	-1.218937376	-0.480086351
4767	4309209	43	Gravataí (RS)	6.7	7.6	0.2	1.03	1.14	5.62	9.42	0.71	4.62	4.29	7.34	4.19	9.42	9.26	4.38	4.37	0.22	0.19	3.21	3.03	1.55	1.73	0.14	0.31	2.85	10.43	27.77	18.32	3.29	2.77	1.57	19	7.34	15.55	0.45	2.97	6.51	1.95	5.02	0.67	-0.40793901	-0.395889539	-0.344344325	-0.659231119	-0.921314754	-0.625621052
4822	4311809	43	Marau (RS)	6.12	6.51	0.31	1.44	1.53	4.59	7.99	0.71	2.92	3.97	5.17	2.23	7.99	8.46	5.04	5.16	0.04	0.11	4.19	3.85	0.75	1.45	0.04	0.56	3.11	13.07	29.34	17.25	1.61	1.43	0.84	11.2	2.91	15.74	1.08	0.74	0.96	0.9	5.45	0.83	-0.734617095	-1.053868659	0.215432325	0.018709346	-0.598890248	-1.053908885
2283	3104304	31	Areado (MG)	6.66	6.71	0.39	1.89	1.5	5.88	7.56	0.72	10.32	5.37	8.68	4.58	7.56	9.09	3.97	4.57	0.25	0.15	2.65	3.01	1.52	1.54	0.3	1.01	3.46	21.1	34.5	16.38	2.65	1.21	1.07	21.16	5.3	12.54	0.27	0.55	6.31	1.63	5.47	0.52	-0.430468533	-0.933138545	0.622542617	0.762790344	-0.623692133	-0.51750956
2756	3144805	31	Nova Lima (MG)	6.09	6.37	0.18	0.92	0.97	5.06	8.26	0.72	5.33	5.02	10.15	8.03	8.26	8.48	4.61	4.52	0.33	0.21	3.69	3.28	1.47	1.61	0.15	0.47	3.7	18.97	32.18	14.07	2.38	2.25	0.5	19.99	9.6	11.03	0.16	2.09	8.43	1.23	4.4	0.67	-0.751514237	-1.138379738	-0.446121898	-0.841117586	-1.06185877	-0.858476573
2812	3149309	31	Pedro Leopoldo (MG)	6.39	6.84	0.18	1.05	1.38	5.11	8.96	0.72	7.58	6.12	9.6	7.35	8.96	9.18	4.62	4.55	0.27	0.24	3.29	3.49	1.59	1.74	0.13	0.75	2.94	21.27	34.65	14.59	2.3	1.39	0.74	19.73	12.59	12.09	0.29	2.18	5.93	1.78	4.68	0.98	-0.582542814	-0.854663971	-0.446121898	-0.626160853	-0.722899674	-0.837685901
4034	4109104	41	Guaporema (PR)	5.7	5.86	0.21	1.18	1.64	4.73	9.27	0.72	6.85	7.52	9.12	3.12	9.27	10.96	4.36	3.74	0.22	0.63	1.54	2.46	2.54	3.06	0	1.52	2.18	40.42	25.75	11.01	0.37	1.29	1.8	15.3	7.29	21.84	0	3.35	1.39	3.05	6.57	0.95	-0.971177087	-1.446241528	-0.293455539	-0.41120412	-0.507950003	-0.995695005
4295	4128559	41	Vera Cruz do Oeste (PR)	6.03	6.73	0.35	1.28	1.43	5.7	9.09	0.72	14.07	12.56	8.64	7.5	9.09	10.08	4.24	3.98	0.22	0.35	3.37	2.76	1.61	2.16	0.4	0.67	2.03	35.67	27.09	9.2	0.94	1.19	1.34	18.04	12.91	20.78	0.58	5.6	7.51	1.92	5.01	1.46	-0.785308522	-0.921065534	0.418987471	-0.245852787	-0.681563198	-0.592355977
4608	4300703	43	Anta Gorda (RS)	4.24	5.12	0.08	0.57	0.39	2.25	5.83	0.72	2.07	5.14	3.91	4.03	5.83	8	3.21	4.11	0.36	0.15	2.57	3.73	1.08	0.47	0	0.05	3.6	9.64	24.83	9.1	1.42	0.3	0.59	9.73	2.44	32.69	3.56	0.9	0	0.41	2.59	0.08	-1.793504679	-1.892942949	-0.955009762	-1.419847251	-1.541361882	-2.026912311
2372	3112505	31	Capim Branco (MG)	6.18	7.62	0.12	0.88	0.39	5.5	9.54	0.73	11.65	4.76	7.36	9.53	9.54	9.86	4.29	4.73	0	0.15	2.74	3.04	1.64	1.78	0.18	0.76	4.03	26.9	42.02	11.6	1.24	1.44	0.56	22.5	11.76	18.82	0	1.38	1.88	1.82	5.51	1.39	-0.70082281	-0.383816528	-0.751454616	-0.907258119	-1.541361882	-0.675518663
2424	3117108	31	Conceição da Aparecida (MG)	7.11	7.7	0.37	2.11	2.4	5.27	7.65	0.73	13.12	11.66	6.67	9.52	7.65	8.42	4.5	4.61	0.33	0	2.51	2.28	1.75	1.82	0.09	1.54	4.44	23.08	31.81	12.78	1.41	0.89	0.98	16.45	6.21	22.51	0.23	0.82	2.4	0.83	5.05	0.92	-0.177011399	-0.335524482	0.520765044	1.126563277	0.12036442	-0.771155752
3434	3515400	35	Fartura (SP)	6.58	6.76	0.1	0.99	1.5	5.1	8.17	0.73	8.44	6.5	9.18	7.31	8.17	8.81	4.2	4.21	0.3	0.22	2.82	2.84	1.57	1.63	0.16	0.78	2.73	28.99	32.56	11.02	1.77	1.84	0.87	21.3	6.28	16.76	1.05	1.06	1.52	1.15	4.64	0.89	-0.475527579	-0.902956017	-0.853232189	-0.725371653	-0.623692133	-0.841844035
3986	4106308	41	Corbélia (PR)	6.57	6.93	0.33	1.69	2.11	4.69	8.75	0.73	9.93	9.03	6.56	4.62	8.75	10.24	4.44	4.66	0.27	0.28	2.08	2.76	2.85	2.75	0.21	0.8	2.66	26.49	27.84	13.63	1.5	1.21	1.35	16.15	5.22	17.69	0	1.34	2.75	1.72	5.14	0.74	-0.48115996	-0.80033542	0.317209898	0.432087678	-0.119387136	-1.012327542
4273	4126900	41	Tapira (PR)	6.11	6.67	0.5	1.52	1.79	5.37	7.51	0.73	12.12	10.3	4.43	3.02	7.51	9.31	3.44	4.01	0.18	0.2	1.66	2.62	2.11	1.82	0.18	0.79	2.32	35.44	28.88	9.79	1.75	1.32	1.68	19.72	3.64	28.23	2.4	2.41	2.4	2.36	4.77	0.7	-0.740249475	-0.957284568	1.182319267	0.150990412	-0.383940577	-0.729574409
5021	4321667	43	Três Cachoeiras (RS)	5.18	6.61	0.06	0.89	0.94	4.48	7.58	0.73	3.46	4.1	2.36	2.4	7.58	8.74	3.94	4.81	0.07	0.11	2.69	2.84	1.58	1.92	0	0.35	3.4	19.59	22.86	11.5	1.1	1.03	1.25	14.72	3.26	27.9	5.88	1.47	0.74	0.46	4.39	0.72	-1.264060887	-0.993503602	-1.056787335	-0.890722985	-1.086660655	-1.099648362
2578	3130101	31	Igarapé (MG)	7.29	8.38	0.11	2.13	1.57	7.52	10.62	0.74	11.8	7.69	10.43	11.89	10.62	10.55	5.57	4.62	0.2	0.27	3.16	3.1	2.2	1.77	0.31	1.05	4.44	25.76	34.47	14.12	1.25	1.52	0.59	23.58	14.64	18.01	0	3.39	4.34	1.45	6.49	1.41	-0.075628545	0.074957904	-0.802343403	1.159633543	-0.565821068	0.164424466
2758	3145000	31	Nova Ponte (MG)	7.69	8.38	0.2	1.84	3.03	8.48	9.84	0.74	11.48	9.15	9.07	2.27	9.84	9.65	5.52	5.23	0.29	0.15	2.77	2.98	2.75	2.32	0.53	1.23	4.85	20.09	35.7	16.17	1.88	1.6	1.76	21.87	6.18	15.45	0.39	1.9	6.69	2.43	6.23	0.67	0.149666686	0.074957904	-0.344344325	0.680114678	0.641204007	0.563605358
2791	3147501	31	Passabém (MG)	5.24	6.46	0	0.95	0	3.95	7.19	0.74	19.58	18.73	4.54	21.69	7.19	9.82	2.89	3	0	0.12	2.98	0.53	1.12	1.66	0	1.7	3.4	46.89	24.8	6.96	1.08	0.3	0.3	29.41	11.29	31.72	10.33	0	4.83	0.6	3.51	1.27	-1.230266602	-1.084051187	-1.362120053	-0.791512186	-1.863786388	-1.32002948
3100	3200805	32	Baixo Guandu (ES)	6.27	7.51	0.38	1.92	0.88	5.61	9.19	0.74	10.58	11.84	7.74	5.46	9.19	9.55	4.47	4.5	0.25	0.13	3.28	3.44	1.68	1.21	0.36	0.84	4.09	31.76	29.52	9.59	2.27	1.83	1.31	20.51	10.28	17.4	1.7	1.7	5.83	1.89	5.71	1.02	-0.650131383	-0.45021809	0.57165383	0.812395744	-1.136264425	-0.629779186
3273	3501301	35	Álvares Machado (SP)	6.01	7.37	0.15	1.8	1.41	4.9	8.92	0.74	4.25	7.84	7.03	4.71	8.92	9.51	4.43	4.92	0.34	0.17	3.49	2.64	1.82	2.44	0.04	0.66	2.91	19.56	33.56	18.26	2.51	2.33	1.64	20.42	8.6	15.54	0.53	2.3	5.05	2.29	5.3	0.57	-0.796573283	-0.53472917	-0.598788257	0.613974144	-0.698097788	-0.925006721
3389	3511607	35	Cesário Lange (SP)	6.66	6.77	0.51	2.86	2.87	7.42	8.69	0.74	10.12	11.09	11.39	7.53	8.69	8.77	6.31	4.71	0.15	0.28	3.05	2.78	1.92	1.88	0.24	1.09	3.89	10.15	31.47	17.77	2.4	1.63	1.75	22.98	12.36	11.3	0.07	2.05	1.97	2.13	6.52	0.4	-0.430468533	-0.896919511	1.233208054	2.366698274	0.508927287	0.122843122
3782	3546900	35	Santa Lúcia (SP)	7.78	6.83	0.13	2.16	2.48	9.14	10.16	0.74	5.4	10.86	8.04	5.79	10.16	9.5	5.74	5.14	0.16	0.21	3.41	2.98	1.82	2.11	0.3	0.56	3.14	14.17	37.04	21.87	3.01	2.52	1.94	23.61	13.62	7.58	0.29	1.33	4.19	2.32	6.77	0.13	0.200358113	-0.860700477	-0.70056583	1.209238943	0.18650278	0.838042222
3829	3551207	35	Sarutaiá (SP)	6.91	8.12	0.34	0.47	3.12	5.94	8.96	0.74	18.16	9.68	5.14	11.26	8.96	9.71	3.36	4.51	0.42	0	1.88	1.77	2.2	2.51	0.59	2.36	2.85	29.23	43	11.84	2.84	0.97	1.07	18.87	17.73	15.37	0	2.13	6.06	2.16	5.25	0	-0.289659014	-0.081991244	0.368098685	-1.585198584	0.715609663	-0.492560754
4929	4316501	43	Salvador do Sul (RS)	5.03	6.08	0.05	0.52	0.58	3.69	6.97	0.74	1.91	2.58	11.63	1.98	6.97	7.87	5.13	4.91	0	0.08	3.47	3.61	0.88	0.5	0	0.69	3.47	13.42	31.15	14.32	0.69	0.63	0.61	8.1	0.69	7.3	8.14	0.11	0.16	0.74	2.92	0.61	-1.348546598	-1.313438403	-1.107676121	-1.502522917	-1.384283276	-1.428140972
4966	4318705	43	São Leopoldo (RS)	6.77	7.24	0.17	1.05	1.46	5.52	9.18	0.74	4.1	4.99	5.97	4.36	9.18	9.21	4.78	4.84	0.23	0.14	3.6	3.61	1.49	1.59	0.08	0.51	3.23	11.23	28.05	17.12	3.33	2.6	1.5	18.2	6.81	12.49	0.17	3.21	4.55	1.79	5.06	0.67	-0.368512345	-0.613203744	-0.497010684	-0.626160853	-0.656761313	-0.667202395
2630	3134905	31	Jacutinga (MG)	6.68	7.2	0.47	1.89	2.31	6.41	8.07	0.75	6.35	6.63	9.69	6.05	8.07	8.98	4.99	4.73	0.09	0.22	3.52	3.55	1.58	1.6	0.11	0.9	4.41	14.18	32.84	17.91	2.42	2.23	1.19	18.13	9.5	24.42	1.07	0.98	2.5	1.63	4.27	0.71	-0.419203772	-0.637349767	1.029652908	0.762790344	0.045958765	-0.297128442
2901	3157252	31	Santa Bárbara do Leste (MG)	6.96	8.06	0.42	2.1	1.56	6.76	10.45	0.75	37.94	14.39	6.95	15.18	10.45	9.85	4.55	5.16	0.73	0.71	1.49	1.44	3.36	3.35	0.52	1.75	4.99	31.47	41.78	8.72	1.38	1.04	1.29	19.6	12.52	22.93	0.16	1.78	4.95	1.8	7.49	0.74	-0.26149711	-0.118210278	0.775208976	1.110028143	-0.574088363	-0.151593741
2992	3164431	31	São Sebastião da Vargem Alegre (MG)	6.3	6.33	0.5	2.51	1.46	5.84	10.42	0.75	33.27	12.87	10.19	6.34	10.42	9.87	2.49	5.06	1.08	0.28	1.48	2.79	3.09	2.19	0.15	1.17	3.78	38.68	28.54	9.35	1.68	0.92	1.66	24.53	7.92	20.69	0	1.61	1.47	3.46	4.69	0.77	-0.633234241	-1.162525761	1.182319267	1.787968608	-0.656761313	-0.534142097
3108	3201506	32	Colatina (ES)	5.73	6.68	0.24	1.55	1.63	4.69	8.09	0.75	3.77	5.62	7.43	4.97	8.09	8.67	4.76	4.78	0.2	0.12	3.48	3.73	1.56	1.57	0.14	0.51	3.3	23.52	35.14	10.86	2.39	1.83	0.94	17.74	7.26	17.79	0.74	2.05	4.99	1.26	4.89	0.62	-0.954279945	-0.951248062	-0.140789179	0.200595812	-0.516217298	-1.012327542
3162	3205101	32	Viana (ES)	7.21	7.89	0.14	1.76	1.19	7.8	9.56	0.75	6.38	10	10.4	7.87	9.56	9.68	4.84	4.76	0.62	0.41	3.27	2.93	1.98	2.04	0.21	0.94	3.89	24.11	34.82	16.37	2.55	1.71	1.45	23.8	12.26	17.03	0.5	3.26	6.28	1.86	5.86	0.76	-0.120687591	-0.220830874	-0.649677043	0.547833611	-0.879978279	0.280852226
3172	3300258	33	Arraial do Cabo (RJ)	6.36	7.22	0	0.47	1.24	4.84	9.13	0.75	4.06	3.72	5.37	3.98	9.13	8.54	4.57	4.65	0.37	0.4	3.32	3.83	1.28	1.27	0.11	0.77	3.75	18.43	29.41	15.42	2.32	1.94	1.25	23.54	14.36	20.17	0.45	2.7	6.19	1.66	6.16	1.87	-0.599439956	-0.625276755	-1.362120053	-1.585198584	-0.838641804	-0.949955527
4054	4110656	41	Iracema do Oeste (PR)	5.57	6.9	0	0.99	2.1	3.57	7.96	0.75	21.89	11.29	5.57	8.4	7.96	8.71	2.27	5.45	0.37	0.64	3.33	3.75	2.33	1.35	0.64	0.14	2.85	43.68	25.79	6.41	1.22	1.24	1.37	16.15	10.34	24.43	0	4.8	5.08	2.5	4.98	0.59	-1.044398037	-0.818444937	-1.362120053	-0.725371653	-0.127654431	-1.478038583
4718	4306551	43	Dom Pedro de Alcântara (RS)	4.08	5.69	0	0.86	1.04	1.6	5.25	0.75	7.72	5.29	6.13	0.81	5.25	9.67	4.3	4.28	0.11	0	2.11	3.11	1.28	0.68	0	0.32	3.47	28.08	20.44	8.61	1.13	0.73	0.85	12.96	4.64	34.31	10.39	0.64	0.76	0.63	3.38	1.46	-1.883622771	-1.548862125	-1.362120053	-0.940328385	-1.003987705	-2.297191041
4840	4312476	43	Morro Reuter (RS)	4.19	5.64	0.13	0.39	0.27	2.01	6.72	0.75	1.09	1.86	5.45	1.91	6.72	7.72	4.95	5.7	0	0	4.73	4.34	0.29	0.6	0	0.51	2.75	12.22	44.25	22.3	0.96	0.44	0.59	6.74	1.26	9.59	1.08	0.86	0.28	0.48	2.82	0.13	-1.821666583	-1.579044653	-0.70056583	-1.71747965	-1.640569422	-2.126707534
539	2105302	21	Imperatriz (MA)	8.36	8.75	0.36	1.91	2.46	8.29	11.07	0.76	14.07	10.64	13.27	11.49	11.07	10.61	4.44	3.99	0.35	0.25	3.25	2.96	2.39	2	0.39	1.26	4.09	35.5	28.5	8.55	1.33	0.91	1.59	31.51	15.4	24.07	2.02	2.83	4.68	2.67	7.67	1.13	0.527036197	0.298308614	0.469876258	0.795860611	0.16996819	0.484600807
2312	3107109	31	Boa Esperança (MG)	6.46	7.49	0.4	1.78	1.96	4.74	9.42	0.76	12.84	7.08	11.3	10.92	9.42	9.86	4.27	4.17	0.35	0.13	3.06	2.95	1.48	1.51	0.18	1.35	3.52	31.03	35.67	10.56	1.65	1.07	0.86	22.64	8.8	12.87	0.18	0.28	9.96	2.02	5.37	0.43	-0.543116149	-0.462291102	0.673431403	0.580903878	-0.243396561	-0.99153687
2434	3117900	31	Congonhal (MG)	5.58	6.52	0.41	1.82	0.88	4.24	8.14	0.76	15.72	6.64	8.89	4.09	8.14	8.27	4.51	5.13	0.73	0.43	2.87	2.35	2.29	2.53	0.46	0.72	3.26	25.97	37.74	13.18	1.67	0.76	1.17	19.04	5.87	31.14	1.32	1.07	1.75	1.89	5.13	1.49	-1.038765656	-1.047832153	0.72432019	0.647044411	-1.136264425	-1.199443585
2599	3131901	31	Itabirito (MG)	6.51	6.98	0.28	1.9	1.42	5.26	8.58	0.76	6.45	4.67	11.03	8.8	8.58	8.87	4.65	4.48	0.19	0.22	2.82	2.52	2.15	2.18	0.03	0.72	3.18	21.33	34.12	16.31	1.83	1.04	0.54	21.99	6.86	8.54	0.18	0.6	6.25	0.98	4.05	0.75	-0.514954245	-0.770152892	0.062765966	0.779325477	-0.689830493	-0.775313887
2818	3149903	31	Perdões (MG)	6.07	6.72	0.21	1.87	1.22	3.91	8.6	0.76	13.57	4.54	8.03	5.65	8.6	8.73	4.31	4.29	0.14	0.24	3.27	3.23	1.24	1.76	0.04	0.47	3.3	35.5	33.07	8.71	2.46	0.9	1.17	17.33	8.52	15.83	0.68	0.4	11.6	1.46	4.03	0.52	-0.762778998	-0.927102039	-0.293455539	0.729720078	-0.855176394	-1.336662017
3117	3202405	32	Guarapari (ES)	6.98	7.73	0.2	1.61	1.71	6.43	9.54	0.76	8.44	8.44	8.66	7.45	9.54	9.32	4.86	4.8	0.33	0.16	3.22	3.6	1.98	1.34	0.25	0.88	3.9	22.21	36.13	11.9	2.37	2.55	1.49	22.04	12.25	20.4	0.27	2.86	5.85	2.56	6.08	1.05	-0.250232349	-0.317414965	-0.344344325	0.299806612	-0.450078937	-0.288812173
3292	3503109	35	Arandu (SP)	6.61	7.32	0.23	1.32	1.82	5.65	9.46	0.76	5.83	6.95	6.64	11.34	9.46	10.45	4.73	3.86	0.46	0.27	3.72	3.02	1.24	1.03	0.18	0.83	4.76	21.48	39.32	16.74	2.65	1.34	1.83	27.06	12.22	9.75	0.25	0.83	5.76	2.38	7.49	0.69	-0.458630437	-0.564911698	-0.191677966	-0.179712254	-0.359138692	-0.613146649
3766	3545308	35	Salto de Pirapora (SP)	6.61	7.35	0.18	1.7	2.03	6.37	9.66	0.76	7.56	11.32	9.57	9.67	9.66	9.84	4.58	4.29	0.34	0.4	2.56	2.57	2.3	2.2	0.24	0.79	3.21	15.31	24.25	20.79	2.45	2.07	1.31	26.85	20.64	15.62	0.26	3.88	2.61	2.27	6.22	0.16	-0.458630437	-0.546802181	-0.446121898	0.448622812	-0.185525496	-0.313760979
4012	4107702	41	Fênix (PR)	5.53	6.91	0.15	0.68	1.56	4.99	8.4	0.76	14.29	11.23	10.53	3.62	8.4	11.13	4.29	4.06	0.28	0.89	2.25	2.3	2.63	2.86	0.39	0.96	2.32	30.33	37.44	11.21	1.16	1.74	2.27	20.21	10.27	16.82	0.27	2.65	3.05	2.48	3.96	0.94	-1.06692756	-0.812408431	-0.598788257	-1.237960785	-0.574088363	-0.887583513
4096	4113809	41	Lupionópolis (PR)	5.55	7.4	0.16	1.18	1.93	5.31	8.51	0.76	8.09	14.11	3.48	2.7	8.51	8.88	4.07	4.65	0.27	0.28	2.87	3.32	1.89	2.11	0.23	1.29	3.11	30.95	41.88	8.96	2.56	2.36	1.07	19.73	7.9	17.78	0.63	3.62	1.6	0.62	4.33	1.17	-1.055662798	-0.516619653	-0.547899471	-0.41120412	-0.268198447	-0.754523215
4374	4204509	42	Corupá (SC)	6.74	6.83	0.33	2.16	1.75	4.67	8.19	0.76	3	5.71	9.33	5.74	8.19	8.72	5.01	5.02	0.06	0.24	3.27	3.02	1.32	1.74	0.26	0.51	3.31	8.63	28.61	19.94	2.9	0.8	0.95	14.13	2.65	11.9	0.98	0.51	0.03	1.24	4.88	0.5	-0.385409487	-0.860700477	0.317209898	1.209238943	-0.417009757	-1.02064381
4934	4316907	43	Santa Maria (RS)	5.83	6.25	0.13	1.02	1.21	4.66	8.05	0.76	4.24	3.13	6.18	4.66	8.05	8.25	4.25	4.02	0.36	0.26	2.99	3.2	1.68	1.39	0.15	0.31	2.14	17.73	24.42	12.66	3.06	2.55	1.09	14.62	7.2	16.31	1.1	2.64	5.04	1.35	3.73	1.24	-0.897956137	-1.210817806	-0.70056583	-0.675766253	-0.863443689	-1.024801945
4991	4320305	43	Selbach (RS)	5.07	6.13	0.25	0.46	0.66	3.54	6.69	0.76	2.69	3.33	4.94	4.88	6.69	8.46	3.17	5.36	0.13	0	3.72	3.53	0.48	1	0.07	0.56	1.84	18.2	26.39	13.44	1.36	0.68	0.81	11.03	1.33	14.63	0.41	0.16	3.15	0.57	2.26	0.66	-1.326017075	-1.283255875	-0.089900393	-1.601733717	-1.318144916	-1.490512986
2297	3105608	31	Barbacena (MG)	5.97	6.4	0.13	1.16	1.22	5.22	8.09	0.77	12.46	3.26	6.64	6.45	8.09	8.65	4.27	4.15	0.35	0.4	3.26	2.99	1.72	2.16	0.17	0.6	2.93	29.1	30.1	11.31	2.59	2.01	0.52	20.04	7.54	13.38	0.28	1.44	6.06	0.94	4.08	0.92	-0.819102806	-1.120270221	-0.70056583	-0.444274386	-0.855176394	-0.791946424
2934	3159902	31	Santo Antônio do Amparo (MG)	6.68	8.02	0.37	1.58	1.7	6.91	9.65	0.77	23.02	5.72	12.34	13.2	9.65	10.03	4.46	4.41	0	0.05	2.76	2.97	1.6	1.35	0.26	1.26	4.8	48.37	28.42	8.16	1.71	0.69	0.72	24.56	6.32	9.07	0.7	0.32	11.97	1.72	5.6	0.41	-0.419203772	-0.1423563	0.520765044	0.250201212	-0.458346232	-0.089221727
3674	3537008	35	Pedregulho (SP)	6.79	7.43	0.29	2.08	1.9	7.34	8.63	0.77	5.08	6.41	8.88	7.6	8.63	9.56	4.33	3.97	0.32	0.22	2.66	3.12	1.79	1.16	0.46	1.28	3.37	18.29	43.8	13.28	2.66	1.93	1.43	21.94	10.24	10.49	0.37	0.61	3.63	2.45	5.65	0.23	-0.357247583	-0.498510136	0.113654753	1.076957877	-0.293000332	0.089578048
3838	3552106	35	Socorro (SP)	5.45	6.06	0.13	1.17	0.63	3.81	6.96	0.77	6.22	4.26	7.69	6.56	6.96	7.72	4.11	4.27	0.3	0.23	3.03	3	1.37	1.22	0.3	1.17	2.98	20.06	32.4	13.22	2.57	2.25	0.73	19.74	9.59	24.43	0.82	1.75	1.7	1.26	3.73	0.99	-1.111986606	-1.325511414	-0.70056583	-0.427739253	-1.342946801	-1.37824336
4126	4116109	41	Moreira Sales (PR)	6.22	6.96	0.33	1.05	1.82	5.93	8.73	0.77	18.69	12.02	5.55	3.85	8.73	9.29	3.88	4.25	0.27	0.15	2.47	2.7	1.79	2.16	0.54	1.08	2.27	37.43	31.1	7.88	1.58	1.37	1.65	19.48	8.11	20.34	0.28	2.44	2.48	1.93	5.08	0.38	-0.678293287	-0.782225903	0.317209898	-0.626160853	-0.359138692	-0.496718888
4401	4206306	42	Guabiruba (SC)	5.92	6.64	0.28	2.74	0.67	4.48	7.8	0.77	0.92	2.42	6.24	3.23	7.8	9.25	5.04	5.59	0.17	0.22	3.55	3.66	1.82	1.82	0.09	0.24	4.45	8.19	27.02	23.53	1.98	1.16	1	7.44	1.96	14.8	0.73	1.11	0.8	0.83	4.74	0.61	-0.84726471	-0.975394085	0.062765966	2.168276674	-1.309877621	-1.099648362
5301	5203609	52	Brazabrantes (GO)	5.6	6.62	0.14	1.34	1.4	5.02	7.47	0.77	15.12	7.03	2.05	2.7	7.47	10.71	4.57	5.07	0.19	0.44	2.48	2.64	2.42	3.32	0.45	0.81	3.32	42.46	29.85	9.99	4.14	1.91	1.4	20.08	9.68	23.01	2.77	2.53	0.72	1.41	6.79	2.61	-1.027500895	-0.987467096	-0.649677043	-0.146641987	-0.706365083	-0.87510911
3663	3536109	35	Pardinho (SP)	7.43	8.24	0.35	1.64	1.71	7.24	10.46	0.78	6.67	9	5.24	6.24	10.46	9.87	5.6	5.15	0	0	3.13	2.68	2.23	2.31	0.24	1.38	3.86	14.34	38.56	17.32	2.19	1.91	2.57	24.06	9.63	16.31	0	1.23	1.39	3.72	9.06	0.74	0.003224786	-0.009553175	0.418987471	0.349412012	-0.450078937	0.047996705
4304	4200200	42	Agrolândia (SC)	7.24	7.01	0.05	1.36	1.12	6.27	8.17	0.78	4.17	9.32	5.25	3.22	8.17	9.63	5.01	5.42	0.11	0	3.63	2.99	1.67	1.84	0.09	0.74	4.37	23.24	29.25	14.39	2.51	0.97	1.54	16.09	3.75	10.53	6.66	1.78	0.38	1.86	3.82	0.34	-0.103790449	-0.752043375	-1.107676121	-0.113571721	-0.937849344	-0.355342322
4504	4213500	42	Porto Belo (SC)	6.5	7.86	0.23	1.79	0.87	5.87	9.2	0.78	2.23	8.42	7	6.11	9.2	9.8	4.67	4.67	0.39	0.24	3.04	3.2	2.02	2.11	0.41	0.76	3.95	11.64	31.45	15.65	2.75	2.6	1.94	18.17	8.31	21.98	0.35	1.83	2.37	2.32	5.8	0.6	-0.520586625	-0.238940391	-0.191677966	0.597439011	-1.14453172	-0.521667694
4798	4310801	43	Ivoti (RS)	5.9	6.37	0.07	0.79	0.53	2.35	7.35	0.78	2.23	4.15	5	2.76	7.35	8.51	5.36	5.77	0.12	0.08	4.61	4.5	0.94	0.87	0.19	0.27	3.76	9.57	37.22	19.37	1.92	0.98	1.28	10.1	3.11	8.03	0.12	1.26	1.1	1.13	3.55	0.5	-0.858529472	-1.138379738	-1.005898548	-1.056074318	-1.425619751	-1.985330968
2352	3110707	31	Cambuquira (MG)	5.95	7.1	0.08	1.09	1.92	4.55	8.81	0.79	13.22	3.77	9.4	10.5	8.81	9.3	4.04	3.72	0.41	0.09	2.33	2.89	2	1.74	0.24	1.62	2.79	37.42	35.35	9.02	2.88	2.19	0.51	23.47	12.89	12.1	0	0.76	10.94	1.6	4.67	0.58	-0.830367568	-0.697714823	-0.955009762	-0.56002032	-0.276465742	-1.070541422
2752	3144607	31	Nepomuceno (MG)	6.53	7.32	0.18	2.03	1.62	5.83	8.9	0.79	19.26	7.52	11.36	8.15	8.9	8.93	4.35	3.91	0.08	0.38	2.55	2.86	1.98	1.34	0.46	1.25	4.72	39.36	35.25	10.3	1.94	0.98	0.59	20.58	8.44	13.55	0	1.41	11.5	0.95	5.09	0.44	-0.503689483	-0.564911698	-0.446121898	0.99428221	-0.524484593	-0.538300231
2976	3162955	31	São José da Lapa (MG)	6.66	8.14	0.12	2	0.68	5.27	10.34	0.79	7.43	8.16	10.05	8.27	10.34	10.16	5.26	5.03	0.16	0.14	3.52	3.52	2.19	1.92	0.23	0.53	3.57	19.9	34.17	17.68	2.88	1.7	0.73	23.07	12.81	12.89	0.24	2.52	12.45	1.7	5.47	0.76	-0.430468533	-0.069918232	-0.751454616	0.94467681	-1.301610326	-0.771155752
3079	3171204	31	Vespasiano (MG)	7.29	8.45	0.28	1.86	1.98	6.13	11.07	0.79	8.57	7.53	12.49	9.91	11.07	10.26	5.17	4.9	0.53	0.32	3.45	3.45	2.13	1.77	0.33	0.7	4.67	20.09	36.23	15.8	2.34	1.57	1.19	24.89	17.93	15.21	0.04	4.03	10.83	2.21	6.44	0.77	-0.075628545	0.117213444	0.062765966	0.713184944	-0.226861971	-0.413556202
3145	3204203	32	Piúma (ES)	6.77	7.74	0.25	1.48	2.42	6.63	9.8	0.79	8.49	7.85	9.29	5.89	9.8	10.29	4.98	4.79	0.12	0.11	3.12	3.32	1.97	1.67	0.56	0.78	4.07	25.28	34.6	10.68	2.41	3.06	1.46	23.81	12.82	25.62	0.07	2.41	3	1.67	7.12	1.09	-0.368512345	-0.31137846	-0.089900393	0.084849879	0.13689901	-0.205649487
3254	3306107	33	Valença (RJ)	5.79	6.91	0.06	0.67	1.41	4.57	8.52	0.79	8.77	3.63	7.58	6.87	8.52	8.35	4.07	3.97	0.12	0.27	3.08	3.25	1.48	1.31	0.25	0.82	2.95	30.41	32.03	10.52	2.92	2.75	0.56	22.89	11.63	13.84	0.38	1.45	14.03	1.3	4.34	1.1	-0.92048566	-0.812408431	-1.056787335	-1.254495918	-0.698097788	-1.062225153
3836	3551900	35	Severínia (SP)	7.41	7.32	0.38	2.38	2.08	9.37	9.94	0.79	9.52	13.29	8.62	5.77	9.94	9.53	5.42	5.21	0.11	0.49	2.75	2.65	2.1	2.68	0.44	1.29	3.27	21.95	31.72	15.78	2.54	1.2	2.15	23.04	12.39	9.16	0	1.79	4.64	2.97	6.8	0.32	-0.008039976	-0.564911698	0.57165383	1.573011876	-0.144189021	0.933679311
4546	4216354	42	São João do Itaperiú (SC)	6.71	8.33	0.08	2.38	0.8	5.5	8.92	0.79	1.74	7.66	13.33	10.05	8.92	10.63	4.09	5.62	0	0	1.5	2.13	3.33	2.12	0.47	1.06	2.06	14.46	25.77	20.76	0.9	0.74	0.57	18.37	2.53	25.51	1.67	0.56	1.26	0.52	5.49	0.4	-0.402306629	0.044775376	-0.955009762	1.573011876	-1.202402786	-0.675518663
1505	2604106	26	Caruaru (PE)	7.6	8.19	0.33	1.75	2.26	7.41	9.68	0.8	21.43	8.49	9.81	8.18	9.68	9.85	4.54	4.25	0.48	0.31	3.58	3.43	2.14	1.91	0.83	1.71	3.67	26.8	36.3	10.26	1.29	1.46	1.71	23.35	14.38	31.85	2.57	3.66	2.97	1.96	5.44	1.14	0.098975259	-0.039735704	0.317209898	0.531298478	0.00462229	0.118684988
2435	3118007	31	Congonhas (MG)	6.59	7.06	0.32	1.58	1.31	5.74	8.9	0.8	11.27	4.88	10.34	8.99	8.9	9.95	4.22	4.59	0.3	0.23	2.92	2.49	2.07	2.68	0.18	0.45	2.89	26.55	28.4	12.93	2.27	1.49	0.52	22.03	7.01	13.39	0.83	0.75	7.78	1.2	4.67	0.6	-0.469895199	-0.721860846	0.266321112	0.250201212	-0.780770739	-0.57572344
3380	3510708	35	Cardoso (SP)	6.1	6.25	0.11	1.51	1.24	5.93	6.92	0.8	5.1	9.22	4.4	4.79	6.92	8.47	3.41	3.79	0.33	0.14	2.48	2.65	1.68	1.65	0.18	0.28	2.09	31.08	31.67	11.6	3.25	3.09	1.01	16.88	5.29	14.73	0	0.91	4.67	1.58	4.45	0.78	-0.745881856	-1.210817806	-0.802343403	0.134455279	-0.838641804	-0.496718888
3944	4103206	41	Bom Sucesso (PR)	7.07	7.39	0.19	2.02	2.84	7.37	9.35	0.8	11.03	10.03	6.14	6.65	9.35	10.34	4.21	4.71	0.39	0.33	2.79	2.99	1.64	2.52	0.38	1.32	2.6	32.86	41.06	8.31	3.28	1.46	1.57	18.31	9.33	14.56	0	1.83	9.35	2.71	4.79	0.74	-0.199540922	-0.522656159	-0.395233111	0.977747077	0.484125402	0.102052451
4398	4206009	42	Governador Celso Ramos (SC)	5.26	6.69	0.17	1.95	1.38	5.35	8.61	0.8	2.48	11.89	8.08	2.79	8.61	9.66	5.15	5.27	0.37	0.5	2.73	1.74	3.03	3.43	0.08	0.96	3.87	13.41	34.23	15.98	1.16	1.2	2.08	16.25	3.51	18.45	0.09	1.59	0.75	1.8	6.28	1.08	-1.219001841	-0.945211556	-0.497010684	0.862001144	-0.722899674	-0.737890678
3115	3202207	32	Fundão (ES)	6.81	7.95	0.14	1.61	1.39	6.54	9.2	0.81	8.88	10.64	8.16	8.12	9.2	8.96	4.71	4.47	0.22	0.34	3.4	2.91	1.5	1.76	0.25	1.22	3.93	30.53	30.23	10.54	2.98	1.33	1.16	22.06	10.16	15.57	0.9	1.96	6.77	1.68	6.75	1.89	-0.345982822	-0.18461184	-0.649677043	0.299806612	-0.714632378	-0.243072696
3258	3500105	35	Adamantina (SP)	5.1	5.64	0.13	0.92	1.05	3.53	6.39	0.81	2.77	6.21	5.45	2.48	6.39	7.61	3.91	4.07	0.17	0.11	3.03	3.37	1.24	1.34	0.1	0.48	1.68	21.16	29.51	17.4	3.08	1.57	0.32	13.67	4.94	13.03	0.25	1.71	2.53	0.77	3.48	0.5	-1.309119933	-1.579044653	-0.70056583	-0.841117586	-0.99572041	-1.494671121
3699	3539509	35	Pitangueiras (SP)	7.63	8.23	0.44	1.37	3.45	7.51	10.57	0.81	7.28	12.53	9.91	6.61	10.57	9.92	5.23	5.43	0.6	0.3	2.65	2.75	2.21	2.19	0.44	1.25	3.27	15.11	27.15	17.93	2.75	2.08	2.01	22.88	14.88	10.02	0.27	2.87	4.03	2.99	5.9	0.57	0.115872401	-0.015589681	0.876986549	-0.097036587	0.988430399	0.160266331
4147	4117453	41	Ouro Verde do Oeste (PR)	6.28	7.2	0.2	1.82	1.75	6.01	8.48	0.81	7.74	9.85	8.59	6.33	8.48	10.45	4.75	4.23	0.44	0.53	2.64	2.31	2.14	2.34	0.36	0.72	2.65	29.81	30.28	11.61	1.02	1.22	1.24	19.38	6.77	17.91	0.89	1.83	6.36	1.88	5.64	1.68	-0.644499002	-0.637349767	-0.344344325	0.647044411	-0.417009757	-0.463453814
4278	4127403	41	Terra Roxa (PR)	6.31	6.88	0.13	1.53	1.18	5.63	8.25	0.81	7.62	11.1	6.63	4.46	8.25	9.33	4.38	4.82	0.34	0.31	3.59	3.56	1.55	1.55	0.32	0.69	2.54	32.96	33.95	8.55	2.14	1.16	1.2	15.25	5.99	23.74	0.29	2.24	6.67	1.62	4.81	0.99	-0.62760186	-0.830517948	-0.70056583	0.167525545	-0.888245574	-0.621462917
4432	4208609	42	Jaborá (SC)	5.5	5.99	0.52	1.58	1.3	4.08	7.96	0.81	3.45	8.36	3.88	6.14	7.96	9.63	4.24	5.65	0	0	3.74	3.37	0.98	0.76	0	0.73	2.2	13.49	17.09	10.01	1.48	0.7	1.04	6.74	6.24	26.11	0.5	1.15	1.23	1.37	2.86	1.12	-1.083824702	-1.367766954	1.28409684	0.250201212	-0.789038034	-1.265973734
2889	3156205	31	Rochedo de Minas (MG)	6.39	7.99	0.11	1.35	1.69	6.4	9.54	0.82	16.49	9.32	4.98	9.93	9.54	9.65	5.93	4.32	0.36	0.76	4.28	1.34	2.51	2.6	0.49	0.93	2.27	40.48	34.68	10.24	0.79	2.45	0.86	17.55	1.54	22.34	0.75	1.09	6.63	2.86	3.46	1.14	-0.582542814	-0.160465818	-0.802343403	-0.130106854	-0.466613527	-0.301286576
2895	3156700	31	Sabará (MG)	6.88	7.82	0.16	1.24	1.78	6.24	9.98	0.82	7.44	7.04	10.61	9.52	9.98	9.79	4.91	4.63	0.5	0.32	3.79	3.51	1.64	1.64	0.26	0.81	3.56	19.56	37.1	15.49	2.4	1.85	0.85	23.78	17.32	13.41	0.12	4.04	12.47	1.73	5.73	0.91	-0.306556156	-0.263086414	-0.547899471	-0.31199332	-0.392207872	-0.367816725
3015	3166204	31	Senhora dos Remédios (MG)	5.8	7.16	0.22	1.29	0.74	3.62	7.64	0.82	38.71	10.24	8.76	23.11	7.64	8.59	4.09	4.16	0.6	0.71	2.68	1.71	1.93	2.45	0.86	2.23	5.57	41.37	20.79	5.1	1.04	0.31	0.2	24.34	7.91	25.6	16.54	0.37	5.37	0.43	4.3	0.92	-0.914853279	-0.661495789	-0.242566752	-0.229317654	-1.252006556	-1.457247912
3354	3508504	35	Caçapava (SP)	6.91	6.97	0.23	1.59	1.57	5.73	8.53	0.82	4.17	3.41	9.11	7.4	8.53	8.89	4.94	4.38	0.22	0.35	3.19	2.7	2.03	2.1	0.16	0.46	2.52	12.99	21.64	14.33	2.99	2	0.88	24.91	13.75	11.43	0.2	1.54	2.59	1.75	5.37	0.75	-0.289659014	-0.776189397	-0.191677966	0.266736345	-0.565821068	-0.579881574
4155	4118204	41	Paranaguá (PR)	7.84	8.68	0.23	1.56	2.19	7.62	10.78	0.82	6.13	8.01	9.06	7.86	10.78	10.5	5.1	4.81	0.33	0.35	2.77	2.94	2.66	2.33	0.24	0.74	3.4	14.62	29.12	15.08	2.68	2.11	1.67	22.73	15.44	16.98	0.29	5.01	2.7	2.58	6.9	1.09	0.234152398	0.256053075	-0.191677966	0.217130945	-0.053248776	0.206005809
4174	4119657	41	Pitangueiras (PR)	6.22	7.64	0.31	2.76	0	5.02	8.93	0.82	8.38	11.28	8.15	6.96	8.93	9.51	6.11	4.65	0	0	3.11	3.34	1.08	2.66	0.4	1	4.7	28.42	38.59	9.65	2.49	1.22	1.93	32.42	9.84	16.61	0.34	4.94	9.5	2.77	4.62	0.97	-0.678293287	-0.371743516	0.215432325	2.201346941	-1.863786388	-0.87510911
2300	3106002	31	Bela Vista de Minas (MG)	7.47	7.86	0.16	1.21	1.3	6.97	9.53	0.83	14.47	8.92	12.01	12.18	9.53	9.18	3.97	4.59	0.55	0.25	2.64	2.84	2.3	2.19	0.14	1.11	4.02	32.13	35.43	10	2.87	2.12	0.78	19.96	12.22	10.89	0.24	0.96	15.19	0.78	4.04	1.55	0.025754309	-0.238940391	-0.547899471	-0.36159872	-0.789038034	-0.064272921
2400	3115102	31	Cássia (MG)	6.04	7.37	0.27	1.43	1.75	4.98	8.51	0.83	8.14	7.58	9.09	3.13	8.51	9.24	4.46	3.98	0.23	0.35	2.35	3.02	2.25	1.29	0	1.09	4.22	25.94	38.45	12.95	2.86	1.97	0.88	21.55	6.19	10.77	0	1.03	5.53	2.35	5.27	0.59	-0.779676141	-0.53472917	0.01187718	0.002174213	-0.417009757	-0.891741647
3692	3538808	35	Piraju (SP)	6.09	7.01	0.25	0.95	1.8	5.51	7.99	0.83	5.6	4	6.16	7.18	7.99	8.54	3.98	4.1	0.2	0.19	2.86	2.75	1.49	1.67	0.17	1.04	2.41	24.55	28.65	14.05	2.43	1.96	1.06	22.62	8.31	10.17	0.53	1.94	2.31	1.35	5.38	0.41	-0.751514237	-0.752043375	-0.089900393	-0.791512186	-0.375673282	-0.671360529
4017	4107900	41	Floresta (PR)	6.06	6.54	0.24	2.05	2.12	5.64	7.63	0.83	6.55	10.97	7.9	1.67	7.63	8.79	4.55	4.73	0.26	0.11	3.54	3.33	1.2	1.53	0.1	0.62	2.85	21.88	40.34	11.26	2.22	2.25	1.17	16.61	2.53	22.38	0	1.04	2.82	1.43	5.93	0.87	-0.768411379	-1.035759142	-0.140789179	1.027352477	-0.111119841	-0.617304783
5478	5220108	52	São Luís de Montes Belos (GO)	6.12	6.41	0.3	2.25	1.29	5.39	8.15	0.83	11.17	11.95	4.07	1.63	8.15	9.11	4.24	4.48	0.42	0.32	3.5	3.32	1.66	2.15	0	0.68	3.75	39.29	28.2	7.43	1.92	1.9	1.05	11.41	2.99	14.03	0.08	1.38	2.29	2.65	6.34	0.64	-0.734617095	-1.114233716	0.164543539	1.358055143	-0.797305329	-0.721258141
2538	3127008	31	Fronteira (MG)	8.59	7.55	0.33	2.26	3.15	9.66	8.31	0.84	5.08	8.64	6.94	6.31	8.31	9.55	5.35	4.13	0.28	0.31	2.11	1.76	1.86	3.55	0.56	1.02	2.59	21.02	34.32	14.47	3.07	2.32	1.24	21.11	10.3	15.88	0.12	2.58	5.38	2.48	5.45	0.91	0.656580955	-0.426072068	0.317209898	1.374590276	0.740411548	1.054265206
2594	3131406	31	Ipiaçu (MG)	5.61	6.96	0	0.89	1.9	6.3	7.48	0.84	19.45	9.78	3.39	4.03	7.48	9.26	4.27	5.62	0.17	0.03	3.06	2.45	1.24	1.92	0.8	1.06	4.11	35.29	30.2	12.32	2.35	1.09	1.11	14.99	5.49	13.65	0	1.18	6.33	2.43	6.83	0.34	-1.021868514	-0.782225903	-1.362120053	-0.890722985	-0.293000332	-0.342867919
2692	3139508	31	Manhumirim (MG)	7	8.18	0.26	1.6	1.02	6.14	10.09	0.84	19.59	8.73	10.49	9.72	10.09	9.56	3.96	4.06	0.26	0.33	2.61	2.55	1.96	2.01	0.7	1.05	4.45	30.83	33.94	9.4	1.85	2.11	1.24	20.97	10.31	11.14	1.71	1.16	8.22	1.68	5.45	0.12	-0.238967587	-0.04577221	-0.039011607	0.283271479	-1.020522295	-0.409398068
3026	3167202	31	Sete Lagoas (MG)	6.3	7	0.11	1.18	1.18	5.49	8.83	0.84	6.64	5.46	9.56	10.25	8.83	9.39	4.72	4.64	0.23	0.29	3.66	3.52	1.57	1.77	0.15	0.66	3.17	24.66	34.44	13.22	2.54	1.94	0.6	21.37	11.36	15	0.32	2.36	7.03	1.16	4.08	1.17	-0.633234241	-0.75807988	-0.802343403	-0.41120412	-0.888245574	-0.679676798
3910	4100707	41	Alto Piquiri (PR)	6.78	6.82	0.16	1.58	3.29	6.05	8.93	0.84	15.35	12.5	8.09	8.17	8.93	10.08	4.07	4.5	0.56	0.33	2.69	2.5	2.07	2.4	0.66	1.21	3.14	42.02	29.98	8.07	1.1	1.21	1.45	20.42	9.01	14.17	0	3.75	2.44	1.88	5.65	0.95	-0.362879964	-0.866736983	-0.547899471	0.250201212	0.856153678	-0.446821277
4082	4112959	41	Juranda (PR)	5.5	7.85	0.22	1.52	1.61	4.73	9.16	0.84	13.82	11.48	6.66	6.6	9.16	10.2	4.51	5.32	0	0.27	2.5	2.59	2.72	3.31	0.34	0.88	3.22	34.02	32.18	7.79	1.27	1.71	1.48	19.04	13.25	20.51	0.33	6.34	1.41	1.96	6.36	1.13	-1.083824702	-0.244976897	-0.242566752	0.150990412	-0.532751888	-0.995695005
4187	4120507	41	Primeiro de Maio (PR)	5.56	6.43	0.07	1.16	0.85	3.58	7.71	0.84	5.73	7.11	5.37	4.22	7.71	8.94	3.96	4.25	0.35	0.32	2.98	2.85	1.59	2.09	0.11	0.7	2.31	38.01	32.97	8.44	1.76	1.56	1.16	16.32	8.84	19.12	0.44	1.46	2.45	1.51	4.56	1.42	-1.050030418	-1.102160704	-1.005898548	-0.444274386	-1.16106631	-1.473880449
4286	4127957	41	Tupãssi (PR)	6.43	7.34	0.24	1.2	1.41	4.83	7.27	0.84	6.2	11.04	5.6	2.78	7.27	8.64	4.23	4.38	0.56	0.24	2.76	3	2.14	1.79	0.16	0.38	1.51	27.97	29.95	6.71	1.52	1.35	1.3	11.74	4.91	25.52	1.96	2.61	3.25	1.09	4.46	1.33	-0.560013291	-0.552838687	-0.140789179	-0.378133853	-0.698097788	-0.954113662
4705	4306007	43	Crissiumal (RS)	5.12	6.29	0.13	0.76	0.83	3.51	7.05	0.84	5.78	10.35	8.35	6.04	7.05	8.3	3.36	3.79	0.45	0.41	3.06	3.11	0.41	1	0.14	0.17	2.27	24.9	21.31	7.72	1.01	0.9	0.8	7.54	3.81	25.09	1.85	1.75	2.18	1.3	2.63	0	-1.297855171	-1.186671784	-0.70056583	-1.105679718	-1.1776009	-1.502987389
5006	4321006	43	Tapera (RS)	6.27	6.92	0.53	1.22	1.36	4.33	7.65	0.84	5.28	4.55	5.86	2.08	7.65	8.98	4.32	4.15	0.36	0.23	3.41	4.13	0.97	1.12	0.04	0.62	2.6	26.3	27.98	10.45	1.99	1.76	1.23	12.86	5.03	11.09	1.5	2.74	1.08	1.09	4.41	2.35	-0.650131383	-0.806371926	1.334985627	-0.345063587	-0.739434264	-1.162020377
5361	5209150	52	Gouvelândia (GO)	7.78	7.5	0.26	1.21	3.86	6.78	7.53	0.84	15.78	12.01	8.77	2.9	7.53	9.05	4.39	5.22	0.72	0.49	1.84	2.48	2.98	2.24	0.86	1.32	3.52	35.65	36.64	9.09	2.73	1.74	1.8	16.38	7.33	28.78	1.04	6.71	2.02	3.6	6.24	1.25	0.200358113	-0.456254596	-0.039011607	-0.36159872	1.327389495	-0.143277473
3404	3513207	35	Cristais Paulista (SP)	6.43	7.58	0.45	2.32	1.73	7.25	9.15	0.85	4.45	6.66	13.18	8.38	9.15	9.47	4.6	4.48	0.32	0	2.04	1.63	1.8	2.53	0.5	1.08	3.41	20.7	39.55	14.58	2.52	1.67	1.17	21.71	9.79	12.13	0	0.85	6.32	1.12	5.15	0.71	-0.560013291	-0.407962551	0.927875335	1.473801076	-0.433544347	0.052154839
4068	4111704	41	Jaboti (PR)	6.09	7.63	0.24	1.7	1.74	4.97	9.26	0.85	15.53	21.36	6.14	7.41	9.26	8.87	4.43	4.34	0.44	0.47	2.13	2.82	2.58	1.57	0.37	0.96	3.19	36.72	22.96	7.36	0.23	0.56	0.99	20.08	8.64	27.55	3.53	1.58	5.42	0.69	8.7	0.18	-0.751514237	-0.377780022	-0.140789179	0.448622812	-0.425277052	-0.895899781
4565	4217808	42	Taió (SC)	6.31	7.46	0.43	2.02	1.33	4.89	8.37	0.85	1.62	4.9	7.42	4.62	8.37	9.6	4.49	4.58	0.22	0.3	2.88	2.67	1.79	1.59	0.07	0.74	3.04	13.83	30.34	12.21	2.31	1.39	1.34	13.98	2.97	12.32	5.1	1.24	0.48	2.1	5.06	0.51	-0.62760186	-0.480400619	0.826097762	0.977747077	-0.764236149	-0.929164856
2362	3111606	31	Campos Gerais (MG)	6.71	8.04	0.36	1.66	1.66	5.49	9.89	0.86	17.64	7.24	9.37	9.61	9.89	10.12	5.03	4.57	0.28	0.36	3.02	2.88	2.09	1.85	0.27	1.4	5.05	30.32	38.34	11.61	2.7	0.7	0.79	21.5	9.26	11.46	0.78	0.61	8.5	1.89	6.86	0.59	-0.402306629	-0.130283289	0.469876258	0.382482278	-0.491415413	-0.679676798
2437	3118205	31	Conquista (MG)	6.33	7.51	0.2	1.22	1.82	6.2	7.64	0.86	7.66	5.87	8.53	8.62	7.64	9.69	3.85	4.67	0.22	0.09	1.83	2.12	2.98	2.15	0.15	1	3.13	25.01	37.85	15.02	3.06	1.66	1.04	19.15	6.14	11.29	0	0.29	6.01	1.27	3.6	0.69	-0.616337099	-0.45021809	-0.344344325	-0.345063587	-0.359138692	-0.384449262
3152	3204609	32	Santa Teresa (ES)	5.77	6.56	0.2	1.91	1.24	5.05	7.78	0.86	6.17	7.49	8.4	8.68	7.78	8.34	4.66	4.71	0.24	0.13	2.88	3.16	1.65	1.57	0.21	0.88	3.79	25.97	26.04	8.35	0.98	1.11	1.13	18.49	3.48	12.64	0.83	0.6	3.69	1.37	4.66	1.17	-0.931750422	-1.02368613	-0.344344325	0.795860611	-0.838641804	-0.862634707
3154	3204708	32	São Gabriel da Palha (ES)	6.52	7.07	0.21	2.38	1.18	6.92	8.45	0.86	5.52	9.32	7.62	5.46	8.45	9.04	4.92	4.47	0.22	0.23	3.32	3.39	1.5	1.51	0.23	0.59	4.02	24.09	33.3	11.02	1.8	1.32	1.47	16	6.52	14.65	0.06	1.72	2.95	1.95	5	1.01	-0.509321864	-0.71582434	-0.293455539	1.573011876	-0.888245574	-0.085063593
3595	3530003	35	Mira Estrela (SP)	5.07	6.52	0.39	1	0.32	3.06	6.78	0.86	1.26	8.9	1.64	5.67	6.78	7.43	4.67	4.04	0	0	2.45	2.68	2.4	2.35	0.09	1.04	2.07	29.62	35.84	10.32	2.78	0.88	1.13	17.07	2.66	19.59	1.27	0.72	3.57	2.51	6.29	0	-1.326017075	-1.047832153	0.622542617	-0.708836519	-1.599232947	-1.690103433
5302	5203807	52	Britânia (GO)	6.36	8.01	0.34	1.1	2.03	7.24	8.94	0.86	6.57	11.27	6.35	6.63	8.94	9.83	5.42	4.61	0.15	0.29	2.72	2.54	2.3	2.54	0.69	1.97	4.11	33.21	37.03	8.9	1.25	1.16	1.7	17.89	8.02	17.81	1.45	3.06	11.3	3.44	7.15	0.57	-0.599439956	-0.148392806	0.368098685	-0.543485186	-0.185525496	0.047996705
1562	2608800	26	Lajedo (PE)	8.06	9.06	0.34	1.98	2.13	6.73	10.24	0.87	41.94	13.34	12.32	12.08	10.24	9.71	4.01	3.38	0.4	0.35	2.81	2.69	1.83	1.43	0.67	2.37	3.5	43.61	18.65	4.26	1.22	0.54	1.66	24.5	12.18	30.37	11.16	1.32	1.45	2.17	5.24	1.39	0.358064774	0.485440291	0.368098685	0.911606544	-0.102852546	-0.164068144
2464	3120706	31	Cruzeiro da Fortaleza (MG)	7.15	8.26	0.35	0.48	1.51	5.96	10.42	0.87	9.16	8.67	8.4	5.12	10.42	9.01	6.5	5.51	0	0.51	3.12	2	2.21	2.36	0	1.15	3.58	21.64	40.37	12.51	0.12	0.37	0.9	14.3	5.1	12.84	0.41	0.51	8.47	1.96	5.58	0.92	-0.154481876	0.002519836	0.418987471	-1.568663451	-0.615424838	-0.484244485
2890	3156304	31	Rodeiro (MG)	6.65	7.41	0.37	1.91	1.66	6.41	9	0.87	3.32	4.99	11.64	6.35	9	8.83	5.39	5.88	0.35	0	3.16	1.64	2.54	2.24	0.18	0.71	5.33	28.19	39.5	10.1	2.1	1.45	1.23	15	4.99	18.39	2.1	0	9.25	1.13	5.22	1.16	-0.436100914	-0.510583147	0.520765044	0.795860611	-0.491415413	-0.297128442
3557	3526506	35	Lavínia (SP)	3.11	3.46	0.05	0.47	0.61	3.41	8.05	0.87	6.05	7.13	4.45	2.28	8.05	8.59	5.09	4.82	0.11	0.44	1.94	2.24	1.7	2.6	0.09	1.12	1.85	24.83	33.07	12.24	1.84	1.58	0.75	13.72	4.44	11.51	0.56	0.39	2.55	1.85	5.67	1.24	-2.429963706	-2.895002892	-1.107676121	-1.585198584	-1.359481391	-1.544568732
3604	3530904	35	Mombuca (SP)	7.41	7.41	0.65	1.85	1.99	4.71	9.56	0.87	8.1	13.14	14.26	10.44	9.56	10.62	4.31	5.56	0.19	0	2.73	3.88	2.44	1.28	0.31	2.31	2.93	13.31	37.57	17.09	2.69	1.54	0.39	22.56	21.49	11.2	0.75	1.45	4.59	2.02	5.4	0.69	-0.008039976	-0.510583147	1.945651063	0.696649811	-0.218594676	-1.004011273
3885	3556008	35	Urupês (SP)	5.12	5.78	0.41	1.27	1.29	4.38	6.46	0.87	2.4	6.75	3.13	2.71	6.46	7.36	4.16	4.39	0.23	0.17	2.86	3.06	1.37	1.5	0.07	0.78	1.88	21.39	37.68	12.89	2.81	1.24	1.1	18.98	4.93	20.95	0	1.36	2.11	1.65	3.9	0.77	-1.297855171	-1.494533574	0.72432019	-0.26238792	-0.797305329	-1.141229705
4095	4113759	41	Lunardelli (PR)	6.32	7.11	0.31	1.71	2.25	5.58	8.31	0.87	17.99	16.14	6.2	5.56	8.31	8.91	3.88	3.99	0.08	0.23	2.51	3.17	1.96	1.71	0.93	1.42	1.91	43.46	22.51	6.22	0.61	0.89	1.52	17.3	10.93	17.95	0.82	5.7	2.94	2.18	5.04	1.37	-0.621969479	-0.691678318	0.215432325	0.465157945	-0.003645005	-0.642253589
4146	4117404	41	Ourizona (PR)	5.17	6.68	0.61	1.11	2.23	4.5	6.51	0.87	8.04	9.7	11.33	1.97	6.51	8.51	3.71	4.32	0.23	0.15	1.77	2.53	1.98	2.32	0.09	0.94	2.3	25.12	35.69	15.36	1.21	0.52	0.81	14.73	2.75	16.75	0.73	1.07	1.67	0.21	6.11	0.3	-1.269693268	-0.951248062	1.742095918	-0.526950053	-0.020179596	-1.091332093
4566	4217907	42	Tangará (SC)	6.22	6.7	0.13	1.58	0.88	7.76	7.82	0.87	3.83	6.15	5.36	2.17	7.82	9.31	4.08	5	0.35	0.19	3.01	2.87	1.39	1.92	0.22	0.48	4.26	14.25	24.91	12.66	1.12	0.63	1.06	8.86	4.63	23.97	1.1	1.48	1.37	1.91	4.13	0.44	-0.678293287	-0.939175051	-0.70056583	0.250201212	-1.136264425	0.264219689
4764	4309100	43	Gramado (RS)	6.06	6.82	0.42	1.54	1.15	4.67	7.98	0.87	2.53	3.42	5.3	2.92	7.98	8.39	4.91	5.31	0.09	0	4.09	4.1	1.08	1.08	0.08	0.54	3.2	11.68	30.5	17.35	2.86	1.45	1.21	13.11	2.82	13.57	0.43	0.5	2.14	1.52	4.06	0.48	-0.768411379	-0.866736983	0.775208976	0.184060679	-0.913047459	-1.02064381
2567	3129202	31	Heliodora (MG)	6.38	6.86	0.2	1.77	1.83	6.36	8.54	0.88	13.83	6.93	9.74	6.2	8.54	9.35	3.81	4.32	0.3	0.24	1.21	2.2	3.07	2.38	0.46	1.58	3.94	37.57	30.65	10.18	0.99	1.32	0.82	20.97	5.69	28.61	0.93	0.46	3.98	3.05	4.1	0	-0.588175195	-0.84259096	-0.344344325	0.564368745	-0.350871397	-0.317919113
3430	3515194	35	Espírito Santo do Turvo (SP)	8.02	8.58	0.48	2.58	1.77	9.71	9.6	0.88	9.01	17.92	12.26	5.75	9.6	10.74	4.95	5.4	0	0.16	2.57	2.04	2.65	2.63	0.28	1.66	3.55	20.28	31.61	14.46	2.56	2.83	1.41	31.66	5.99	9.32	0.3	0.86	0.94	2.04	6.1	1.18	0.335535251	0.195688018	1.080541694	1.903714542	-0.400475167	1.075055877
3791	3547700	35	Santo Anastácio (SP)	6.36	6.21	0.25	1.03	1.08	3.95	7.81	0.88	5.86	6.95	3.48	3.42	7.81	8.74	4.29	4.18	0.12	0.37	2.8	4.11	1.81	1.18	0.17	0.45	2.45	28.41	26.13	13.93	3.4	2.26	0.96	18.2	6.4	14.47	0	0.83	2.91	1.38	4.37	0.74	-0.599439956	-1.234963829	-0.089900393	-0.659231119	-0.970918525	-1.32002948
3934	4102703	41	Barra do Jacaré (PR)	5.04	5.94	0	1.52	0.86	5.7	6.23	0.88	5.9	10.83	9.73	5.04	6.23	9.57	3.49	3.13	0	0	1.07	2.84	2.46	2.21	0.14	0.46	1.32	35.81	29.94	11.11	2.83	0.35	0.4	15.08	4.59	24.18	0	2.17	2.69	0.94	2.62	0	-1.342914218	-1.397949483	-1.362120053	0.150990412	-1.152799015	-0.592355977
4470	4211306	42	Navegantes (SC)	7.68	7.96	0.31	1.13	2.22	7.46	10.49	0.88	3.74	7.05	8.72	6.57	10.49	10.64	4.95	4.99	0.36	0.29	2.81	2.92	2.23	2.42	0.21	1.28	4.08	12.89	31.1	19.46	2.71	2.73	1.62	20.73	9.78	17.69	0.28	2.37	1.85	2.2	7.25	0.75	0.144034305	-0.178575335	0.215432325	-0.493879786	-0.028446891	0.13947566
5043	4322541	43	Vale Real (RS)	5.89	6.45	0	0.56	0.68	4.09	7.72	0.88	1.51	3.86	5.71	3.14	7.72	8.43	5.74	5.96	0	0	4	4.3	1.53	0.65	0	0.37	4.53	5.14	38.19	20.21	1.22	1.19	1.26	13.59	2.08	11.24	2.2	0.75	0.52	1.12	4.78	0.43	-0.864161852	-1.090087693	-1.362120053	-1.436382384	-1.301610326	-1.2618156
2369	3112208	31	Capela Nova (MG)	5.31	6.62	0.18	1.43	1.44	2.54	8.12	0.89	42.92	16.41	8.56	15.92	8.12	7.63	4.54	4.71	0.34	0.33	1.79	1.65	2.33	3.16	0.46	1.05	5.23	50.8	20.67	7.67	1.07	0.37	0.68	24.48	8.02	26.33	7.01	0	5.18	1.32	2.05	1.09	-1.190839937	-0.987467096	-0.446121898	0.002174213	-0.673295903	-1.906326416
2495	3123205	31	Dores do Indaiá (MG)	5.2	6.8	0.23	0.76	1.08	4.38	7.94	0.89	12.65	6.21	4.95	5.75	7.94	8.98	3.74	4.2	0.26	0.22	3.02	2.99	1.62	1.77	0.29	1.05	3.76	40.51	31.1	8.07	3.02	1.59	0.96	18.2	9.4	16.39	0	2.31	5.18	1.35	4.85	0.85	-1.252796125	-0.878809994	-0.191677966	-1.105679718	-0.970918525	-1.141229705
3698	3539400	35	Piratininga (SP)	5.66	6.88	0.13	1.58	0.78	5.74	7.92	0.89	3.31	5.12	11.38	7.98	7.92	7.6	4.49	3.86	0.14	0.12	2.51	3.03	1.96	0.86	0.2	0.66	2.15	15.12	30.17	15.6	3.14	2.06	0.8	21.98	7.5	12.24	1.94	0.31	2.25	1.57	3.79	0.76	-0.99370661	-0.830517948	-0.70056583	0.250201212	-1.218937376	-0.57572344
4072	4112108	41	Jandaia do Sul (PR)	5.7	6.53	0	1.12	1.07	5.99	7.74	0.89	6.43	4.32	6.06	3.77	7.74	8.79	4.11	4.47	0.03	0.14	2.94	3.86	2	1.26	0.22	0.37	2.2	31.19	32.12	11.39	1.69	1.47	1.37	15.62	4	20.79	0.99	0.94	4.44	1.77	3.56	0.56	-0.971177087	-1.041795647	-1.362120053	-0.51041492	-0.97918582	-0.471770083
4556	4217204	42	São Miguel do Oeste (SC)	5.88	6.1	0.11	1.22	0.5	5.14	8.16	0.89	3.21	6.12	7.58	4.21	8.16	9.29	4.33	4.55	0.06	0.04	3.97	4.21	0.85	1.17	0.11	0.38	1.81	21.2	24.53	14.8	2.22	1.79	1.33	13.62	3.39	19.33	3.1	0.81	4.65	1.17	4.3	0.75	-0.869794233	-1.301365392	-0.802343403	-0.345063587	-1.450421637	-0.825211498
3000	3165107	31	São Tomás de Aquino (MG)	6.97	7.92	0.33	1.65	2.04	5.55	9.26	0.9	12.43	7.92	10.12	12.06	9.26	9.28	4.07	3.56	0.13	0.47	2.13	2.35	2.02	1.23	0.08	1.5	3.73	21.01	42.16	16.12	1.9	1	1.45	26.91	7.39	15.47	0.32	1.81	9.69	2.17	6.13	0.11	-0.255864729	-0.202721357	0.317209898	0.365947145	-0.177258201	-0.654727992
3462	3518008	35	Guarani d'Oeste (SP)	6.34	6.45	0.09	1.13	0.98	5.58	6.53	0.9	2.37	6.88	3.26	2.82	6.53	7.68	3.75	4.04	0.32	0	1.28	3.16	1.79	2.09	0.56	1.15	3.72	26.91	33.25	18.74	1.65	2.81	1.17	13.1	7.85	14.87	0.32	0	1.79	1.6	6.91	0.5	-0.610704718	-1.090087693	-0.904120976	-0.493879786	-1.053591475	-0.642253589
3946	4103305	41	Borrazópolis (PR)	5.49	5.71	0.2	1.56	1.13	3.96	7.44	0.9	14.82	12.83	9.06	3.77	7.44	9.37	4.16	3.98	0.29	0.16	2.5	2.96	2.11	1.59	0.24	0.72	1.72	40.47	23.28	6.07	1.15	0.72	1.11	14.43	6.57	29.2	1.44	3.02	2.43	1.13	4.26	1.7	-1.089457083	-1.536789113	-0.344344325	0.217130945	-0.929582049	-1.315871346
3998	4107108	41	Diamante do Norte (PR)	5.91	6.78	0.35	1.8	1.89	5.08	8.64	0.9	4.78	8.3	4.32	8.4	8.64	9.02	4.41	4.25	0.33	0.37	2.83	3.29	2.05	1.47	0.11	1.36	2.6	35.36	25.59	11.49	1.12	1.41	1.2	20.32	4.58	12.59	0.24	0.27	5.48	2.06	5.34	0.5	-0.852897091	-0.890883005	0.418987471	0.613974144	-0.301267627	-0.850160304
4666	4304408	43	Canela (RS)	7.09	8.1	0.07	0.71	1.84	6.67	10	0.9	6.36	5.22	7.35	6.4	10	9.57	4.66	4.95	0.24	0.26	3.27	3.43	1.74	1.91	0.09	0.9	3.87	11.33	34.81	18.04	3.45	1.61	1.41	14.68	7.59	10.32	0.52	2.42	3.85	1.72	5.44	0.68	-0.18827616	-0.094064255	-1.005898548	-1.188355385	-0.342604102	-0.18901695
3134	3203346	32	Marechal Floriano (ES)	7.09	7.27	0.15	2.18	1.54	6.8	8.88	0.91	7.06	7.73	9.7	7.84	8.88	9.54	5.58	5.04	0.05	0.08	3.31	3.14	1.74	1.53	0.28	1.29	5.48	22.45	30	10.26	2.28	1.53	1.51	14.08	5.86	17.14	0.79	0.59	3.64	1.75	5.99	0.75	-0.18827616	-0.595094227	-0.598788257	1.24230921	-0.590622953	-0.134961204
3760	3544806	35	Sales (SP)	6.19	7.12	0.22	0.91	1.92	5.67	7.58	0.91	6.75	14.13	5.82	3.58	7.58	8.55	4.22	4.25	0.3	0.27	3.28	2.27	1.56	2.06	0.13	0.96	1.8	29.26	39.76	11.47	1.56	1.22	1.54	18.69	5.27	12.53	0	2.3	1.93	2.63	4.97	1.01	-0.695190429	-0.685641812	-0.242566752	-0.857652719	-0.276465742	-0.60483038
3831	3551405	35	Serra Azul (SP)	5.96	6.81	0.2	1.3	2.04	6.49	11.07	0.91	5.66	10.52	9.2	8.31	11.07	10.01	5.03	4.65	0.26	0.13	2.51	2.47	2.05	1.87	0.46	1	3.56	15.94	35.11	18.64	3.15	2	2.17	22.71	14.94	9.89	0.12	1.61	6.65	2.76	7.25	0.42	-0.824735187	-0.872773488	-0.344344325	-0.21278252	-0.177258201	-0.263863368
4266	4126405	41	Sertaneja (PR)	5.28	6.22	0.27	1.45	1.2	4.25	7.91	0.91	6.32	6.71	5.34	3.38	7.91	8.45	4.26	4.24	0.24	0.25	2.33	1.97	1.62	2.49	0.05	0.94	2.14	27.24	37.09	11.02	1.38	2.18	1.93	20.04	4.88	14.89	0	2.16	3.02	2.29	5.09	0.48	-1.207737079	-1.228927324	0.01187718	0.035244479	-0.871710984	-1.195285451
4451	4210001	42	Luiz Alves (SC)	7.29	7.91	0.19	2.3	3.2	6.5	8.97	0.91	1.82	3.64	8.57	6.71	8.97	9.72	5.35	5.19	0	0.27	4	3.36	0.86	1.11	0.08	0.57	5.18	8.61	24.35	21.39	1.34	0.22	1.15	16	2.44	13.88	7.45	0.16	0.36	0.89	5.51	0.84	-0.075628545	-0.208757863	-0.395233111	1.440730809	0.781748023	-0.259705233
4514	4214409	42	Rio das Antas (SC)	6.79	7.42	0.21	1.57	1.89	6.52	9.2	0.91	4.71	5.92	6.74	8.63	9.2	9.66	4.48	4.57	0.33	0.18	2.95	3.26	1.37	1.16	0.1	0.51	3.73	17.36	25.9	9.28	1.5	1.07	1.35	16.47	6.54	24.34	1.79	1.4	2.76	0.87	5.58	0.53	-0.357247583	-0.504546641	-0.293455539	0.233666079	-0.301267627	-0.251388965
4716	4306452	43	Dois Lajeados (RS)	4.07	4.88	0	1.51	0.62	2.42	5.18	0.91	3.58	2.15	6.7	5.56	5.18	7.17	4	4.32	0	0	3.69	3.41	0.41	0.87	0.41	0.09	2.71	9.85	16.36	5.82	0.87	0.12	0.55	18.26	0.96	26.42	1.34	1.06	2.67	0.64	1.91	0	-1.889255152	-2.037819085	-1.362120053	0.134455279	-1.351214096	-1.956224028
5050	4323002	43	Viamão (RS)	6.87	8.07	0.13	0.7	1.61	5.84	10.2	0.91	5.73	4.13	8.33	6.57	10.2	9.84	4.48	4.29	0.37	0.3	3.26	3.26	1.65	1.6	0.19	0.59	3.07	12.62	31.95	17.88	3.27	2.63	1.52	22.11	12.2	15.94	0.65	3.92	10.5	1.99	5.6	0.68	-0.312188537	-0.112173772	-0.70056583	-1.204890518	-0.532751888	-0.534142097
5067	5000856	50	Angélica (MS)	7.74	7.6	0.45	2.04	3.52	8.4	8.88	0.91	14.43	20.51	5.36	5.21	8.88	9.72	4.67	4.5	0.29	0.29	2.64	3.16	1.99	2.32	0.36	1.18	3.01	38.25	30.29	10.09	2	1.33	0.94	24.44	4.87	13.6	0.37	2.23	3.91	1.72	6.24	1.26	0.17782859	-0.395889539	0.927875335	1.010817344	1.046301464	0.530340284
2527	3126109	31	Formiga (MG)	5.24	6.28	0.08	1.26	1.15	3.76	7.62	0.92	9.18	3.74	7.34	4.76	7.62	8.32	4.17	4.58	0.23	0.19	2.85	2.83	1.75	2.17	0.17	0.91	3.15	28.98	34.87	12.18	2.71	1.25	0.73	15.31	4.56	13.58	1.07	0.19	5	1.21	3.6	0.7	-1.230266602	-1.192708289	-0.955009762	-0.278923054	-0.913047459	-1.399034032
2975	3162948	31	São José da Barra (MG)	7.01	7.33	0.74	1.44	1.61	6.69	8.44	0.92	3.88	7.3	5.43	6.48	8.44	9.65	4.73	4.31	0.21	0.25	1.9	2.2	2.32	3.21	0.15	0.51	2.35	19.12	36.33	15.13	0.97	1.02	1	21.36	5.8	15.65	0	0.67	5.5	2.14	4.78	0.38	-0.233335206	-0.558875193	2.403650141	0.018709346	-0.532751888	-0.180700681
3314	3505005	35	Barão de Antonina (SP)	6.95	8.12	0.1	1.38	2.54	5.66	8.88	0.92	12.3	14.44	11.01	9.03	8.88	8.3	3.85	3.29	0	0.47	1.37	1.79	2.13	1.84	0	1.15	3.88	38.32	26.23	10.46	1.01	2.51	1.38	20.53	9.59	23.62	0.77	2.96	1.32	2.33	5.32	0.36	-0.267129491	-0.081991244	-0.853232189	-0.080501454	0.236106551	-0.608988515
1616	2613701	26	São Lourenço da Mata (PE)	7.53	8.25	0.25	1.42	2.07	7.83	9.88	0.93	20.18	14.66	9.55	11.84	9.88	10.32	4.58	4	0.76	0.6	3.18	2.47	2.4	2.37	0.53	1.63	4.03	37.53	32.89	10.28	0.99	1.34	1.31	28.98	18.23	18.46	1.41	3.91	5.38	1.87	6.65	1.82	0.059548594	-0.00351667	-0.089900393	-0.014360921	-0.152456316	0.293326629
2355	3111002	31	Campestre (MG)	5.56	6.89	0.35	2.67	1.68	5.79	8.46	0.93	13.45	7.77	4.66	8.67	8.46	9.44	4.99	4.82	0.18	0.37	2.38	3.27	2.21	1.8	0.61	0.6	4.98	26.81	32.15	11.86	1.62	0.93	1.14	20.43	8.26	24.53	0.18	0.68	2.86	1.33	6.08	0.26	-1.050030418	-0.824481443	0.418987471	2.052530741	-0.474880822	-0.554932769
4292	4128401	41	Uraí (PR)	5.57	6.66	0.16	1.46	1.73	5.23	7.82	0.93	9.62	7.73	7.15	4.19	7.82	8.92	4.05	4.08	0.36	0.3	3.08	2.98	1.24	1.21	0.25	0.72	2.2	37.4	27.27	6.89	1.86	2.08	1.28	16.01	7.51	15.54	0.61	2	4.46	2.32	5.19	1.13	-1.044398037	-0.963321073	-0.547899471	0.051779612	-0.433544347	-0.787788289
4730	4307005	43	Erechim (RS)	5.84	6.15	0.17	1.17	1.41	4.48	8.17	0.93	4.47	5.06	6.17	3.58	8.17	8.61	4.62	4.64	0.24	0.15	3.65	3.55	1.53	1.51	0.18	0.48	2.79	15.62	27.36	18.64	2.37	1.49	1.01	13.68	7.18	12.68	0.55	2.9	2.24	1.29	4.89	0.64	-0.892323756	-1.271182863	-0.497010684	-0.427739253	-0.698097788	-1.099648362
4852	4313003	43	Nova Bréscia (RS)	3.17	5.72	0	0.35	0.23	1.15	6.27	0.93	2.7	4.94	6.62	2.43	6.27	7.76	3.12	3.52	0.11	0	2.63	3.22	0.48	0.07	0	0.21	1.83	16.25	17.86	6.78	0.98	0	0	10.41	1.22	26.11	5.29	1.25	0.96	0.18	1.06	0.86	-2.396169421	-1.530752608	-1.362120053	-1.783620183	-1.673638603	-2.484307084
5249	5107909	51	Sinop (MT)	7.99	8.46	0.2	1.7	2.91	8.57	11.49	0.93	5.69	9.64	10.11	6.34	11.49	11.19	6.18	5.84	0.18	0.21	3.65	3.61	2.46	2.12	0.25	1.58	4.62	10.38	30.43	20.34	1.73	1.46	2.42	24.13	10.58	16.87	0.3	4.01	3.76	3.01	8.7	0.46	0.318638109	0.12324995	-0.344344325	0.448622812	0.541996467	0.601028567
2277	3103751	31	Araporã (MG)	8.06	7.21	0.41	2.8	2.12	9.3	9.85	0.94	5.35	7.05	6.65	3.32	9.85	9.64	5.76	4.72	0.44	0.35	3.12	2.45	2.08	3	0.48	1.35	3.06	20.88	31.95	18.48	1.73	0.91	1.82	23.42	9.35	6.57	0.33	1.29	3.43	4.02	6.93	1.13	0.358064774	-0.631313261	0.72432019	2.267487474	-0.111119841	0.904572371
3592	3529708	35	Miguelópolis (SP)	7.22	7.84	0.36	1.4	2.01	5.74	9.14	0.94	7.46	8.9	5.49	5.68	9.14	9.32	4.79	4.8	0.34	0.19	2.94	2.86	2.03	1.89	0.29	1.28	3.3	25.82	27.76	16.68	2.16	2.1	1.55	18.47	9.83	14.54	0.18	2.11	4.49	1.92	7.35	0.83	-0.11505521	-0.251013403	0.469876258	-0.047431187	-0.202060086	-0.57572344
3755	3544301	35	Roseira (SP)	7.53	7.49	0.08	1.65	1.93	5.77	9.27	0.94	7.79	5.22	12.45	9.4	9.27	9.6	5.14	4.92	0.27	0.23	2.42	2.47	2.04	2.43	0.07	1.16	2.81	19.48	32.67	16.7	2.11	2.05	0.45	30.01	15.78	11.09	1.2	1.96	3.29	0.65	6.49	0.69	0.059548594	-0.462291102	-0.955009762	0.365947145	-0.268198447	-0.563249037
4177	4119905	41	Ponta Grossa (PR)	7.5	8.02	0.3	1.74	2.05	5.9	9.9	0.94	10.6	6.17	7.91	6.79	9.9	9.79	4.71	4.44	0.31	0.2	3.02	3	2.25	1.99	0.19	0.63	2.78	14.86	30.57	15.41	2.41	2.24	1.42	18.92	10.25	16.65	0.42	4.25	2.51	1.8	5.56	0.86	0.042651451	-0.1423563	0.164543539	0.514763345	-0.168990906	-0.509193291
5013	4321436	43	Terra de Areia (RS)	6.29	7.89	0.21	0.97	0.16	5.58	8.2	0.94	5.83	10.66	9.2	3.88	8.2	9.25	4.2	4.28	0.13	0.42	2.22	2.34	1.89	1.97	0.23	0.82	3.01	19.26	28.47	11.9	1.1	0.85	1.48	17.2	4.99	30.15	8.52	2.87	4	1.47	4.01	0.25	-0.638866622	-0.220830874	-0.293455539	-0.758441919	-1.731509668	-0.642253589
5464	5219308	52	Santa Helena de Goiás (GO)	6.86	7.43	0.21	1.67	2.04	6.49	8.96	0.94	13.28	10.97	7.6	3.13	8.96	9.12	4.64	4.52	0.63	0.18	2.65	3.14	2.3	2.08	0.62	1.71	3.96	30.05	32.2	11.53	2.23	1.34	1.28	20.51	7.87	18.46	1.26	4.65	4.03	2.3	7.54	0.82	-0.317820918	-0.498510136	-0.293455539	0.399017412	-0.177258201	-0.263863368
2365	3111903	31	Cana Verde (MG)	5.6	7.37	0.36	2.31	0.36	6.08	7.64	0.95	22.15	11.9	8.31	9.97	7.64	8.21	4.55	3.63	0.29	0.1	2.76	2.73	1.4	1.22	0.32	1.11	4.48	33.94	38.2	9.04	0.81	1.08	0.87	20.18	8.52	12.86	1.86	0.95	11.22	1.7	5.2	1.54	-1.027500895	-0.53472917	0.469876258	1.457265943	-1.566163767	-0.434346874
2816	3149705	31	Perdigão (MG)	7.39	7.84	0.3	1.47	2.09	6.49	8.81	0.95	8.38	4.79	8.41	9.96	8.81	8.36	5.29	5.37	0.19	0.14	3.67	3.26	1.62	1.5	0.19	1.27	4.01	20.62	37.41	17.68	1.94	0	1.5	19.16	2.4	20.99	0.54	1.46	3.23	2.27	3.91	0.3	-0.019304737	-0.251013403	0.164543539	0.068314746	-0.135921726	-0.263863368
2961	3162203	31	São João Batista do Glória (MG)	5.58	6.69	0.43	1.22	2.01	5.3	9.06	0.95	7.01	8.89	9.87	4.13	9.06	9.31	5.43	5.4	0.28	0.26	2.54	2.31	2.23	2.18	0.64	1.33	4.51	16.26	42.99	18.51	2.26	1.78	1.79	21.46	4.89	11.67	0.42	0.18	2.77	2.58	7.55	0.21	-1.038765656	-0.945211556	0.826097762	-0.345063587	-0.202060086	-0.758681349
3125	3202900	32	Itarana (ES)	5.03	7.13	0.22	1.88	1.26	3.62	8.56	0.95	10.03	10.95	9.27	7.43	8.56	8.87	4.97	4.83	0.12	0.12	3.35	3.7	1.2	0.95	0.24	0.52	4.75	26.09	20.38	5.9	1.2	1.02	1.12	21.13	5.1	19.9	3.1	1.01	3.24	1.32	5.99	0.56	-1.348546598	-0.679605306	-0.242566752	0.746255211	-0.822107214	-1.457247912
3385	3511201	35	Catiguá (SP)	6.2	6.79	0.7	2.7	1.01	4.85	7.93	0.96	4.04	6.19	3.95	2.02	7.93	8.01	5.32	5.24	0	0.06	2.82	3	2.28	2.18	0	0.61	3.23	11.86	29.9	20.88	2.38	1.74	1.55	22.44	7.69	7.32	0.34	1.35	1.93	1.44	6.68	0.7	-0.689558049	-0.8848465	2.200094995	2.102136141	-1.02878959	-0.945797393
4027	4108601	41	Goioerê (PR)	6.36	7.22	0.25	1.42	1.82	5.24	8.5	0.96	10.23	9.49	6.92	4.93	8.5	9.32	4.17	4.18	0.41	0.37	2.87	3.15	1.98	1.91	0.19	0.86	2.94	32.77	28.72	11.35	2.03	1.38	1.26	17.98	5.52	16.46	0.47	1.21	4.51	1.55	5.19	0.79	-0.599439956	-0.625276755	-0.089900393	-0.014360921	-0.359138692	-0.783630155
5340	5206800	52	Damolândia (GO)	5.8	6.99	0.13	1.84	1.56	6.1	7.07	0.96	15.83	6.41	7.31	1.87	7.07	8.74	4.66	5.45	0.28	0	1.26	2.55	2.53	2.52	0.91	0.55	3.72	40.02	35.65	8.82	1.42	1.04	0.33	11.72	5.68	35.27	1.79	1.2	1.73	1.03	5.56	1.46	-0.914853279	-0.764116386	-0.70056583	0.680114678	-0.574088363	-0.426030605
4275	4127106	41	Telêmaco Borba (PR)	7.4	8.15	0.29	1.94	2.78	6.99	10.18	0.97	12.02	11.55	6.7	5.73	10.18	9.55	4.26	4.37	0.27	0.29	2.37	2.49	2.7	2.49	0.17	0.68	2.97	21.05	30.31	13.36	2.02	2.54	2.21	19.88	10.17	14.29	0.75	6.11	1.63	2.66	6.52	0.53	-0.013672356	-0.063881727	0.113654753	0.845466011	0.434521631	-0.055956652
4641	4302402	43	Bom Retiro do Sul (RS)	5.88	6.59	0.36	1.24	1.02	4.61	7.56	0.97	4.23	4.46	5.82	3.06	7.56	8.98	4.66	4.34	0.05	0.12	3.57	4.07	0.52	0.85	0.12	0.25	3.13	16.36	42.24	15.21	3.5	1.61	1.05	11.27	4.87	9.06	3.17	3.83	3.84	1.58	3.57	0.38	-0.869794233	-1.005576613	0.469876258	-0.31199332	-1.020522295	-1.045592616
5045	4322608	43	Venâncio Aires (RS)	5.21	6.17	0.22	1.16	1.27	4.91	7.8	0.97	4.16	5.02	5.84	2.78	7.8	8.38	4.6	4.75	0.2	0.09	3.86	3.93	0.74	0.95	0.12	0.49	3.96	18.58	35.19	11.88	2.18	1.75	1.07	13.19	4.56	18.59	2.09	2.36	4.04	1.06	4.66	0.49	-1.247163745	-1.259109852	-0.242566752	-0.444274386	-0.813839919	-0.920848587
5492	5221304	52	Três Ranchos (GO)	5.39	6.49	0	1.13	0.12	5.43	8.12	0.97	9.81	6.9	4.4	0	8.12	9.78	4.34	4.75	0.78	0.62	3.18	3.94	1.99	1.52	0.42	1.14	3.95	35.99	34.52	11.88	2.06	2.11	0.81	23.22	1.23	14.45	1.54	0.46	1.24	3.18	7.51	0	-1.145780891	-1.06594167	-1.362120053	-0.493879786	-1.764578848	-0.704625603
2359	3111309	31	Campo do Meio (MG)	6.35	7.62	0.51	1.34	2.57	4.54	8.46	0.98	13.41	7.55	9.78	5.49	8.46	9.98	4.55	4.74	0.16	0.22	2.93	2.99	1.63	1.44	0.23	1.54	4.43	26.77	46.59	8.97	1.47	0.91	1.15	19.93	9.42	10.35	0.4	1.09	8.57	2.3	6.23	0.76	-0.605072337	-0.383816528	1.233208054	-0.146641987	0.260908436	-1.074699556
2516	3125101	31	Extrema (MG)	6.73	7	0.16	1.52	1	6.84	8.5	0.98	8.82	5.92	8.18	5.04	8.5	8.75	4.76	4.83	0.22	0.16	2.79	2.4	2.09	2.19	0.24	0.93	3.63	16.08	29.64	18.12	2.82	2.12	0.91	26.54	8.77	21.26	1.18	1.61	2.04	1.09	5.92	1.24	-0.391041868	-0.75807988	-0.547899471	0.150990412	-1.037056885	-0.118328667
3157	3204955	32	São Roque do Canaã (ES)	6.2	6.76	0.05	1.03	0.85	5.22	8.23	0.98	3.97	6.93	7.8	5.07	8.23	8.7	5.25	5.28	0.12	0.19	2.28	2.71	2.42	2.36	0.55	0.85	3.49	23.81	32.51	11.94	0.68	0.74	1.06	17.77	4.05	26.29	1.12	0.94	5.3	0.98	5.42	0.73	-0.689558049	-0.902956017	-1.107676121	-0.659231119	-1.16106631	-0.791946424
3709	3540408	35	Populina (SP)	5.96	5.73	0	0.67	3.15	5.74	7.08	0.98	6.03	13.79	3.85	2.03	7.08	8.25	3.08	3.81	0.5	0.25	2.47	2.59	1.8	1.02	0.16	0.8	3.29	30.95	37.2	12.01	1.82	2.05	1.66	16.48	4.87	12.59	1.13	2.12	3.18	3.59	4.8	0.87	-0.824735187	-1.524716102	-1.362120053	-1.254495918	0.740411548	-0.57572344
4020	4108205	41	Formosa do Oeste (PR)	4.63	5.45	0.15	1.45	0.84	3.98	6.85	0.98	4.23	9.59	2.84	4.28	6.85	8.32	3.54	4.46	0.26	0.37	2.44	2.89	2.06	1.91	0.24	0.55	1.64	29.51	30.6	7.33	1.49	0.67	0.83	16.28	3.02	26.41	1.41	0.51	1.23	1.21	4.03	0.58	-1.573841829	-1.693738261	-0.598788257	0.035244479	-1.169333605	-1.307555077
5438	5216304	52	Paranaiguara (GO)	6.53	7.49	0.28	1.51	1.72	7.13	7.36	0.98	19.92	12.88	3.98	3.44	7.36	9.25	4.11	4.14	0.57	0.4	3.77	3.6	1.31	1.48	0.18	1.43	3.46	32.05	38.25	6.66	2.36	2.74	1.22	15.33	4.59	15.33	1.53	0.96	3.01	1.72	6.29	0.61	-0.503689483	-0.462291102	0.062765966	0.134455279	-0.441811642	0.002257228
5446	5217401	52	Pires do Rio (GO)	5.76	6.99	0.45	1.81	1.66	5.11	7.97	0.98	9.79	7.1	6.99	3.61	7.97	8.64	4.27	4.43	0.27	0.29	2.26	3.26	2.41	1.76	0.11	0.95	3.38	27.72	34.38	11.44	2.18	2.54	1.01	14.83	8.25	17.14	0.08	0.99	3.96	1.8	5.04	0.97	-0.937382802	-0.764116386	0.927875335	0.630509278	-0.491415413	-0.837685901
2861	3153608	31	Prudente de Morais (MG)	6.74	7.68	0.14	1.37	2.28	7.52	9.57	0.99	10.71	7.83	12.37	13	9.57	10.95	4.15	4.53	0.48	0.15	2.44	2.68	2.52	2.09	0.24	0.88	3.29	27.18	36.99	11.57	0.97	2.07	0.56	26.47	10.02	9.74	3.55	0.7	5.73	2.34	3.96	0.59	-0.385409487	-0.347597494	-0.649677043	-0.097036587	0.02115688	0.164424466
3992	4106605	41	Cruzeiro do Oeste (PR)	5.92	6.54	0.25	1.69	1.85	5.01	7.89	0.99	12.19	9.08	6.76	2.28	7.89	9.1	4.42	4.46	0.25	0.25	3.15	2.67	1.73	2.15	0.25	1.07	2.53	31.43	28.13	10.71	1.86	1.5	1.2	17.08	7.44	20.16	1.11	2.49	2.64	2.28	5.44	1.3	-0.84726471	-1.035759142	-0.089900393	0.432087678	-0.334336807	-0.879267244
4156	4118303	41	Paranapoema (PR)	7.59	7.42	0.84	2.68	3.63	7.89	8.82	0.99	14.79	19.11	7.65	6.35	8.82	11.41	4.33	4.61	0.28	0.32	1.51	2.39	3.78	3.15	0.21	1.95	3.45	23.01	46.5	12.49	2.3	1.64	0.6	23.6	6.75	9.07	0	0.58	2.06	1.02	8.62	0	0.093342878	-0.504546641	2.912538005	2.069065875	1.137241709	0.318275435
4956	4318424	43	São João da Urtiga (RS)	4.4	5.06	0.14	0.54	0.23	2.97	7	0.99	6.02	9.31	5.9	3.19	7	8.4	4.32	4.21	0.26	0.34	2.47	3.08	0.89	1.74	0	0.55	2.76	24.61	18.97	7.19	0.56	0.09	0.72	15.71	2.37	36.96	0.12	1.94	3.93	0	3.71	1.37	-1.703386587	-1.929161983	-0.649677043	-1.469452651	-1.673638603	-1.727526642
5325	5205406	52	Ceres (GO)	5.51	6.66	0.46	1.64	1.75	4.49	7.82	0.99	10.31	12.45	6.5	3.01	7.82	8.94	4.22	4.29	0.31	0.37	3.02	3.56	2.07	1.79	0.3	0.65	3.03	30.02	30.03	9.05	2.27	0.99	1.18	16.42	5.89	20.57	2.54	1.39	3.15	1.6	4.23	0.74	-1.078192322	-0.963321073	0.978764122	0.349412012	-0.417009757	-1.095490228
991	2307650	23	Maracanaú (CE)	7.74	7.98	0.17	1.73	2.27	8.47	11.21	1	21.49	9.71	12.15	13.05	11.21	11.72	4.87	4.64	0.55	0.38	3.32	3.13	2.54	2.26	0.4	1.22	3.52	33.75	35.24	11.92	1.51	1.3	1.63	31.85	17.13	19.56	0.44	3.79	2.41	2.19	6.9	0.87	0.17782859	-0.166502323	-0.497010684	0.498228211	0.012889585	0.559447224
4092	4113601	41	Lobato (PR)	6.19	6.7	0.07	1.06	0.54	4.68	8.34	1	2.58	9.96	3.63	3.57	8.34	8.76	4.67	6.09	0.2	0.24	3.17	4.38	2.05	1.69	0.25	1.23	1.78	25.54	29.87	17.11	2.82	0.47	0.78	12.31	2.96	13.01	0	0.36	7.28	0.79	4.78	0.69	-0.695190429	-0.939175051	-1.005898548	-0.609625719	-1.417352456	-1.016485676
4938	4317202	43	Santa Rosa (RS)	5.63	6.31	0.12	1.24	0.98	3.9	8.44	1	3.55	8.81	6.52	3.5	8.44	9.1	4.62	4.64	0.22	0.17	3.73	3.69	1.29	1.45	0.13	0.32	2.72	20.92	25.07	14.64	2.21	1.89	1.06	13.02	4.83	15.12	1.32	1.84	2.55	0.78	3.92	1.26	-1.010603752	-1.174598772	-0.751454616	-0.31199332	-1.053591475	-1.340820152
5335	5206305	52	Cristianópolis (GO)	6.98	6.86	0.35	1.59	2.19	6.75	8.21	1	14.17	16.22	2.97	2.1	8.21	9.37	4.52	5.33	0	0.27	2.84	2.36	2.39	2.49	0.57	0.64	5.32	30.29	35.32	9.19	1.38	0.96	2.09	12.32	6.71	18.77	0.26	2.5	1.78	2.79	5	0.91	-0.250232349	-0.84259096	0.418987471	0.266736345	-0.053248776	-0.155751876
3110	3201704	32	Conceição do Castelo (ES)	6.88	7.84	0.2	2.1	0.6	6.48	8.98	1.01	10.76	9.82	8.82	11.57	8.98	9.03	4.62	4.77	0.23	0.1	3.37	3.03	1.6	1.55	0.3	1.42	4.19	24.84	27.3	7.41	1.52	1.67	1.59	18.12	7.21	17.71	0.2	0.73	7.87	2.59	4.52	0.59	-0.306556156	-0.251013403	-0.344344325	1.110028143	-1.367748686	-0.268021502
3624	3532702	35	Nipoã (SP)	7.07	6.29	0	2.49	1.66	8.68	6.86	1.01	7.08	13.07	5.83	4.89	6.86	7.9	4.52	4.61	0	0.31	2.33	2.64	2.05	2.53	0	0.95	3.45	18.15	50.53	12.37	2.29	1.29	1.56	22.81	7.72	11.13	0	2.21	3.61	2.18	4.33	0	-0.199540922	-1.186671784	-1.362120053	1.754898342	-0.491415413	0.646768044
3749	3543808	35	Rinópolis (SP)	5.87	6.35	0.25	2.1	1.77	5.82	6.69	1.01	6.19	8.76	5.23	4.44	6.69	7.45	3.88	3.81	0.39	0.35	2.39	1.92	2.03	1.89	0.36	0.9	2.05	28.07	34.8	10.65	2.05	1.31	1.37	21.67	5.39	17.68	0.1	1.5	3.81	1.02	3.91	0.24	-0.875426614	-1.15045275	-0.089900393	1.110028143	-0.400475167	-0.542458366
3873	3554953	35	Tuiuti (SP)	5.49	6.19	0.23	1.38	0.47	5.57	6.83	1.01	8.39	5.28	9.75	8.23	6.83	7.12	5.13	4	0.09	0.35	2.62	2.15	1.43	1.9	0.11	1.07	4.16	13.4	43.83	15.47	1.77	0.93	0.67	20.61	12.13	17.54	0	0.68	2.71	1.86	5.76	0.38	-1.089457083	-1.247036841	-0.191677966	-0.080501454	-1.475223522	-0.646411723
4978	4319505	43	São Sebastião do Caí (RS)	5.66	6.73	0.26	0.72	1.59	4.67	8.07	1.01	4.25	5.09	4.24	4.82	8.07	8.15	3.9	4.28	0.47	0.39	3.13	3.2	1.31	1.79	0.02	0.45	3.46	14.11	30.04	18.86	2.95	2.24	1.38	11.91	7.74	16.83	1.54	2.59	2.62	2.25	4.36	0.79	-0.99370661	-0.921065534	-0.039011607	-1.171820251	-0.549286478	-1.02064381
5048	4322855	43	Vespasiano Corrêa (RS)	4.25	5.02	0.15	0.64	0.36	1.48	4.48	1.01	1.01	4.98	8	2.68	4.48	7.2	3.15	4.28	0	0.49	3.6	2.56	0.33	0.67	0	0.24	4.29	10.53	17.87	5.57	0.2	0	0	21.19	0.81	23.24	0.33	0.27	0.3	0	1.71	0	-1.787872298	-1.953308006	-0.598788257	-1.304101318	-1.566163767	-2.347088652
1558	2608503	26	Lagoa de Itaenga (PE)	8.18	9.09	0.24	1.25	2.58	8.58	11.13	1.02	39.33	15.96	9.68	22.95	11.13	11.53	4.06	3.1	0.71	0.73	2.45	1.78	2.56	2.56	0.86	3.19	5.02	45.16	24.63	6.9	0.53	1.35	1.31	29.29	22.82	14.8	9.32	1.84	11.94	2.06	6.87	2.14	0.425653344	0.503549808	-0.140789179	-0.295458187	0.269175731	0.605186701
2373	3112604	31	Capinópolis (MG)	6.86	7.29	0.22	0.86	1.78	5.7	7.83	1.02	14.83	9.23	4.91	4.04	7.83	8.72	4.45	4.61	0.42	0.36	2.55	2.91	2.42	2.38	0.43	1.2	2.31	28.71	32.77	12.33	2.29	1.13	1.35	16.61	7.6	11.41	0.3	1.13	8.67	2.4	5.21	0.97	-0.317820918	-0.583021215	-0.242566752	-0.940328385	-0.392207872	-0.592355977
2623	3134202	31	Ituiutaba (MG)	6.06	6.24	0.11	1.13	2.1	5.15	7.6	1.02	9.12	6.39	5.03	2.2	7.6	8.26	4.34	4.31	0.27	0.2	2.98	3.39	1.88	1.76	0.29	0.7	2.78	27.73	31.44	11.6	3.59	2.29	0.93	15.34	6.71	17.66	0.33	2.38	6.35	1.61	4.94	0.6	-0.768411379	-1.216854312	-0.802343403	-0.493879786	-0.127654431	-0.821053364
3355	3508603	35	Cachoeira Paulista (SP)	6.78	7.04	0.14	1.49	1.27	5.15	8.28	1.02	7.37	7.18	10.19	7.78	8.28	8.74	3.99	3.89	0.65	0.38	2.73	2.71	1.75	1.81	0.02	1.17	2.32	23.78	29.78	13.21	2.34	2.16	0.87	23.78	14.56	15.2	0.47	1.14	5.89	1.41	4.19	1.4	-0.362879964	-0.733933857	-0.649677043	0.101385012	-0.813839919	-0.821053364
4069	4111803	41	Jacarezinho (PR)	6.7	7.34	0.17	1.37	2.5	5.99	8.81	1.02	7.06	8.43	7.5	6.41	8.81	9.62	4.55	4.35	0.13	0.2	3.37	3.05	1.65	1.62	0.42	0.72	2.21	26.03	31.2	13.18	1.87	2.07	1.22	22.22	9.93	11.71	0.47	3.88	4.69	1.67	5.16	0.8	-0.40793901	-0.552838687	-0.497010684	-0.097036587	0.20303737	-0.471770083
4117	4115606	41	Matelândia (PR)	7.09	7.59	0.37	1.69	1.4	6.17	8.87	1.02	5.13	9.46	7.81	6.98	8.87	9.7	5.11	4.49	0.22	0.24	3.45	3.21	1.68	1.6	0.1	0.53	2.57	19.95	35.3	10.61	1.37	1.46	1.48	17.67	8.6	21.16	0.5	3.35	2.39	1.87	4.26	1.62	-0.18827616	-0.401926045	0.520765044	0.432087678	-0.706365083	-0.396923665
4195	4121109	41	Quinta do Sol (PR)	6.66	6.66	0.31	1.9	1.62	5.12	9.46	1.02	12.72	17.48	13.82	6.57	9.46	11.06	3.94	4.46	0.45	0.68	2.57	2.26	2.32	2.87	0.16	0.88	3.02	31.63	43.63	8.46	1.71	0.71	1.68	26.49	4.06	11.16	0.78	3.76	1.66	2	6.26	1.16	-0.430468533	-0.963321073	0.215432325	0.779325477	-0.524484593	-0.833527767
4235	4124053	41	Santa Terezinha de Itaipu (PR)	6.74	7.35	0.14	0.85	1.74	4.53	9.41	1.02	5.07	10.57	5.98	7.9	9.41	11.18	5.26	5.27	0.15	0	3.7	4.03	1.72	2	0.22	0.35	3.3	19.22	28.71	13.46	1.97	1.7	1.87	20.39	7.67	18.1	0.95	3.54	3.81	2.46	5.22	0.68	-0.385409487	-0.546802181	-0.649677043	-0.956863519	-0.425277052	-1.078857691
5046	4322707	43	Vera Cruz (RS)	5.8	6.52	0.08	1.19	0.91	4.33	8.45	1.02	2.6	5.39	5.32	6	8.45	8.69	4.58	4.61	0.22	0.3	3.75	4.16	1.02	0.89	0.17	0.45	4.05	18.49	29.21	10.63	2.84	1.57	1.4	17.29	7.5	18.74	3.3	4.78	5.53	1.77	3.96	0.48	-0.914853279	-1.047832153	-0.955009762	-0.394668987	-1.11146254	-1.162020377
4019	4108106	41	Flórida (PR)	6.53	6.88	0.08	1.79	0.74	4.43	8.13	1.03	6.12	7.36	5.93	1.69	8.13	8.5	4.08	5.67	0.16	0	3.81	3.94	1.22	1.63	0	0.99	2.49	34.32	31.6	14.18	0.17	1.64	1.18	19.71	1.99	22.24	0	0.74	4.92	1.4	4.58	1.34	-0.503689483	-0.830517948	-0.955009762	0.597439011	-1.252006556	-1.120439034
4301	4128807	41	Xambrê (PR)	5.71	7.52	0.18	1.45	1.39	6.5	7.42	1.03	9.64	13.54	6.39	5.06	7.42	8.49	4.01	4.61	0.27	0	1.28	3.39	2.69	1.18	0.19	0.73	3.04	33.63	26.19	5.61	1.99	1.27	0.92	18.36	4.78	22.81	4.47	1.14	4.11	2.02	4.3	0.46	-0.965544706	-0.444181585	-0.446121898	0.035244479	-0.714632378	-0.259705233
4442	4209300	42	Lages (SC)	6.89	7.43	0.27	1.17	2.07	6.01	9.6	1.03	6.48	5.29	9.47	4.48	9.6	9.89	4.44	4.41	0.31	0.19	3.24	3.11	1.82	2.02	0.14	0.61	3.16	19.03	29.25	13.3	2.5	2.18	1.41	16.01	6.69	13	0.36	2.98	3.52	1.8	5.52	1.07	-0.300923775	-0.498510136	0.01187718	-0.427739253	-0.152456316	-0.463453814
2691	3139409	31	Manhuaçu (MG)	7.85	8.52	0.38	2.25	1.59	7.29	10.06	1.04	19.25	8.41	10.55	10.06	10.06	9.7	4.66	4.49	0.31	0.43	2.87	3.12	2.37	1.8	0.49	1.07	4.3	25.61	36.42	10.89	1.94	1.65	0.84	20.57	9.28	21.05	1.67	1.8	7.3	1.51	5.6	0.55	0.239784778	0.159468984	0.57165383	1.358055143	-0.549286478	0.068787377
3170	3300225	33	Areal (RJ)	6.4	7.4	0	1.16	1.08	5.15	9.09	1.04	6.38	4.86	8.25	9.18	9.09	9.57	4.71	4.63	0.25	0.24	2.98	2.76	1.53	2.29	0.24	1.23	2.88	22.52	31.33	18.21	2.84	1.17	1.21	26.29	14.24	14.63	0.1	2.08	12.14	1.45	5.55	0.72	-0.576910433	-0.516619653	-1.362120053	-0.444274386	-0.970918525	-0.821053364
3420	3514700	35	Echaporã (SP)	6.89	6.47	0.17	1.76	0.83	5.98	9.21	1.04	7.09	7.19	7.62	5.21	9.21	9.23	4.72	4.23	0.49	0.26	3.08	2.18	1.88	2.31	0.1	0.67	3.7	20.77	42.71	13.98	1.96	1.71	0.69	22.17	8.5	11.13	0	0.72	4.49	1.7	6.19	1.6	-0.300923775	-1.078014681	-0.497010684	0.547833611	-1.1776009	-0.475928217
3526	3523503	35	Itatinga (SP)	8.2	8.39	0.17	2.33	2.92	7.44	10.88	1.04	8.79	10.92	12.66	8.02	10.88	10.28	5.17	5.34	0.18	0.2	2.84	2.94	2.15	1.93	0.24	0.93	3.93	16.93	33.5	17.46	1.98	1.8	1.65	29.04	15.39	8.87	0.32	2.01	2.28	2.8	7.42	0.26	0.436918105	0.08099441	-0.497010684	1.490336209	0.550263762	0.131159391
4458	4210506	42	Maravilha (SC)	6.4	6.69	0.43	1.87	2.01	3.82	8.06	1.04	4.48	7.08	5.41	1.38	8.06	9.74	4.2	4.86	0.27	0.27	4.4	4.13	0.58	1.35	0.14	0.51	2.07	21.34	23.24	15.59	2.33	1.38	1.24	9.68	2.37	14.23	1.86	1.33	2.91	1.45	5.08	1.01	-0.576910433	-0.945211556	0.826097762	0.729720078	-0.202060086	-1.374085226
4928	4316477	43	Salvador das Missões (RS)	3.59	5.25	0.19	0.44	1.63	0.33	6.6	1.04	2.44	8.16	3.79	1.71	6.6	7.39	2.86	4.67	0.37	0	2.32	4.38	0.65	0.46	0	0.66	1.91	23.1	15.64	9.5	0.31	0	0.19	7.41	2.62	38.21	1.07	3.54	2.92	0.39	2.37	0.25	-2.159609429	-1.814468375	-0.395233111	-1.634803984	-0.516217298	-2.825274097
5026	4321907	43	Três Passos (RS)	4.82	5.92	0.13	0.99	1.17	3.06	7.34	1.04	4.78	8.81	6.11	1.66	7.34	8.16	4.03	4.09	0.19	0.2	3.41	3.86	0.73	0.68	0.17	0.1	2	19.69	21.68	11.77	3.18	2.04	0.77	10.27	3.13	8.68	6.38	1.51	1.1	0.74	4.55	0.87	-1.466826595	-1.410022494	-0.70056583	-0.725371653	-0.896512869	-1.690103433
2255	3101805	31	Alpercata (MG)	6.55	8.42	0.56	2.21	1.95	5.28	9.73	1.05	17.69	12.46	11.9	9.24	9.73	9.92	4.12	3.45	0.13	0.25	2.31	1.71	2.12	2.2	0.51	1.45	3.64	39.74	32.09	9.05	1.11	1.39	1.45	24.49	13.67	18.13	1.36	2.76	5.1	2.01	6.59	1.24	-0.492424722	0.099103927	1.487651986	1.29191461	-0.251663857	-0.766997618
2256	3101904	31	Alpinópolis (MG)	6.4	6.99	0.18	2.31	0.74	4.84	9.61	1.05	13.09	7.02	8.28	8.42	9.61	9.81	4.59	5.2	0.48	0.13	2.1	2.69	2.37	2.2	0.47	0.69	4.04	24.13	35.31	13.53	1.63	0.7	0.85	19.55	8.14	18.14	0.32	0.58	4.99	0.96	5.51	0.45	-0.576910433	-0.764116386	-0.446121898	1.457265943	-1.252006556	-0.949955527
2340	3109501	31	Cabo Verde (MG)	6.5	6.64	0.44	2.72	1.85	6.2	9.29	1.05	14.81	10.91	8.97	7.63	9.29	9.16	5.52	4.74	0.18	0.2	2.46	2.96	2.24	1.54	0.33	1.47	4.21	20.92	35.03	16.35	1.39	1.12	1.5	21.92	7.02	12.35	0.14	1.42	4.79	3.05	6.26	0.28	-0.520586625	-0.975394085	0.876986549	2.135206408	-0.334336807	-0.384449262
2506	3124104	31	Esmeraldas (MG)	7.82	8.8	0.3	1.52	2	6.97	12.02	1.05	13.98	11.14	11.27	11.4	12.02	11.37	5.62	5.05	0.13	0.2	3.43	3.15	2.07	2.28	0.42	1.52	4.6	28.21	39.25	14.16	1.48	1.47	1.25	25.63	19.26	15.46	1.3	3.9	11.84	2.13	7.51	1.13	0.222887636	0.328491143	0.164543539	0.150990412	-0.210327381	-0.064272921
3256	3306206	33	Vassouras (RJ)	6.25	7.15	0.09	0.73	0.74	4.56	9.12	1.05	7.87	5.25	6.89	7.31	9.12	8.86	4.2	4.05	0.23	0.24	2.68	3.11	1.99	1.98	0.21	1.27	2.8	26.37	32.83	11.54	3.17	2.61	1.3	21.03	13.36	12.09	0.8	1.49	15.38	2.11	4.07	0.59	-0.661396145	-0.667532295	-0.904120976	-1.155285118	-1.252006556	-1.066383288
3611	3531605	35	Monte Castelo (SP)	4.74	6.28	0.09	1.39	1.25	5.21	6.53	1.05	7.57	12.27	7.05	2.12	6.53	8.12	3.18	4.17	0.15	0.5	2.08	3.23	1.79	1.44	0.13	0.66	1.82	36.04	34.81	7.37	3.63	1.93	0.48	17.51	4.12	12.5	3.79	0.71	2.41	1.28	3.89	0.69	-1.511885641	-1.192708289	-0.904120976	-0.063966321	-0.830374509	-0.796104558
4076	4112504	41	Jardim Alegre (PR)	6.1	7.42	0.09	1.09	1.43	6.32	7.66	1.05	14.38	14.84	8.94	11.54	7.66	10.54	3.6	4.27	0.31	0.09	2.69	2.01	1.8	2.21	0.49	0.9	2.6	37.96	19.09	5.56	1.72	1.11	1.01	16.06	7.69	20.54	18.46	1.73	3.54	1.09	4.9	0.59	-0.745881856	-0.504546641	-0.904120976	-0.56002032	-0.681563198	-0.334551651
5349	5207808	52	Firminópolis (GO)	5.51	5.98	0.44	2.24	1.41	5.56	6.54	1.05	16.03	10.45	5.23	1.88	6.54	9.42	3.53	3.36	0.46	0.3	2.7	2.65	2.95	2.68	0.05	0.56	2.66	39.77	30.54	8.52	1.97	2.52	1.03	15.76	3.44	20.06	0.54	0.76	3.24	1.14	3.69	0.9	-1.078192322	-1.37380346	0.876986549	1.341520009	-0.698097788	-0.650569858
2667	3137601	31	Lagoa Santa (MG)	6.42	7.47	0.26	1.06	1.03	5.47	9.4	1.06	7.19	6.03	9.37	11.76	9.4	9.38	4.9	4.65	0.28	0.06	3.37	3.5	1.85	1.65	0.19	0.83	2.74	23.4	30.94	12.08	2.66	1.58	0.5	23.55	9.22	16.62	0.24	2.95	9.21	1.63	4.61	0.91	-0.565645672	-0.474364113	-0.039011607	-0.609625719	-1.012255	-0.687993066
3055	3169802	31	Turvolândia (MG)	6.33	8.37	0.58	1.22	2.91	5.61	9.1	1.06	18.49	12.47	8.3	11.24	9.1	9.52	5.24	4.91	0.26	0.24	2.75	3.33	1.57	0.84	0.41	1.91	4.04	30.97	36.28	9.38	0.83	0.35	1.11	20.28	11.14	20.34	1.89	1.49	2.44	1.35	6.58	0.19	-0.616337099	0.068921398	1.589429559	-0.345063587	0.541996467	-0.629779186
3700	3539608	35	Planalto (SP)	7.46	7.71	0.5	1.62	2.17	7.81	8.28	1.06	5.73	12.13	7.25	5.57	8.28	9.29	4.14	4.84	0.29	0.39	2.4	3.22	2.39	1.31	0.45	1.43	3.08	28.54	32.87	11.99	3.43	0.83	1.53	26.49	5.05	13.01	0	0.7	4.16	2.55	5.97	1.01	0.020121928	-0.329487977	1.182319267	0.316341745	-0.069783366	0.28501036
4089	4113429	41	Lidianópolis (PR)	5.94	6.34	0.1	0.98	0.96	4.19	6.77	1.06	13.92	17.23	8.93	5.78	6.77	9.12	4.8	4.96	0	0.26	2.07	3.95	1.73	1.28	0.53	0.59	2.94	37.39	17.27	4.19	1.27	1.45	1.5	22.54	4.42	14.79	2.63	1.82	4.81	0.92	4.1	0.76	-0.835999948	-1.156489255	-0.853232189	-0.741906786	-1.070126065	-1.220234257
4930	4316600	43	Sananduva (RS)	4.96	5.45	0.03	1.33	0.33	3.06	6.83	1.06	3.33	8.18	3.87	2.72	6.83	8.04	3.56	4.18	0.09	0	2.89	3.22	1.08	1.34	0	0.17	2.41	19.26	24.25	10.01	1.13	0.59	0.54	11.87	2.59	25.18	1.1	2.37	1.64	1	2.46	0.78	-1.387973264	-1.693738261	-1.209453694	-0.16317712	-1.590965652	-1.690103433
2371	3112406	31	Capetinga (MG)	6.55	7.8	0.43	1.96	1.61	4.9	9	1.07	14.29	10.62	10.97	8.07	9	9.66	4.56	4.18	0.14	0.22	2.3	2.57	1.84	1.97	0.4	1.34	4.55	20.66	43.08	14.72	1.52	1.71	0.76	21.06	12.78	9.31	0.17	2.71	2.75	1.4	6.79	0.66	-0.492424722	-0.275159426	0.826097762	0.878536277	-0.532751888	-0.925006721
2411	3115904	31	Chácara (MG)	4.82	6.84	0	0.31	0.71	5.09	9.79	1.07	18.19	4.61	14.5	1.62	9.79	10.17	4.54	3.93	0.47	0.49	2.4	3.45	2.24	1.08	0	0.64	5.24	34.07	34.9	8.5	3.01	2.6	0.22	25.26	4.01	11.07	6.66	0.96	5.87	0.7	4.03	0	-1.466826595	-0.854663971	-1.362120053	-1.849760717	-1.276808441	-0.84600217
2452	3119708	31	Coronel Xavier Chaves (MG)	6.33	6.66	0	0.81	1.89	3.72	7.28	1.07	22.49	3.92	16.07	11.21	7.28	8.92	4.19	5.11	1.13	0.75	1.81	0.96	2.5	2.58	0.18	1.8	4.42	32.57	39.66	13.01	1.02	0.41	0.54	16.99	4.58	15.54	1.04	0.13	15.99	2.51	4.82	0	-0.616337099	-0.963321073	-1.362120053	-1.023004052	-0.301267627	-1.415666569
2582	3130507	31	Ilicínea (MG)	6.7	7.72	0.19	1.58	2.04	6.06	9.79	1.07	15.02	6.75	10.08	8.8	9.79	9.8	4.84	5.05	0.22	0.35	2.82	2.81	1.85	1.43	0.12	1.31	4.31	30.4	37.13	11.64	1.27	1.22	1.53	18.1	5.85	16.06	0.94	0.72	9.61	1.54	5	0.53	-0.40793901	-0.323451471	-0.395233111	0.250201212	-0.177258201	-0.442663142
4673	4304697	43	Capitão (RS)	6.42	6.22	0.08	1.49	0.25	3.53	7.25	1.07	0.78	8.12	6.84	4.52	7.25	7.25	4.86	4.47	0	0	3.69	2.83	0.35	0.59	0.3	0	3.48	15.58	34.19	9.04	0.82	0.36	1.41	15.56	0.48	36.6	6.45	1.32	0	2.34	3	0	-0.565645672	-1.228927324	-0.955009762	0.101385012	-1.657104012	-1.494671121
4723	4306767	43	Eldorado do Sul (RS)	7.34	8.35	0.19	0.71	2.2	5.76	10.44	1.07	6.99	6.31	8.4	7.78	10.44	10.34	4.36	4.62	0.46	0.09	2.71	3.58	2.15	1.39	0.1	0.57	4.09	18.31	30.39	15.75	3.66	2.81	1.93	22.81	12.36	15.48	0.82	4.77	4.81	2.39	6.04	0.53	-0.047466641	0.056848387	-0.395233111	-1.188355385	-0.044981481	-0.567407172
5370	5209937	52	Inaciolândia (GO)	7.44	8.23	0.55	2.22	2.03	8.08	8.89	1.07	22.67	17.01	3.69	5.86	8.89	9.7	4.25	4.86	0.62	0.26	2.81	2.94	2.65	2.54	0.62	1.31	3.83	32.05	37.48	6.49	3.55	1.64	2.19	20.12	10.65	11.99	6.64	2.38	3.77	2.82	6.2	0.79	0.008857167	-0.015589681	1.436763199	1.308449743	-0.185525496	0.397279986
2196	2930709	29	Simões Filho (BA)	8.54	8.74	0.21	1.28	2.75	8.41	11.13	1.08	18.84	14.49	12.92	14.89	11.13	10.82	5.46	4.55	0.3	0.29	3.94	3.39	1.95	1.65	0.43	1.43	4.44	35.48	32.9	11.14	0.76	0.94	1.33	29.35	23.12	17.13	0.76	6.55	18.02	2.85	7.69	1.37	0.628419051	0.292272109	-0.293455539	-0.245852787	0.409719746	0.534498418
2768	3145604	31	Oliveira (MG)	5.86	6.91	0.12	0.72	0.98	5.3	8.52	1.08	14.67	3.9	7.48	7.76	8.52	8.78	4.69	4.24	0.18	0.29	3.07	3.01	1.81	1.93	0.4	1.2	4.73	38.28	30.23	9.01	1.83	0.72	0.6	20.31	6.84	12.48	0.05	0.57	12.35	1.31	4.18	0.36	-0.881058995	-0.812408431	-0.751454616	-1.171820251	-1.053591475	-0.758681349
3687	3538204	35	Pinhalzinho (SP)	5.79	6.81	0.26	1.04	1.71	5.46	8.07	1.08	7.74	7.76	5.58	7.32	8.07	8.71	4.35	4.12	0.33	0.06	2.37	2.63	1.81	1.23	0.26	1.34	3.62	19.23	38.05	14.61	3.38	2.48	1.25	23.41	9.32	23.55	0.64	2.61	1.2	2.14	5.54	0.55	-0.92048566	-0.872773488	-0.039011607	-0.642695986	-0.450078937	-0.692151201
2445	3119005	31	Cordislândia (MG)	7.56	8.03	0.54	2.24	1.72	8.29	9.56	1.09	16.03	8.91	6.53	15.69	9.56	10.33	5.05	3.66	0.49	0.18	1.45	1.9	2.77	3.37	0.2	0.96	2.8	37.57	38.16	8.39	0.97	0.94	1.07	31.61	10.06	12.63	0	0.09	7.5	1.56	5.93	1.05	0.076445736	-0.136319795	1.385874413	1.341520009	-0.441811642	0.484600807
2840	3151701	31	Poço Fundo (MG)	6.02	6.35	0.22	1.81	1.35	4.27	7.78	1.09	14.59	6.75	7.74	4.71	7.78	7.57	4.72	5.49	0.25	0.17	2.48	2.63	2.35	2.17	0.09	0.67	4.35	18.06	35.24	12.41	1.84	0.37	0.61	15.71	6.39	31.27	0.15	0.85	4.05	1.04	3.93	0.24	-0.790940902	-1.15045275	-0.242566752	0.630509278	-0.747701559	-1.186969182
3945	4103222	41	Bom Sucesso do Sul (PR)	6.1	6.35	0	1.57	1.33	4.63	7.61	1.09	5.53	13.26	5.68	3.64	7.61	10.67	3.61	4.67	0	0.35	1.94	1.54	2.64	3.36	0.59	0.27	1.77	28.22	24.98	8.4	0.48	0.54	1.29	8.38	5.7	14.42	1.91	2.67	2.17	0.6	3.29	2.54	-0.745881856	-1.15045275	-1.362120053	0.233666079	-0.764236149	-1.037276348
4154	4118105	41	Paranacity (PR)	7.96	7.55	0.3	2.14	2.13	7.98	9.19	1.09	9.03	9.31	6.31	3.78	9.19	10.06	4.6	5.09	0.46	0.13	2.98	3.47	2.04	2.02	0.19	1.21	2.9	29.48	32.37	14.71	2.08	0.69	0.89	22.94	4.94	13.22	0	1.03	6.22	2.36	6.84	0.38	0.301740967	-0.426072068	0.164543539	1.176168677	-0.102852546	0.355698643
4396	4205803	42	Garuva (SC)	8.67	8.36	0.33	1.91	3.44	7.72	12.03	1.09	7.21	12.81	10.62	10.67	12.03	11.41	5.03	4.77	0.26	0.27	2.79	2.72	2.41	2.03	0.34	1.29	4.31	19.49	34.58	15.22	2.01	0.76	1.54	22.67	13.57	27.96	0	3.3	1.05	1.79	7.99	0.9	0.701640001	0.062884893	0.317209898	0.795860611	0.980163104	0.247587152
5018	4321600	43	Tramandaí (RS)	7.08	8.1	0.2	0.74	1.67	6.37	9.92	1.09	7.1	6.83	6.99	7.04	9.92	10.17	3.99	4.13	0.41	0.18	3	2.98	1.41	1.71	0.22	0.43	3.8	16.18	29.08	15.76	4.07	2.8	2.35	19.69	11.17	27.76	0.96	3.75	3.69	2.58	6.56	1.25	-0.193908541	-0.094064255	-0.344344325	-1.138749985	-0.483148118	-0.313760979
3199	3302205	33	Itaperuna (RJ)	5.89	6.62	0.25	1.83	1	5.12	8.02	1.1	7.13	7.08	5.79	4.64	8.02	8.05	4.3	4.37	0.27	0.25	3.02	3.31	1.83	1.62	0.4	1.09	3.51	31.26	29.86	12.96	2.3	1.77	0.78	20.5	10.58	17.13	0.15	1.37	13.61	1.35	4.99	1.02	-0.864161852	-0.987467096	-0.089900393	0.663579544	-1.037056885	-0.833527767
4253	4125555	41	São Manoel do Paraná (PR)	5.54	6.72	0.29	1.47	0.83	5.29	7.82	1.1	7.87	10.97	6.55	5.46	7.82	8.59	4.16	4.99	0	0.38	3.93	4	0.29	1.14	0	1.18	1.53	35.73	33.43	9.35	0.69	0.56	0.84	16.01	7.35	15.37	2.68	2.3	2.68	0	2.73	0.94	-1.061295179	-0.927102039	0.113654753	0.068314746	-1.1776009	-0.762839484
4645	4302659	43	Brochier (RS)	4.66	5.43	0.08	1.55	0	2.59	5.99	1.1	2.96	5.54	5.46	2.2	5.99	7.11	4.13	4.55	0	0.19	2.9	3.71	0.58	0.47	0	0.24	3.49	15.17	35.29	6.93	1.91	0.95	0.47	12.55	2.85	8.29	13.73	2.01	1.98	0.34	2.04	0	-1.556944687	-1.705811273	-0.955009762	0.200595812	-1.863786388	-1.885535745
4926	4316436	43	Saldanha Marinho (RS)	4.53	4.84	0.15	0.66	0.41	2.36	5.98	1.1	2.37	4.49	3.23	1.96	5.98	7.92	4.54	4.49	0	0	2	3.7	1.7	1.22	0.1	0.15	2.09	26.23	30.82	10.03	1.76	0.44	1.25	14.46	0.13	24.1	1.31	0.61	0.34	2.12	2.2	0.24	-1.630165637	-2.061965108	-0.598788257	-1.271031051	-1.524827292	-1.981172834
2354	3110905	31	Campanha (MG)	6.1	7.64	0.24	1.33	1.98	5.79	9.38	1.11	11.46	4.83	11.42	9.71	9.38	9.63	4.07	4.43	0.16	0.21	2.98	3.11	1.67	1.29	0.21	1.31	3.16	29.6	36.38	10.69	2.36	2.31	0.89	20.25	12.48	14	0	1.05	5.07	0.92	4.89	0.93	-0.745881856	-0.371743516	-0.140789179	-0.16317712	-0.226861971	-0.554932769
3657	3535507	35	Paraguaçu Paulista (SP)	6.26	6.9	0.2	1.57	1.82	6.6	8.78	1.11	7.34	7.29	6.7	3.92	8.78	9.39	4.65	4.51	0.33	0.25	2.86	2.85	2.06	1.99	0.25	0.51	2.32	19.11	30.15	18.43	2.85	2.45	1.58	25.64	8.78	12.95	0.61	2.62	3.46	2.53	4.9	0.7	-0.655763764	-0.818444937	-0.344344325	0.233666079	-0.359138692	-0.21812389
5095	5003801	50	Fátima do Sul (MS)	6.44	6.64	0.21	1.01	2.06	5.14	7.33	1.11	10.44	13.23	5.65	1.25	7.33	9.12	4.1	4.15	0.17	0.3	2.48	3.26	2.14	1.94	0.19	0.34	2.52	39.13	24.88	7.54	2.32	1.85	0.95	17.17	4.93	21.18	1.59	1.85	3.37	1.31	4.66	1.91	-0.55438091	-0.975394085	-0.293455539	-0.692301386	-0.160723611	-0.825211498
5431	5215504	52	Ouvidor (GO)	6.88	6.33	0.22	1.36	1.83	7.46	6.86	1.11	16.96	11.33	8.5	2.62	6.86	8.66	4.85	3.74	0.61	0	2.21	2.58	2.36	2.85	0.27	0.34	2.54	32.58	29.67	15.28	3.14	0.83	0.29	17.49	3.23	27.14	1.4	0.46	1.12	0.74	5.13	0.3	-0.306556156	-1.162525761	-0.242566752	-0.113571721	-0.350871397	0.13947566
1321	2506301	25	Guarabira (PB)	7.63	7.93	0.16	1.63	1.87	6.37	9.56	1.12	27.58	11.46	11.51	11.26	9.56	10.12	4.3	4	0.3	0.28	3.12	2.82	2.11	2.01	1.21	2.25	3.46	38.77	25.79	6.78	1.3	0.98	1.13	27.78	9.52	22.41	11.49	2.44	1.45	1.75	4.86	1.71	0.115872401	-0.196684852	-0.547899471	0.332876878	-0.317802217	-0.313760979
2271	3103207	31	Araçaí (MG)	6.31	7.49	0	0.39	2.5	4.84	9.46	1.12	18.1	10.11	10.05	10.61	9.46	9.32	4.12	5.35	0.24	0	3.11	3.89	1.37	1.32	0.27	0.86	3.61	57.42	27.19	3.37	2.63	0.3	0.66	30.02	9.34	5.13	0.82	2.6	1.4	1.44	4.82	0.62	-0.62760186	-0.462291102	-1.362120053	-1.71747965	0.20303737	-0.949955527
2331	3108800	31	Braúnas (MG)	5.47	7.91	0.23	1.82	0.74	5	9.12	1.12	43.31	36.58	13.97	20.11	9.12	9.47	3.21	3.34	0.51	0.52	1.62	1.43	2.43	3	0.91	1.71	3.14	30.89	24.78	5.24	0.81	0.59	0.32	23.67	6.41	14.41	21.65	1.24	7.14	0.65	3.58	0.62	-1.100721845	-0.208757863	-0.191677966	0.647044411	-1.252006556	-0.883425378
2390	3114204	31	Carmo do Cajuru (MG)	6.16	7.09	0.13	1.38	1.71	4.51	9.72	1.12	5.75	4.31	9.89	4.08	9.72	9.1	4.91	5.1	0.29	0.11	3.01	3.39	2.28	1.74	0.08	0.72	4.39	27.64	36.19	13.2	1.61	1.8	0.93	14.23	3.51	15.66	1.39	0.34	10.77	1.77	4.61	0.44	-0.712087572	-0.703751329	-0.70056583	-0.080501454	-0.450078937	-1.087173959
3087	3172004	31	Visconde do Rio Branco (MG)	6.34	7.1	0.42	1.98	2.04	5.24	8.27	1.12	10.92	4.9	7.46	5.68	8.27	9.04	4.07	4.44	0.4	0.22	2.94	3.01	1.7	2	0.32	0.95	4.48	31.14	37.43	8.46	3.51	1.79	0.93	18.98	7.66	11.55	1.84	0.84	12.77	1.43	4.55	0.84	-0.610704718	-0.697714823	0.775208976	0.911606544	-0.177258201	-0.783630155
3455	3517307	35	Guaimbê (SP)	7.18	7.41	0.54	1.98	3.53	5.68	9.47	1.12	8.22	10.33	9.31	6.75	9.47	9.22	4.63	3.66	0.32	0.41	2.68	2.43	1.16	1.85	0	1.1	3.36	24.17	41.48	11.46	2.66	2.04	1.06	22.36	13.77	14	0.36	1.79	4.94	1.54	6.89	0.22	-0.137584733	-0.510583147	1.385874413	0.911606544	1.054568759	-0.600672246
3581	3528809	35	Maracaí (SP)	6.15	6.96	0.22	2.29	1.47	6.26	8.1	1.12	5.41	10.69	7.63	2.42	8.1	8.75	4.9	4.71	0.08	0.35	2.99	2.68	1.96	2.32	0	0.35	1.97	16.2	28.66	19.36	1.45	1.91	1.34	15.81	3.66	12.37	1.31	0.72	1.82	1.87	4.63	0.58	-0.717719952	-0.782225903	-0.242566752	1.424195676	-0.648494018	-0.359500456
3128	3203106	32	Jerônimo Monteiro (ES)	6.28	7.34	0.52	1.03	1.94	4.56	8.67	1.13	11.53	12.14	10.88	6.14	8.67	9.51	4.3	4.31	0.19	0.45	2.51	2.96	2.09	1.86	0.16	1.08	2.9	37.69	25.93	9.73	2.65	1.43	0.9	22.51	8.23	16.86	3.01	0.94	12.25	1.45	5.37	0.8	-0.644499002	-0.552838687	1.28409684	-0.659231119	-0.259931152	-1.066383288
3513	3522307	35	Itapetininga (SP)	7.02	7.76	0.42	1.95	2.11	5.87	9.25	1.13	8.6	8.82	8.96	8.57	9.25	9.28	5.01	4.4	0.17	0.17	2.89	2.64	1.87	1.83	0.19	0.78	3.11	18.64	28.69	15.35	2.77	2.27	1.26	24.87	16.74	14.28	0.43	2.54	2.66	2.02	5.32	0.79	-0.227702825	-0.299305448	0.775208976	0.862001144	-0.119387136	-0.521667694
3763	3545100	35	Salmourão (SP)	6.11	7.16	0.19	1.18	2.33	6.85	8.04	1.13	7.47	8.72	6.11	5.01	8.04	8.95	3.89	4.23	0.58	0.18	1.77	2.41	2.72	1.73	0.62	0.59	3.41	23.82	39.46	15.96	0.31	1.63	1.52	18	11.28	5.82	0	1.49	4.25	2.32	6.76	0.32	-0.740249475	-0.661495789	-0.395233111	-0.41120412	0.062493355	-0.114170533
4128	4116307	41	Munhoz de Melo (PR)	5.23	6.48	0.36	2.44	1.32	3.72	8.44	1.13	6.82	16.62	6.13	7.77	8.44	9.85	4.17	4.84	0	0.17	3.74	3.56	1.12	1.98	0.23	0.71	1.94	29.93	33.62	11.31	1.45	1.48	0.72	12.6	6.87	17.35	1.05	0.72	2.65	1.93	4.46	2.42	-1.235898983	-1.071978176	0.469876258	1.672222675	-0.772503444	-1.415666569
4687	4305207	43	Cerro Largo (RS)	5.42	6.04	0.1	0.81	0.55	3.72	7.1	1.13	3.64	7.11	5.46	1.96	7.1	8.48	3.48	4.12	0.34	0.22	3.2	4.24	0.64	0.69	0.16	0.16	2.86	29.26	21.06	9.95	2.11	0.68	1.02	11.59	2.46	21.18	5.73	1.44	2.07	1.16	3.37	1.21	-1.128883748	-1.337584426	-0.853232189	-1.023004052	-1.409085161	-1.415666569
4761	4308904	43	Getúlio Vargas (RS)	4.92	5.91	0.15	0.94	0.75	2.9	7.41	1.13	5	4.92	6.17	4.73	7.41	8.92	3.59	4.29	0.29	0.08	2.55	3.47	1.44	1.36	0	0.31	3.03	21.82	29.86	9.81	1.09	1.15	0.67	13.16	4.63	15.87	4.09	2.11	2.21	0.73	3.62	1.16	-1.410502787	-1.416059	-0.598788257	-0.808047319	-1.243739261	-1.756633582
2684	3138807	31	Luz (MG)	5.73	6.94	0.26	1.67	2.12	6.05	8.17	1.14	10.74	5.73	6.2	5.28	8.17	9.33	4.27	4.49	0.21	0.22	2.54	2.98	2.44	2.01	0.44	1.07	2.93	30.86	32.45	10.42	2.2	0.8	0.67	16.48	6.16	15.21	0.14	0.29	5.93	0.76	5.58	0.52	-0.954279945	-0.794298914	-0.039011607	0.399017412	-0.111119841	-0.446821277
2725	3142304	31	Moeda (MG)	6.31	7.46	0.05	0.54	0.92	4.17	8.61	1.14	9.13	6.66	8.27	9.23	8.61	7.99	3.97	4.6	0.3	0.45	1.76	1.83	2.14	1.68	0.09	1.2	3.24	32.85	37.84	7.89	0.7	1.49	0.99	19.58	9.69	19.01	2.33	0.49	14.77	1.32	2.74	1.07	-0.62760186	-0.480400619	-1.107676121	-1.469452651	-1.103195245	-1.228550525
3053	3169604	31	Tupaciguara (MG)	6.26	6.66	0.1	0.67	2.71	5.95	7.97	1.14	15.02	6.81	6.71	4.05	7.97	8.66	4.62	4.31	0.05	0.33	2.85	2.45	1.83	2.3	0.42	1.34	2.4	34.3	33.27	9.89	2.9	1.99	0.92	15.92	7.52	14.06	0.59	1.4	6.33	1.75	5.1	0.6	-0.655763764	-0.963321073	-0.853232189	-1.254495918	0.376650566	-0.48840262
3906	4100400	41	Almirante Tamandaré (PR)	8.53	8.62	0.48	2.09	3.21	8.53	12.11	1.14	13.12	11.22	13.06	7.15	12.11	11.39	5.48	5.08	0.35	0.32	3.68	3.59	2.17	1.92	0.27	1.09	4.26	12.75	36.05	21.19	1.48	1.99	2.11	25.45	13.3	17.1	0.86	5.52	3.98	3.17	7.33	1.02	0.622786671	0.219834041	1.080541694	1.09349301	0.790015318	0.58439603
4084	4113106	41	Kaloré (PR)	5.16	5.35	0	0.71	1.08	3.43	6.72	1.14	8.88	6.2	6.78	4.34	6.72	8.94	4.08	3.78	0.1	0.47	2.78	3.75	1.5	1.12	0.24	0.85	2.59	45.12	27.45	6.12	1.15	1.03	1.2	20.71	2.36	21.53	1.12	0.12	3.36	1.09	3.23	0.62	-1.275325648	-1.754103318	-1.362120053	-1.188355385	-0.970918525	-1.536252464
4265	4126355	41	Serranópolis do Iguaçu (PR)	5.75	5.74	0.37	1.4	1	3.86	7.32	1.14	3.6	5.07	5.01	3.28	7.32	8.38	4.78	4.55	0	0.3	4.1	4.31	0.47	0.82	0	0.32	1.98	23.98	21.03	8.19	2.1	0.47	0.84	11.53	2.63	24.39	2.02	0.31	0.48	1.09	3.8	0.87	-0.943015183	-1.518679596	0.520765044	-0.047431187	-1.037056885	-1.357452689
1638	2615904	26	Tuparetama (PE)	6.94	7.42	0.46	2.1	2.18	7.86	9.13	1.15	37.54	14.05	12.26	9.09	9.13	9	3.35	3.36	0.66	0.56	1.91	2.09	2.01	2.16	0.72	1.09	3.31	33.96	16.16	3.25	1.57	1.14	1.54	21.74	8.61	13.11	27.9	0.08	5.26	1.99	4.43	1.72	-0.272761872	-0.504546641	0.978764122	1.110028143	-0.061516071	0.305801032
2669	3137809	31	Lambari (MG)	6.82	7.22	0.24	1.45	1.24	4.4	8.27	1.15	10.2	4.39	7.93	6.54	8.27	8.9	4.13	4.56	0.14	0.25	2.62	2.88	1.71	2	0.29	0.87	3.64	32.21	27.84	10.12	2.45	2.11	0.83	19.31	7.03	25.18	0.09	0.5	6.02	1.13	4.76	0.23	-0.340350441	-0.625276755	-0.140789179	0.035244479	-0.838641804	-1.132913436
3549	3525805	35	Júlio Mesquita (SP)	5.99	8.51	0.15	2.02	2.46	5.85	9.67	1.15	13.81	14.43	13.39	10.01	9.67	10.06	4.66	3.18	0	0.31	2.66	4.07	1.26	1.41	0.44	0.92	2.89	23.55	45.88	11.31	2.75	1.25	0.71	18.27	13.17	7.03	0	1.85	6.01	1.78	5.54	0.62	-0.807838045	0.153432478	-0.598788257	0.977747077	0.16996819	-0.529983963
4729	4306973	43	Erebango (RS)	6.64	7.24	0.09	0.33	1.96	6.4	9.26	1.15	4.93	11.37	6.07	7.36	9.26	10.22	3.55	4.07	0	0	2.17	1.96	2.75	3.13	0	0.71	3.16	21.95	26.6	12.75	1.68	0.89	0.96	21.08	5.61	19.12	3.26	2.08	5.57	0.88	4.37	2.1	-0.441733295	-0.613203744	-0.904120976	-1.81669045	-0.243396561	-0.301286576
4915	4315602	43	Rio Grande (RS)	6.14	6.89	0.11	1	1.51	5.08	8.63	1.15	6.97	3.3	6.66	5.04	8.63	8.42	3.92	3.84	0.42	0.2	2.48	2.62	1.82	1.77	0.23	0.5	2.57	21	27.65	12.02	3.26	2.75	1.19	20.32	10.45	17.65	0.42	4.41	8.67	1.51	4.39	0.81	-0.723352333	-0.824481443	-0.802343403	-0.708836519	-0.615424838	-0.850160304
5322	5205109	52	Catalão (GO)	6.85	7.1	0.31	1.88	1.32	6.04	7.94	1.15	10.08	8.02	5.61	2.63	7.94	8.5	4.78	4.81	0.32	0.16	2.97	2.94	2.3	2.15	0.09	0.67	3.49	24.73	29.44	14.22	2.82	2.09	1.06	14.52	5.18	19.33	0.29	0.51	2.89	1.57	5.72	0.81	-0.323453299	-0.697714823	0.215432325	0.746255211	-0.772503444	-0.450979411
2389	3114105	31	Carmo de Minas (MG)	7.59	7.97	0.25	1.72	1.23	6.18	10.75	1.16	17.86	7.75	10.48	11.95	10.75	10.33	4.67	4.77	0.3	0.07	2.87	3.14	2.32	1.37	0.38	2.26	4.52	44.59	30.89	8.67	1.61	1.41	1.25	29.53	13.94	8.43	0.09	1.94	7.65	1.77	6.06	0.53	0.093342878	-0.172538829	-0.089900393	0.481693078	-0.846909099	-0.392765531
2838	3151503	31	Piumhi (MG)	5.42	6.61	0.25	0.97	1.37	4.97	8	1.16	10.9	7.59	5.59	3.79	8	8.4	4.35	4.4	0.25	0.19	3.43	2.99	1.38	1.62	0.1	0.74	3.84	25.85	34.17	13.64	2.87	1.83	1.14	16.48	4.12	16.68	0.69	0.65	5.46	1.96	4.17	0.85	-1.128883748	-0.993503602	-0.089900393	-0.758441919	-0.731166969	-0.895899781
4610	4300851	43	Arambaré (RS)	5.08	7.2	0.13	0.62	0.88	4.4	8.14	1.16	4.44	2.44	5.11	3.78	8.14	8.91	4.04	4.39	0.33	0.23	1.24	2.45	2.76	1.92	0.1	1.38	2.55	29.14	36.57	7.22	3.62	1.46	1.17	19.56	9.55	20.67	9.73	3.07	15.14	1.43	5.19	0	-1.320384695	-0.637349767	-0.70056583	-1.337171584	-1.136264425	-1.132913436
4976	4319372	43	São Pedro do Butiá (RS)	4.64	5.29	0.13	0.86	0.22	2.76	6.46	1.16	2.1	8.98	4.47	4.46	6.46	8.77	3.1	5.26	0.2	0.39	2.73	3.09	1.06	1.07	0	0.39	1.35	19.43	17.05	7.12	0.74	0	0.25	10.36	0.35	29.05	4.53	0.51	0	0.31	2.82	1.86	-1.568209448	-1.790322352	-0.70056583	-0.940328385	-1.681905898	-1.814847462
5417	5214507	52	Nerópolis (GO)	7.52	7.72	0.21	1.36	1.67	8.62	9.44	1.16	15.13	8.31	6.93	3.32	9.44	10	5.66	4.53	0.16	0.41	3.55	4.01	1.92	1.41	0.26	1.48	3.56	34.14	29.23	12.63	2.63	1.35	1.87	23.69	9.01	21.01	0.16	3.31	3.63	3.61	7.44	0.61	0.053916213	-0.323451471	-0.293455539	-0.113571721	-0.483148118	0.621819239
4001	4107207	41	Dois Vizinhos (PR)	7.07	7.32	0.39	1.5	1.33	4.93	9.39	1.17	4.96	11.92	6.12	6.23	9.39	10.37	4.7	5.14	0.27	0.12	3.69	3.86	1.69	1.66	0.03	0.42	2.32	20.66	25.06	13.77	1.18	0.97	1.24	16.8	4.16	17.23	3.36	1.35	2.04	1.04	5.61	1.06	-0.199540922	-0.564911698	0.622542617	0.117920146	-0.764236149	-0.912532319
4118	4115705	41	Matinhos (PR)	6.92	6.77	0	0.87	0.84	6.33	10.42	1.17	4.92	6.39	9.26	7.16	10.42	10.8	4.98	4.9	0.28	0.27	3.2	3.68	1.64	1.66	0.19	0.76	3.21	15.09	31.21	19.75	2.82	2.5	1.6	24.01	12.94	24.79	0.07	3.09	1.54	2.18	6.51	0.75	-0.284026633	-0.896919511	-1.362120053	-0.923793252	-1.169333605	-0.330393516
4619	4301503	43	Augusto Pestana (RS)	4.65	4.83	0.19	1.08	0.76	2.63	6.85	1.17	5.04	10.21	7.37	2.25	6.85	7.61	3.96	3.94	0.08	0.24	2.93	3.58	0.83	0.83	0.08	0.5	2.67	21.81	17.09	7.81	1.5	0.79	0.6	12.22	3.05	24.83	7.83	1.26	1.96	0.75	2.27	0.7	-1.562577068	-2.068001614	-0.395233111	-0.576555453	-1.235471966	-1.868903208
4628	4301875	43	Barra do Quaraí (RS)	8.8	8.92	0.17	0.96	2.38	9.07	11.38	1.17	10.4	7.55	8.15	13.9	11.38	11.17	4.82	5.82	0.14	0	3.05	3.71	2.43	1.38	0	0.84	4.1	16.04	47.65	16.49	1.11	1.26	1.08	23.49	19.35	18.34	0	6.42	2.68	1.88	7.09	0.27	0.774860951	0.400929211	-0.497010684	-0.774977052	0.10382983	0.808935282
4884	4314308	43	Pejuçara (RS)	4.82	6.47	0.24	0.62	2.58	2.77	7.11	1.17	4.71	6.91	5.86	5.15	7.11	9.43	4.66	4.34	0	0.06	3.13	3.94	0.9	0.4	0.26	0.24	2.68	26.35	21.74	6.71	1.43	0.36	1.36	11.23	3.05	13.25	11.68	0.08	0.57	1.45	3.56	0.73	-1.466826595	-1.078014681	-0.140789179	-1.337171584	0.269175731	-1.810689328
1250	2500908	25	Arara (PB)	7.83	8.47	0.24	0.87	2.89	6.61	9.41	1.18	49.73	17.05	11.94	7.75	9.41	10.41	2.99	2.84	0.72	0.37	1.65	1.69	2.4	1.64	1.11	2.82	2.48	34.79	10.76	2.12	0.46	0.21	1.51	26.35	10.53	15.05	30.94	1.04	3.03	2.02	4.27	3.38	0.228520017	0.129286455	-0.140789179	-0.923793252	0.525461877	-0.213965756
2833	3151008	31	Piranguinho (MG)	6.74	7.06	0.4	1.69	0.99	5.68	9.79	1.18	13.79	8.3	9.15	10.4	9.79	10.07	4.37	4.48	0.32	0.37	2.73	2.15	2.26	2.49	0.24	1.39	3.59	34.72	28.81	10.95	1.88	1.36	0.69	24.82	9.39	15	1.38	0.31	2.45	1.5	6.04	0.88	-0.385409487	-0.721860846	0.673431403	0.432087678	-1.04532418	-0.600672246
2885	3155801	31	Rio Pomba (MG)	5.47	6.36	0.18	0.74	1.89	4.27	7.76	1.18	15.63	6.52	7.76	7.48	7.76	9.05	4.31	4.18	0.29	0.19	3.12	2.59	1.22	1.98	0.52	0.76	2.86	41.7	25.47	7.39	2.29	1.27	0.6	16.16	5.39	17.62	1.05	0.68	9.07	1.51	3.99	1	-1.100721845	-1.144416244	-0.446121898	-1.138749985	-0.301267627	-1.186969182
3042	3168705	31	Timóteo (MG)	6.56	7.02	0.2	1.78	0.7	3.99	8.33	1.18	5.43	8.51	8.84	6.73	8.33	9.07	4.13	4.51	0.25	0.42	3.13	3.48	1.97	2.16	0.11	0.42	2.78	24.09	28.76	11.56	2.02	1.8	0.56	17.48	8.49	13.39	0.29	1.41	7.16	0.82	3.79	0.85	-0.486792341	-0.746006869	-0.344344325	0.580903878	-1.285075736	-1.303396943
3740	3543105	35	Ribeirão Corrente (SP)	7.79	8	0.17	1.93	2.58	6.8	10.38	1.18	9.68	12.55	14	8.89	10.38	9.3	5.58	4.13	0	0.27	3.81	2.05	1.64	1.9	0.24	1.99	3.85	17.06	44.34	18.4	2.29	0.53	0.58	29.36	10.4	15.03	0	1.35	4.47	0.98	5.6	0.28	0.205990494	-0.154429312	-0.497010684	0.828930877	0.269175731	-0.134961204
4175	4119707	41	Planaltina do Paraná (PR)	6.43	7.74	0.3	1.34	3	7.76	8.32	1.18	8.38	9.61	6.81	4.83	8.32	10.15	4.15	4.47	0.49	0.32	2.93	2.43	1.83	2.91	0.76	1.08	2.87	42.14	25.01	11.77	0.73	0.52	1.25	23.62	4.55	24.72	0.27	5.32	3.82	1.61	5.54	1.59	-0.560013291	-0.31137846	0.164543539	-0.146641987	0.616402122	0.264219689
2396	3114709	31	Carvalhópolis (MG)	6.24	6.94	0	1.76	0.64	4.47	9.42	1.19	10.22	7.05	0.87	12.71	9.42	7.48	3.29	5.4	0.51	0.55	2.58	1.48	2.07	2.35	0	1	2.91	34.58	43.73	10.47	1.19	1	1.08	16.95	11.02	38.28	0.34	0	1.41	1.41	3.47	1.19	-0.667028525	-0.794298914	-1.362120053	0.547833611	-1.334679506	-1.103806496
2419	3116605	31	Cláudio (MG)	6.11	7.82	0.41	1.08	1.24	5.6	9.28	1.19	10.13	7.26	9.9	10.74	9.28	9.66	5.35	4.8	0	0.19	2.88	2.61	2.28	1.97	0.02	0.4	5.13	27.5	38.65	13.36	1.92	1.05	0.79	18.56	5.77	14.52	1.84	0.05	6.08	1.92	5.52	0.17	-0.740249475	-0.263086414	0.72432019	-0.576555453	-0.838641804	-0.63393732
2461	3120409	31	Cristiano Otoni (MG)	6.69	8.37	0.22	1.24	1.8	3.29	8.99	1.19	20.99	7.67	9.07	16.91	8.99	9.42	4.15	4.77	0.35	0.28	1.93	2.03	2.63	2.29	0.24	1.49	4.61	45.95	28.84	9.94	0.82	1.14	0.98	21.44	7.44	19.83	1.18	0.47	5.77	1.33	4.83	0.72	-0.413571391	0.068921398	-0.242566752	-0.31199332	-0.375673282	-1.594466344
3521	3523008	35	Itapura (SP)	6.55	7.34	0.08	0.81	1.56	7.58	9.35	1.19	5.93	15.93	12	4.16	9.35	9.61	4.83	4.12	0.6	0.41	3.5	2.48	1.46	2.18	0.32	1.01	2.77	29.5	34.42	16.3	3.86	1.14	0.74	18.16	7.44	10.32	0.4	1.16	3.76	1.96	8.72	1.02	-0.492424722	-0.552838687	-0.955009762	-1.023004052	-0.574088363	0.189373271
3570	3527702	35	Luiziânia (SP)	6.26	6.42	0.47	1.28	3.1	7.52	8.26	1.19	8.4	8.63	8.26	5.6	8.26	8.42	4.44	4.48	0	0.12	2.4	2.48	1.56	2.1	0.13	1.03	2.82	26.29	34.84	16.65	1.98	1.65	1.31	21.8	5.95	9.15	0.22	1.1	2.75	1.4	4.9	0.24	-0.655763764	-1.10819721	1.029652908	-0.245852787	0.699075072	0.164424466
3649	3534757	35	Ouroeste (SP)	6.12	6.39	0.31	1.21	0.81	6.72	7.17	1.19	4.14	10.76	5.47	1.17	7.17	8.25	4.08	4.4	0.09	0.15	3.26	2.07	1.23	2.24	0.07	0.57	2.54	26.69	29.38	17.33	1.85	1.97	1.28	15.15	5.97	10.7	0.17	0.81	1.89	1.78	5.42	0.89	-0.734617095	-1.126306727	0.215432325	-0.36159872	-1.194135491	-0.168226279
4763	4309050	43	Glorinha (RS)	6.08	6.25	0.32	1.18	2.22	4.2	8.15	1.19	8.26	8.93	3.89	3.26	8.15	8.73	4.3	4.18	0.48	0.21	2.36	2.58	1.79	1.82	0.26	0.44	3.86	21.61	32.78	13.74	2.46	1.15	1.13	15.09	7.67	17.56	5.03	2.65	10.83	1.6	3.85	1.31	-0.757146618	-1.210817806	0.266321112	-0.41120412	-0.028446891	-1.216076122
4932	4316758	43	Santa Clara do Sul (RS)	5.52	5.06	0.06	1.31	0.97	2.75	5.53	1.19	2.28	7.23	3.17	3.59	5.53	7.55	4.21	4.36	0	0	3.79	3.39	0.23	0.27	0	0.11	3.51	20.44	35.05	13.71	0.88	0.33	1	10.56	2.47	30.25	0.1	1.23	1.16	0.93	4.08	0.12	-1.072559941	-1.929161983	-1.056787335	-0.196247387	-1.06185877	-1.819005596
5436	5215900	52	Palminópolis (GO)	5.39	5.93	0.18	1.4	1.66	5.06	7.41	1.19	11.87	20.23	6.24	0.23	7.41	10.28	6.47	5.49	0.38	0	0.61	2.26	3.73	2.72	0.21	0.46	3.59	36.09	33.17	10.72	1.46	1.1	0.88	14.21	2.06	14.66	0	0.15	2.11	1.18	7.92	0.37	-1.145780891	-1.403985988	-0.446121898	-0.047431187	-0.491415413	-0.858476573
1254	2501203	25	Areial (PB)	7.93	8.92	0.26	1.29	2.63	6.14	8.88	1.2	56.1	6.55	11.59	16.34	8.88	10.95	3.48	3.38	0.27	0.21	2.34	3.03	2.18	1.28	0.57	2.28	3.53	29.88	12.21	3.11	0.68	0.45	1.59	29.32	16.87	15.52	24.77	1.08	2.06	1.56	5.08	1.93	0.284843824	0.400929211	-0.039011607	-0.229317654	0.310512206	-0.409398068
1597	2612109	26	Salgadinho (PE)	6.83	8.23	0.33	1.35	1.17	7.93	8.8	1.2	46.2	15.28	16.58	22.66	8.8	10.06	4.61	3.55	0.5	0.31	2.98	2.57	1.75	1.02	1.68	3.57	3.23	32.87	16.74	2.32	0.8	0	0.87	28.24	20.45	25.97	33.51	0.96	7.64	1.03	4.5	2.25	-0.33471806	-0.015589681	0.317209898	-0.130106854	-0.896512869	0.334907972
2317	3107604	31	Bom Jesus da Penha (MG)	5.01	7.38	0.56	2.19	1.45	4.52	8.63	1.2	19.01	8.78	10.38	0.3	8.63	9.05	4.58	6.16	0.47	0.34	2.63	2.81	1.35	1.44	0.52	0.3	3.59	28.65	27.74	12.53	1.46	0.11	0.81	10.77	1.38	18.05	0.35	0.13	1.35	2.11	6.16	0.26	-1.35981136	-0.528692664	1.487651986	1.258844343	-0.665028608	-1.083015825
2490	3122702	31	Dom Silvério (MG)	4.74	5.83	0.15	0.63	0.38	3.87	7.19	1.2	18.63	7.04	7.42	10.76	7.19	8.34	4.33	4.12	0.38	0.13	1.86	2.08	1.97	2.38	0.45	1.85	2.15	44.99	27.39	9.28	2.87	1.63	0.43	18.44	3.1	15.24	3.83	0.7	17.04	0.62	2.79	0.3	-1.511885641	-1.464351045	-0.598788257	-1.320636451	-1.549629177	-1.353294554
2529	3126307	31	Fortaleza de Minas (MG)	6.72	7.14	0.09	1.28	1.37	6.61	8.72	1.2	10.93	6.35	7.35	9	8.72	9.05	4.85	4.69	0.12	0.28	1.82	1.46	1.53	2.95	0.16	1.22	3.55	24.79	31.5	17.06	1.67	0.92	0.96	15.84	6.08	14.56	3.34	0	5.4	0.97	5.46	0.84	-0.396674249	-0.673568801	-0.904120976	-0.245852787	-0.731166969	-0.213965756
2665	3137502	31	Lagoa Formosa (MG)	5.49	6.99	0.48	1.6	0.94	4.68	7.62	1.2	11.47	6.73	6.88	7.56	7.62	9	5.17	4.34	0.13	0.58	2.82	2.76	1.98	2.28	0.06	0.86	4.06	28.86	34.99	9.59	1.82	0.17	1.08	15.21	2.75	22.42	0.77	0.15	2.51	1.39	4.2	0.35	-1.089457083	-0.764116386	1.080541694	0.283271479	-1.086660655	-1.016485676
3268	3500907	35	Altair (SP)	7.73	7.31	0.19	1.55	4.11	7.14	8.67	1.2	9.05	12.13	9.62	4.81	8.67	10.24	5.52	5.38	0	0	3.02	2.39	2.72	2.64	0.69	2.06	2.66	13.49	39.31	22.66	2.69	2.07	1.07	21.03	9.02	7.68	0.3	1.62	5.3	2.94	4.68	0.38	0.172196209	-0.570948204	-0.395233111	0.200595812	1.534071871	0.006415362
3436	3515608	35	Fernando Prestes (SP)	5.41	5.57	0.2	1.39	1.21	4.76	6.15	1.2	4.26	6.48	3.59	5.54	6.15	7.31	3.86	4.18	0.24	0.11	2.71	3.14	2.01	1.47	0	0.97	3.53	22.82	33.65	11.72	2.78	1.4	0.76	14.62	6.68	22.58	0.38	1.46	1.27	1.13	4.33	0.41	-1.134516129	-1.621300193	-0.344344325	-0.063966321	-0.863443689	-0.983220602
3450	3516853	35	Gavião Peixoto (SP)	7.18	7.67	0.31	2.84	1.35	7.53	8.92	1.2	5.11	10.16	10.4	8.06	8.92	9.79	5.82	5.84	0.08	0	1.86	2.48	2.91	1.85	0.34	2.13	3.55	13.19	42.84	21.28	1.83	1.32	1.64	22.75	15.1	5.51	0	2.17	7.17	2.79	6.66	0.68	-0.137584733	-0.353633999	0.215432325	2.333628007	-0.747701559	0.1685826
3958	4104006	41	Campina Grande do Sul (PR)	8.2	8.23	0.21	1.88	2	7.42	11.38	1.2	11.41	14.45	11.36	7.01	11.38	10.78	5.47	5.01	0.36	0.42	3.62	3.49	2.13	1.99	0.33	1.39	3.39	13.96	32.67	20.52	1.77	1.93	2.12	23.04	10.7	19.12	1.12	4.39	2.86	3.07	7.07	0.67	0.436918105	-0.015589681	-0.293455539	0.746255211	-0.210327381	0.122843122
4635	4302154	43	Boa Vista das Missões (RS)	5.81	7.1	0.45	1.53	0.5	4.51	10.42	1.2	4.43	16.63	3.03	1.92	10.42	10.6	2.91	4	0.49	0	2.27	4.28	1.61	1.5	0	0.42	3.22	18.9	25.9	12.32	0.9	1.85	2.06	12.17	5.3	18.21	2.77	1.93	0.28	0	5.69	0	-0.909220898	-0.697714823	0.927875335	0.167525545	-1.450421637	-1.087173959
2474	3121407	31	Desterro de Entre Rios (MG)	5.52	6.28	0.39	1.11	1.07	3.54	7.26	1.21	42.07	13.63	7.97	8.64	7.26	8.45	3.23	3.83	0.45	0.28	1.29	1.43	2.82	2.96	0.5	1.82	3.24	37.39	16.89	4.63	1.38	0.22	0.52	19.43	4.17	18.77	29.89	0.19	3.24	0	3.2	1.1	-1.072559941	-1.192708289	0.622542617	-0.526950053	-0.97918582	-1.490512986
3880	3555505	35	Ubirajara (SP)	7.08	7.27	0.24	2.04	3.26	6.7	8.83	1.21	5.99	9.93	9.49	4.85	8.83	9.24	4.01	4.29	0.19	0.15	2.37	3.05	1.92	1.56	0.13	1.62	3.8	29.46	34.95	12.85	2.47	1.7	1.94	19.91	9.48	17.2	2.75	2.58	4.39	2.31	5.56	1.15	-0.193908541	-0.595094227	-0.140789179	1.010817344	0.831351793	-0.176542547
5362	5209200	52	Guapó (GO)	6.91	7.74	0.27	1.5	2.48	5.17	10.17	1.21	14.17	9.53	7.98	5.37	10.17	10.03	4.42	4.83	0.38	0.46	2.79	2.62	2.63	2.19	0.39	1.29	4.55	29.26	38.27	9.71	1.61	1.6	1.24	25.39	7.94	24.58	1.16	2.8	3.09	2.95	6.81	0.96	-0.289659014	-0.31137846	0.01187718	0.117920146	0.18650278	-0.812737095
3159	3205010	32	Sooretama (ES)	9.58	9.87	0.47	1.56	2.7	9.49	11.91	1.22	21.5	18.92	11.94	12.22	11.91	11.02	4.95	4.64	0.62	0.28	2.87	2.03	2.48	2.46	0.78	2.38	5.14	30.58	44.19	8.7	1.56	0.88	1.93	22.93	17.58	20.97	0.08	6.41	5.74	3.12	8.32	0.8	1.214186651	0.974397251	1.029652908	0.217130945	0.368383271	0.983576923
3160	3205036	32	Vargem Alta (ES)	7.56	8.23	0.36	2.56	2.07	7.16	10.17	1.22	8.89	11.81	10.08	10.53	10.17	9.73	5.38	5.48	0.03	0.13	2.03	2.35	2.69	2.4	0.58	0.88	5.14	28.5	31.07	11.88	1.04	0.96	1.64	21.39	8.24	22.62	0.34	1.35	5.3	2.66	6.56	0.26	0.076445736	-0.015589681	0.469876258	1.870644275	-0.152456316	0.014731631
4277	4127304	41	Terra Rica (PR)	7.47	7.07	0.2	2.3	0.97	7.71	8.15	1.22	8.69	9.13	5.74	3.63	8.15	9.63	4.41	4.68	0.28	0.15	2.9	3.39	1.77	1.44	0.19	1.2	3.66	32.9	33.01	10.41	2.28	2.03	1.38	21.88	5.24	17.32	0.68	1.41	3.44	1.15	4.89	0.93	0.025754309	-0.71582434	-0.344344325	1.440730809	-1.06185877	0.243429017
4317	4201257	42	Apiúna (SC)	6.73	7.56	0.25	0.96	1.18	5.3	9.73	1.22	2.54	8.58	9.48	6.71	9.73	9.75	5.56	4.15	0.2	0.66	3.9	3.33	1.43	0.93	0.11	0.79	4.48	13.37	39.83	22.49	1.69	1.52	0.99	10.81	3.55	17.12	1.44	2.11	0.8	0.93	5.66	0.66	-0.391041868	-0.420035562	-0.089900393	-0.774977052	-0.888245574	-0.758681349
4776	4309704	43	Humaitá (RS)	5.25	5.75	0.14	1.3	0.79	3.93	6.03	1.22	4.59	10.7	4.47	0.8	6.03	8	3.6	4.13	0	0.17	3.14	3.7	0.8	0.57	0	0.37	2.43	19.59	15.39	7.29	1.26	0.26	0.26	9.4	1.6	13.15	2.63	0.81	1.17	0.2	2.86	1.31	-1.224634222	-1.512643091	-0.649677043	-0.21278252	-1.210670081	-1.328345749
2238	3100203	31	Abaeté (MG)	5.79	6.81	0.35	1.42	1.49	4.58	8.56	1.23	12.26	10.04	5.15	3.55	8.56	8.72	4.29	4.34	0.36	0.54	2.89	2.98	1.78	2.06	0.3	1.87	3.66	30.48	37.28	10.33	2.87	1.09	1.25	17.06	4.41	16.25	0.64	1.19	4.89	1.83	5.36	0.52	-0.92048566	-0.872773488	0.418987471	-0.014360921	-0.631959428	-1.058067019
2703	3140506	31	Martinho Campos (MG)	5.76	7.71	0.09	1.06	1.77	6.6	8.89	1.23	8.29	8.51	9.18	6.02	8.89	9.95	4.49	4.48	0.38	0.37	2.72	2.54	1.92	2.46	0.15	1.03	4.75	30.98	37.01	13.22	1.58	1.01	1.11	15.26	5.49	18.42	0.16	1.5	4.48	1.69	5.46	0.44	-0.937382802	-0.329487977	-0.904120976	-0.609625719	-0.400475167	-0.21812389
2960	3162104	31	São Gotardo (MG)	7.05	7.7	0.4	2.08	1.97	7.73	9.27	1.23	14.62	8.34	7.7	4.74	9.27	9.66	6.49	4.92	0.15	0.36	2.28	3.4	2.18	1.43	0.63	1.57	4.6	18.95	34.81	18.01	1.75	1.22	1.69	12.79	4.98	14.26	0.22	1.43	5.9	2.69	6.73	0.68	-0.210805683	-0.335524482	0.673431403	1.076957877	-0.235129266	0.251745286
3031	3167707	31	Sobrália (MG)	6.91	7.65	0.36	2.12	1.37	6.61	8.88	1.23	23.33	14.51	8.04	12.79	8.88	10.01	2.64	2.17	1.18	1.12	1.47	1.41	2.49	2.4	0.4	1.81	2.5	54.31	27.49	5.25	1.87	0.43	1	23.48	14.22	15.98	0.84	1.6	6.59	1.63	4.49	0.92	-0.289659014	-0.365707011	0.469876258	1.14309841	-0.731166969	-0.213965756
3681	3537602	35	Peruíbe (SP)	7.2	7.74	0.37	0.98	2.04	5.83	10.17	1.23	5.61	6.38	10.58	8.98	10.17	9.42	4.52	3.88	0.27	0.21	3.11	2.78	1.57	1.67	0.24	0.78	3.1	16.71	24.73	16.42	3.24	2.44	1.59	24.18	22.97	23.31	0.42	4.99	2.87	1.83	6.59	1.2	-0.126319972	-0.31137846	0.520765044	-0.741906786	-0.177258201	-0.538300231
4412	4207205	42	Imaruí (SC)	5.1	6.87	0.04	0.83	1.12	4.69	7.89	1.23	7.15	17.19	6.89	7.48	7.89	9.07	3.54	3.4	0.42	0.77	1.94	1.69	1.86	2.15	0.18	0.83	3.77	26.2	30.67	10.3	1.36	0.91	1.19	16.18	5.4	22.64	12.97	1.47	1.67	1.56	3.98	1.55	-1.309119933	-0.836554454	-1.158564908	-0.989933785	-0.937849344	-1.012327542
3228	3304201	33	Resende (RJ)	6.58	7.02	0.11	1.29	1.42	5.61	8.89	1.24	6.59	4.66	6.45	6.25	8.89	8.82	4.95	4.67	0.17	0.21	3.43	3.37	1.86	1.76	0.14	0.65	3.46	18.97	27.7	12.44	2.71	3.04	0.78	20.07	13.2	13.62	0.26	2.7	9.22	1.25	4.96	0.97	-0.475527579	-0.746006869	-0.802343403	-0.229317654	-0.689830493	-0.629779186
3969	4104659	41	Carambeí (PR)	9.44	9.16	0.38	2.23	2.62	8.85	11.17	1.24	10.95	10.89	9.67	10.4	11.17	11.63	6.03	5.4	0.23	0.14	3.25	2.5	2.88	2.64	0.27	0.8	3.23	13.12	32.73	21.41	1.63	0.73	2.01	20.85	11.26	10.18	0.96	4	1.52	3.19	7.65	1	1.13533332	0.545805347	0.57165383	1.324984876	0.302244911	0.717456328
4131	4116604	41	Nova América da Colina (PR)	6.91	7.73	0.31	2.4	1.55	6.7	8.93	1.24	13.69	9.05	10.94	11.36	8.93	9.57	4.02	4.08	0.7	0.27	2.52	3.15	2.31	1.71	0.77	0.73	2.19	38.36	34.25	12.36	1.47	2.35	1.64	22.03	10.95	10.35	0	1.55	2.29	1.68	4.69	1.04	-0.289659014	-0.317414965	0.215432325	1.606082142	-0.582355658	-0.176542547
4885	4314407	43	Pelotas (RS)	5.66	6.31	0.11	0.83	1.28	3.89	8.16	1.24	7.14	3.79	6.28	4.86	8.16	8.16	3.85	3.83	0.37	0.31	3.05	3.02	1.46	1.5	0.19	0.56	2.51	20.5	28.64	12.48	3.11	3.23	0.97	18.32	11.65	18.94	0.92	4.36	9.65	1.23	3.95	1	-0.99370661	-1.174598772	-0.802343403	-0.989933785	-0.805572624	-1.344978286
5371	5209952	52	Indiara (GO)	7.32	7.62	0.4	1.82	2.37	7.66	10.28	1.24	18.55	18.79	6.92	3.49	10.28	10.28	5.37	5.45	0.39	0.1	2.06	2.61	3.69	2.49	0.53	1.67	4.29	27.95	37.54	13.74	1.83	0.85	2.43	19.48	11.54	13.5	0	3.47	4.49	3.19	8.45	0.12	-0.058731402	-0.383816528	0.673431403	0.647044411	0.095562535	0.222638346
2602	3132206	31	Itaguara (MG)	5.89	6.68	0.09	1.08	0.92	5.25	8.26	1.25	12.1	6.79	6.41	7.25	8.26	8.56	4.51	4.96	0.4	0.13	2.85	2.28	2.2	2.29	0.2	1.32	4.26	35.89	29.27	10.98	1.43	1.14	0.52	11.88	6.37	22.33	1.91	0.06	7.54	1.13	4	0.54	-0.864161852	-0.951248062	-0.904120976	-0.576555453	-1.103195245	-0.779472021
4425	4208005	42	Itá (SC)	5.77	7.47	0.2	1.36	0.45	4.29	8.32	1.25	3.75	8.41	8.68	4.71	8.32	9.24	4.52	4.87	0	0.11	2.57	3.48	2.04	1.38	0.11	0.48	2.76	17.34	22.3	9.57	1.49	0.57	1.28	13.22	4.96	15.18	3.52	0.8	1.61	2.03	4.08	0.31	-0.931750422	-0.474364113	-0.344344325	-0.113571721	-1.491758112	-1.178652914
2325	3108305	31	Borda da Mata (MG)	5.66	6.3	0.36	1.77	1.3	6.76	7.15	1.26	12.28	6.28	4.28	5.73	7.15	8.03	4.29	4.59	0.35	0.3	2.98	2.92	1.45	1.55	0.19	0.68	3.17	24.43	33.35	11.05	2.78	1.31	1.2	15.99	5.73	27.69	2.91	0.57	2.68	1.91	3.7	0.47	-0.99370661	-1.180635278	0.469876258	0.564368745	-0.789038034	-0.151593741
2410	3115805	31	Centralina (MG)	6.25	6.83	0.21	1.01	2.19	7.11	7.64	1.26	18.73	9.74	9.76	4.82	7.64	8.81	4.61	4.64	0.58	0.15	2.29	2.47	2.64	2.4	0.46	1.72	3.4	34.41	32.81	13.46	1.87	1.3	1.44	16.21	8.93	17.68	0.75	2.84	5.9	2.09	6.12	1.12	-0.661396145	-0.860700477	-0.293455539	-0.692301386	-0.053248776	-0.006059041
4385	4205191	42	Ermo (SC)	6.6	6.88	0.48	1.26	1.82	4.34	8.41	1.26	4.25	6.4	5.82	3.97	8.41	10.35	4.07	5.51	0	0	3.94	3.33	1.38	0.98	0.23	0.93	2.9	15.79	26.81	9.26	1.07	1.1	1.6	19.8	2.41	14.94	0.57	0.82	0	2.13	4.92	1.48	-0.464262818	-0.830517948	1.080541694	-0.278923054	-0.359138692	-1.157862242
4808	4311270	43	Lagoa dos Três Cantos (RS)	3.53	5.63	0	0.7	0	2.62	5.8	1.26	2.71	2.24	5.05	0.85	5.8	6.93	2.61	3.71	0.44	0	1.79	3.38	1.7	0.15	0.26	0.38	2.08	34	18.96	9.51	1.31	1.17	2.25	6.53	4	17.4	5.71	0	0.95	2.54	3.14	0	-2.193403714	-1.585081159	-1.362120053	-1.204890518	-1.863786388	-1.873061342
3058	3170057	31	Ubaporanga (MG)	7.04	8	0.47	3.2	1.06	6.93	8.88	1.27	30.3	16.59	10.18	16.21	8.88	10.62	3.95	3.7	0.48	0.62	1.97	1.94	2.35	2.44	0.6	1.49	5.01	35.92	35.27	6.76	1.62	0.78	0.6	22.55	10.29	21.69	1.71	2.05	7.19	1.2	6.13	0.69	-0.216438064	-0.154429312	1.029652908	2.928892806	-0.987453115	-0.080905458
4439	4209151	42	José Boiteux (SC)	7.69	9.26	0.74	1.3	2.09	7.12	11.41	1.27	8.49	12.31	8.31	17.87	11.41	11.04	4.41	4.51	0	0.34	2.93	3.64	1.31	0.49	0.63	1.45	2.81	8.9	14.34	9.11	1.77	0.15	1.49	29.47	3.66	7.92	20.28	0.41	0.89	0.82	7.35	0.5	0.149666686	0.606170404	2.403650141	-0.21278252	-0.135921726	-0.001900907
4622	4301636	43	Balneário Pinhal (RS)	6.16	8.06	0.07	0.59	1.08	4.37	10.21	1.27	4.78	6.89	7.11	4.89	10.21	10.05	3.69	4.68	0.23	0.13	2.51	2.19	1.66	1.93	0	0.58	3.17	16.51	32.19	18.96	3.97	2.41	2.23	22.14	10.87	26.77	0	3.79	3.43	2.7	4.16	0.96	-0.712087572	-0.118210278	-1.005898548	-1.386776984	-0.970918525	-1.145387839
5389	5211909	52	Jataí (GO)	7.27	7.84	0.12	1.68	1.61	6.96	9.43	1.27	13.23	10.45	7.17	4.17	9.43	9.26	5.17	4.88	0.21	0.17	3.36	3.03	2.17	1.95	0.38	1.04	4.25	26.65	31.11	13.5	2.7	2.36	1.46	18.88	8.98	18	0.23	2.14	5.24	2.09	6.86	0.99	-0.086893306	-0.251013403	-0.751454616	0.415552545	-0.532751888	-0.068431055
2455	3119955	31	Córrego Fundo (MG)	5.81	7.18	0.69	2.34	1.9	5.29	8.07	1.28	16.16	6.51	10.94	7.87	8.07	8.79	4.87	5.19	0.15	0.38	2.29	1.32	2.89	3.39	0.04	1.96	4.47	30.8	40.63	14.02	1.87	0.19	0.31	19.8	2.46	14.31	1.83	0	1.29	0.64	4.82	0	-0.909220898	-0.649422778	2.149206209	1.506871342	-0.293000332	-0.762839484
3398	3512605	35	Coronel Macedo (SP)	6.79	7.5	0.18	1.51	1.28	7.31	9.72	1.28	19.2	9.29	7.76	7.73	9.72	10.45	4.68	3.83	0.16	0.17	2.43	4.22	1.99	1.58	0.2	1.24	3.1	26.92	26.88	13.14	2.51	1.93	1.53	20.94	10.68	15.72	6.76	2.14	1.34	1.34	6.46	0.82	-0.357247583	-0.456254596	-0.446121898	0.134455279	-0.805572624	0.077103645
3578	3528502	35	Mairiporã (SP)	6.13	7.62	0.16	1.65	1.17	4.58	9.53	1.28	5.45	6.2	8.94	8.18	9.53	9.42	4.68	4.58	0.3	0.26	3.76	3.04	1.51	1.92	0.3	0.86	2.42	11.78	26.25	17.68	2.8	2.54	0.94	24.2	21.95	17.92	0.23	6.31	3.13	1.46	5.59	0.92	-0.728984714	-0.383816528	-0.547899471	0.365947145	-0.896512869	-1.058067019
4022	4108320	41	Francisco Alves (PR)	6.7	7.42	0.42	1.27	2.8	5.83	8.05	1.28	11.15	14.09	14.01	4.29	8.05	9.99	3.26	4.45	0.34	0.27	2.12	2.63	2.37	2.25	0.38	0.41	2.1	36.96	29.49	6.84	0.65	1.37	1.09	20.15	3.65	22.26	1.19	2.34	4.52	2.51	5.14	1.66	-0.40793901	-0.504546641	0.775208976	-0.26238792	0.451056221	-0.538300231
4831	4312252	43	Minas do Leão (RS)	6.46	8.01	0.11	0.88	0.88	5.2	9.27	1.28	6.27	6.84	7.24	5.02	9.27	9.42	4.15	4.24	0	0.15	2.22	2.42	2.06	2.69	0.13	0.58	4.05	30.71	31.27	12.17	1.75	0.97	1.3	19.6	10	9.04	0.48	2.87	6.41	2.56	4.99	1.16	-0.543116149	-0.148392806	-0.802343403	-0.907258119	-1.136264425	-0.800262692
4030	4108809	41	Guaíra (PR)	7.74	7.6	0.35	1.78	2.46	6.86	8.76	1.29	9.47	11.67	8.54	3.1	8.76	9.52	4.23	4.34	0.34	0.23	3.1	3.05	2.03	2.06	0.32	0.72	2.04	30.94	26.13	11.18	1.92	1.83	1.2	14.87	9.7	22.48	0.08	3.45	3.06	1.68	5.92	1.25	0.17782859	-0.395889539	0.418987471	0.580903878	0.16996819	-0.110012398
4078	4112702	41	Jataizinho (PR)	7.28	8.21	0.26	1.55	1.78	7.34	10.21	1.29	11.95	11.61	8.19	5.5	10.21	10.51	5.11	4.75	0.17	0.27	3.07	3.21	1.76	1.69	0.36	1.1	3.5	26.31	35.33	15.37	1.86	1.88	1.72	25.53	9.12	17.51	0.52	2.5	3.64	2.49	7.92	1.55	-0.081260926	-0.027662692	-0.039011607	0.200595812	-0.392207872	0.089578048
4646	4302709	43	Butiá (RS)	6.74	7.54	0.35	1.41	1.6	6.26	8.83	1.29	6.91	8.88	7.9	5.75	8.83	9.22	3.06	4	0.29	0.4	2.67	3.16	1.82	1.53	0.29	0.36	3	26.66	35.4	9.85	3.68	1.4	2.03	16.21	9.38	14.16	0.94	3.19	8.76	1.37	3.55	0.92	-0.385409487	-0.432108573	0.418987471	-0.030896054	-0.541019183	-0.359500456
3883	3555802	35	Urânia (SP)	4.94	6.17	0.15	1.18	1.48	4.62	6.91	1.3	4.85	9.81	5.42	2.32	6.91	7.43	4.03	4.05	0.33	0.43	2.5	2.43	2.09	2.02	0.38	0.53	1.79	24.06	30.87	10.5	2.73	2.07	1.32	16.19	5.02	18.32	0.67	0.5	2.83	1.08	4.61	0.93	-1.399238025	-1.259109852	-0.598788257	-0.41120412	-0.640226723	-1.041434482
4190	4120705	41	Quatiguá (PR)	6.04	5.83	0.2	1.85	1.37	4.92	7.39	1.3	12.27	10.81	5.7	3.94	7.39	8.65	4.33	4.75	0.24	0.32	3.63	2.75	1.56	1.7	0.58	1.29	3.24	36.38	29.52	9.68	2.07	1.55	1.27	10.84	5.8	25.71	0.13	2.22	1.68	1.81	5.03	1.06	-0.779676141	-1.464351045	-0.344344325	0.696649811	-0.731166969	-0.916690453
4581	4218905	42	Urubici (SC)	7.69	7.8	0.13	0.77	1.74	5.91	9.94	1.3	9.56	6.76	9.43	6.03	9.94	10.57	4.19	4.21	0.19	0.71	2.08	3.35	2.24	1.6	0.12	1.06	3.94	30.95	27.6	8.91	2.21	1.46	1.57	14.38	3.74	21.67	2.95	1.44	3.77	1.94	4.92	0.75	0.149666686	-0.275159426	-0.70056583	-1.089144585	-0.425277052	-0.505035157
5448	5217708	52	Pontalina (GO)	5.42	7.14	0.17	0.92	1.02	5.66	8.6	1.3	14.47	13.46	6.53	0.99	8.6	8.58	4.58	4.7	0.14	0.12	2.64	3.25	2.29	1.66	0.35	0.88	4.78	36.31	33.23	7.09	3.23	1.82	1.46	15.98	4.36	22.62	0.47	0.84	2.08	1.7	5.78	1.09	-1.128883748	-0.673568801	-0.497010684	-0.841117586	-1.020522295	-0.608988515
2541	3127107	31	Frutal (MG)	6.39	6.57	0.14	1.48	1.99	6.74	7.68	1.31	8.13	9.47	5.84	2.43	7.68	8.68	4.56	4.49	0.23	0.31	2.47	2.96	2.23	2.08	0.37	0.81	3.81	24.45	32.36	13.76	3.17	2.3	1.11	14.55	5.03	17.51	0.46	2.04	5.62	2.04	5.49	0.88	-0.582542814	-1.017649625	-0.649677043	0.084849879	-0.218594676	-0.15991001
3395	3512308	35	Conchas (SP)	7.08	7.35	0.19	1.48	1.59	6.19	8.18	1.31	3.88	7.1	7.3	6.32	8.18	8.3	4.73	4.43	0.22	0.13	2.96	2.64	1.26	1.87	0.28	0.91	3.09	14.14	34.63	18.62	3.66	2.49	1.14	23.3	10.9	15.34	0.63	2.16	1.57	2.08	5.17	0.89	-0.193908541	-0.546802181	-0.395233111	0.084849879	-0.549286478	-0.388607397
4386	4205209	42	Erval Velho (SC)	5.84	6.46	0	0.75	0.56	3.06	7.78	1.31	3.09	12.48	11.12	2.61	7.78	8.41	4.65	3.49	0.15	0.78	2.62	3.27	1.82	1.2	0.41	0.83	2.54	21.03	27.55	9.7	2.23	1.27	0.69	10.32	5.29	22.03	1.54	2.07	2.05	1.09	3.61	0.91	-0.892323756	-1.084051187	-1.362120053	-1.122214852	-1.400817866	-1.690103433
5410	5213806	52	Morrinhos (GO)	6.23	6.99	0.28	1.62	1.44	5.35	8.19	1.31	14.03	7.84	5.61	1.92	8.19	9.25	4.73	4.76	0.13	0.21	2.92	3.31	2.23	1.6	0.18	0.84	3.48	29.12	33.26	10.7	2.69	2.38	1.29	17.95	5.62	19.15	0.45	1.33	2.36	2.15	5.31	0.73	-0.672660906	-0.764116386	0.062765966	0.316341745	-0.673295903	-0.737890678
1474	2601201	26	Arcoverde (PE)	8.28	9.22	0.34	1.32	2.3	7.52	10.33	1.32	28.87	10.59	10.69	11.94	10.33	10.06	3.84	3.8	0.59	0.47	3	2.88	2.07	2.05	0.72	1.58	3.21	38.18	24.38	7.59	1.47	1.36	1.41	25.81	13.9	22.86	6.82	1.75	4.78	1.92	5.09	1.42	0.481977151	0.582024382	0.368098685	-0.179712254	0.03769147	0.164424466
2304	3106408	31	Belo Vale (MG)	5.58	6.36	0.04	1.31	0.3	3.85	7.46	1.32	17.24	10.26	9.12	14.21	7.46	8.06	4.39	4.02	0.61	0.16	1.62	1.59	2.14	2.31	0.24	1.6	2.66	35.64	34.74	9.72	0.92	0.44	0.65	18.77	5.57	18.66	4.61	1.44	8.99	0.61	2.54	1.14	-1.038765656	-1.144416244	-1.158564908	-0.196247387	-1.615767537	-1.361610823
2462	3120508	31	Cristina (MG)	6.37	6.86	0.35	1.57	1.43	5.29	8.69	1.32	24.95	11.72	9.68	12.38	8.69	9.21	4.74	4.53	0.49	0.29	2.39	2.81	2.06	1.92	0.28	1.04	4.59	46.9	30.31	5.85	1.02	0.55	0.54	23.08	9.87	21.4	1	1.84	8.91	0.93	3.81	0.2	-0.593807575	-0.84259096	0.418987471	0.233666079	-0.681563198	-0.762839484
2488	3122504	31	Dom Cavati (MG)	5.65	7.51	0.19	0.84	0.76	3.61	8.64	1.32	19.85	11.24	8.49	6.7	8.64	9.25	3.72	3.09	0.17	0.29	2.86	1.99	1.84	2.24	0	1.09	4.21	36.95	27.14	8.45	1.65	1.01	0.7	18.77	6.31	12.64	3.1	1.32	5.32	1.16	4.57	2.77	-0.999338991	-0.45021809	-0.395233111	-0.973398652	-1.235471966	-1.461406046
2586	3130705	31	Indianópolis (MG)	7.39	8.08	0.38	1.61	2.56	8.05	10.17	1.32	17.84	11.44	8.26	10.89	10.17	10.45	5.76	5.75	0.11	0.03	2.06	2.21	2.92	2.02	0.7	2.43	4.04	20.03	31.16	15.24	1.85	1.39	1.41	20.78	12.13	21.34	3.34	0.09	2.56	2.02	7.87	1.41	-0.019304737	-0.106137266	0.57165383	0.299806612	0.252641141	0.384805583
2891	3156403	31	Romaria (MG)	6.69	7.34	0.13	1.31	1.25	7.11	9.63	1.32	13.71	8.55	6.3	4.24	9.63	10.09	5.65	6.24	0.21	0	2.35	2.34	1.8	2.28	0.35	0.92	3.97	27.12	38.44	16.2	1.68	1.37	1.76	21.66	8.12	8.84	0	1.39	6.41	2.86	8.08	1.19	-0.413571391	-0.552838687	-0.70056583	-0.196247387	-0.830374509	-0.006059041
4333	4202107	42	Barra Velha (SC)	7.39	7.59	0.25	0.83	2.42	5.5	9.71	1.32	4.33	11.69	9.19	6.42	9.71	9.98	4.37	4.28	0.22	0.28	2.81	2.47	1.6	2.25	0.35	1.08	3.12	17.97	30.59	15.07	3.28	2.57	1.31	17.17	6.8	26.03	1	2.51	1.82	1.68	6.45	1.04	-0.019304737	-0.401926045	-0.089900393	-0.989933785	0.13689901	-0.675518663
4517	4214706	42	Rio dos Cedros (SC)	6.11	6.16	0.19	0.71	1.03	4.65	6.78	1.32	1.58	3.58	5.96	7.62	6.78	8.23	4.42	4.01	0	0.22	3.15	2.83	1.07	1.59	0.27	0.34	3.56	9.56	38.68	20.07	1.4	1.13	0.64	14.09	4.1	21.88	3.8	0.45	0.06	1.03	3.49	0.38	-0.740249475	-1.265146358	-0.395233111	-1.188355385	-1.012255	-1.028960079
4612	4300901	43	Aratiba (RS)	3.77	5.01	0.11	0.92	0.32	1.91	6.83	1.32	2.56	9.89	3.93	3.72	6.83	8.42	3.56	5.1	0.1	0	2.71	3.16	0.75	0.53	0	0.35	3.68	18.39	18.93	8.23	0.77	0.21	0.39	14.55	1.93	5.84	0.89	0.76	2.29	0.69	3.91	0.56	-2.058226575	-1.959344511	-0.802343403	-0.841117586	-1.599232947	-2.168288877
879	2211001	22	Teresina (PI)	7.29	7.46	0.19	1.49	1.8	7.22	9.66	1.33	13.35	8.22	12.16	11.1	9.66	9.39	4.49	4.02	0.36	0.26	3.76	3.54	2.1	1.76	0.42	1.48	3.36	36.24	27.01	9.91	1.64	1.06	1.1	27.39	14.85	19.51	0.95	3.55	7.02	1.87	5.77	1.48	-0.075628545	-0.480400619	-0.395233111	0.101385012	-0.375673282	0.039680436
2829	3150604	31	Piracema (MG)	4.97	6.32	0.14	1.1	1.15	3.85	8.11	1.33	28.16	9.97	9.05	9.3	8.11	9.2	4.48	4.49	0.14	0.15	1.95	1.92	2.17	2.85	0.35	0.96	3.88	55.12	20.99	4.15	1.6	1.17	0.86	22.57	4.97	16.56	7.23	0.95	9.37	1.03	4.09	0.79	-1.382340883	-1.168562267	-0.649677043	-0.543485186	-0.913047459	-1.361610823
2957	3161809	31	São Gonçalo do Pará (MG)	6.44	7.6	0.2	1.01	0.99	6.11	8.09	1.33	4.99	5.74	8.94	6.62	8.09	8.45	4.64	4.48	0.06	0.37	3.43	2.46	1.33	2.43	0.54	0.78	4.74	29.34	38.31	16.13	1.87	0.83	0.53	13.6	5.46	15.86	0.81	1.26	8.45	1.75	3.78	0.74	-0.55438091	-0.395889539	-0.344344325	-0.692301386	-1.04532418	-0.421872471
3356	3508702	35	Caconde (SP)	6.33	7.85	0.2	1.56	1	5.04	9.82	1.33	9.99	8.02	11.73	11.43	9.82	10.54	3.91	4.18	0.7	0.31	1.88	1.62	2.33	2.8	0.62	0.75	3.49	27.93	32.22	10.71	2.32	1.32	1.82	23.72	12.03	12.61	1.08	1.32	5.99	2.84	4.99	0	-0.616337099	-0.244976897	-0.344344325	0.217130945	-1.037056885	-0.866792841
4942	4317509	43	Santo Ângelo (RS)	6.09	6.78	0.14	1.11	1.42	4.46	8.4	1.33	5.71	9.1	6.43	4.34	8.4	8.83	4.03	4.23	0.35	0.24	3.44	3.54	1.41	1.42	0.09	0.56	2.33	25.07	23.21	11.44	2.71	2.33	1.1	15.24	6.86	15.34	2.69	2.21	1.92	1.49	4.49	1.63	-0.751514237	-0.890883005	-0.649677043	-0.526950053	-0.689830493	-1.107964631
2862	3153707	31	Quartel Geral (MG)	6.7	8.14	0.34	1.77	2.12	5.29	9.09	1.34	10.7	5.97	7.92	8.54	9.09	10.04	3.97	3.21	0	0.4	3.04	2.08	2.52	2.71	0.45	1.4	4.66	38.78	39.63	7.73	1.55	1.96	1	18.47	5.43	13.85	0.5	0.43	12.54	1.59	4.52	2.26	-0.40793901	-0.069918232	0.368098685	0.564368745	-0.111119841	-0.762839484
5296	5203302	52	Bela Vista de Goiás (GO)	6.76	7.48	0.48	1.66	2.16	7.38	8.42	1.34	15.98	11.41	5.17	2.06	8.42	9.37	5.05	4.95	0.04	0.04	2.7	2.54	2.1	2.26	0.37	1.6	4.47	31.57	32.31	12.31	2.5	1.08	0.93	17.96	5.09	23.63	1.56	0.82	3.44	2.01	7.62	0.97	-0.374144725	-0.468327607	1.080541694	0.382482278	-0.078050661	0.106210585
5454	5218508	52	Quirinópolis (GO)	7.05	7.27	0.28	1.9	1.62	7.14	7.87	1.34	11.46	9.71	2.57	1.94	7.87	9.01	4.92	4.79	0.26	0.07	3.23	3.42	2.26	1.85	0.29	0.94	3.12	32.85	31.28	9.89	4.07	1.93	1.29	17.65	5.15	17.04	2.34	1.33	3.2	1.59	6.02	1.01	-0.210805683	-0.595094227	0.062765966	0.779325477	-0.524484593	0.006415362
3729	3542008	35	Quintana (SP)	6.07	6.63	0.21	1.75	0.72	5.84	7.94	1.35	8.64	10.12	6.26	6.55	7.94	8.41	4.99	4.04	0.06	0.23	2.25	2.71	2.56	2.34	0	0.61	2.72	21.69	35.45	17.4	2.76	1.62	1.64	19.27	9.18	15.56	0	1.77	6.24	2.5	4.47	0.43	-0.762778998	-0.981430591	-0.293455539	0.531298478	-1.268541146	-0.534142097
4863	4313391	43	Novo Cabrais (RS)	5.52	5.78	0.13	1.94	2.35	3.46	7.91	1.35	6.54	8.6	8.4	2.65	7.91	7.41	4.54	4.69	0	0.34	2.46	3.6	1.49	0.9	0	0.73	3.51	19.02	14.01	5.34	1.03	1	1.79	14.37	2.48	20.22	13.29	1.95	2.85	0.74	4.82	0.45	-1.072559941	-1.494533574	-0.70056583	0.845466011	0.079027945	-1.523778061
4931	4316709	43	Santa Bárbara do Sul (RS)	4.9	6.6	0.67	2.12	0.94	3.95	8.31	1.35	7.13	6.94	7.02	0.98	8.31	9.78	3.58	4.59	0.28	0.21	2.96	3.05	1.78	2.27	0.21	0.83	2.7	27.01	27.55	13.6	2.72	1.49	1.24	16.02	2.66	16.73	1.1	1.81	4.57	0.95	4.69	1.4	-1.421767548	-0.999540108	2.047428636	1.14309841	-1.086660655	-1.32002948
303	1600303	16	Macapá (AP)	9.89	10	0.2	0.91	3.74	10.43	13.45	1.36	10.78	8.56	13.47	19.79	13.45	12.08	5.4	4.62	0.55	0.4	4.04	3.51	2.32	1.67	0.41	1.08	3.01	22.86	26.32	11.05	1.24	1.11	1.82	28.57	32.94	22.47	0.53	8.97	5.32	3.21	8.63	1.07	1.388790455	1.052871825	-0.344344325	-0.857652719	1.228181955	1.374441547
1317	2506004	25	Esperança (PB)	8.36	8.66	0.43	2.51	2.12	8.7	10	1.36	41.89	11.01	9.85	11.97	10	9.58	4.03	3.6	0.52	0.45	3.01	2.65	1.46	1.57	1.22	2.61	3.44	34.72	19	4.09	0.95	1.25	1.52	26.75	13.7	17.12	12.99	1.16	2.71	2.09	6.12	2.39	0.527036197	0.243980063	0.826097762	1.787968608	-0.111119841	0.655084313
1397	2512754	25	Riachão do Bacamarte (PB)	7.66	9.62	0.08	1.52	1.57	8.24	10.46	1.36	43.9	14.63	10.85	15.48	10.46	10.94	4.66	3.42	0.84	0.1	2.24	1.13	1.45	3.19	0.8	3.3	3.15	44.81	26.68	8.44	0.47	0.42	0.97	29.56	17.43	13.39	10.66	2.11	10.8	1.23	5.27	2.59	0.132769544	0.823484609	-0.955009762	0.150990412	-0.565821068	0.463810135
3781	3546801	35	Santa Isabel (SP)	6.68	7.62	0.14	1.84	1.1	6.81	9.63	1.36	7.19	6.54	10.12	7.36	9.63	9.54	4.76	4.76	0.4	0.26	3.17	3.23	1.9	1.97	0.25	0.73	3.59	11.28	28.29	21.62	2.33	1.85	1.28	27.7	23.05	10.55	0.17	6.1	3.45	1.62	5.83	0.61	-0.419203772	-0.383816528	-0.649677043	0.680114678	-0.954383935	-0.13080307
3896	3556909	35	Vista Alegre do Alto (SP)	6.3	6.55	0.16	2.64	1.42	8.37	7.57	1.36	2.54	5.95	1.67	6.35	7.57	7.89	5	4.85	0	0	3.13	3.08	1.65	1.82	0.16	1.61	3.82	11.22	25.48	24.28	1.88	1.15	1.05	17.11	8.91	13.64	0	0.94	3.67	1	4.98	0.65	-0.633234241	-1.029722636	-0.547899471	2.002925341	-0.689830493	0.517865881
1739	2708907	27	Satuba (AL)	7.41	8.82	0.41	1.35	1.79	8.81	11.66	1.37	19.06	12.91	11.04	11.85	11.66	10.76	4.85	4.72	0.64	0.4	3.46	2.7	2.54	3.06	1.43	1.05	3.7	35.96	31.24	12.51	1.38	1.43	1.08	26.97	23.94	14.2	1.04	5.22	5.62	2.68	7.67	1.56	-0.008039976	0.340564154	0.72432019	-0.130106854	-0.383940577	0.70082379
2240	3100401	31	Acaiaca (MG)	6.85	6.73	0.3	1.65	1.21	6.27	8.49	1.37	23.87	14.74	8.73	15.34	8.49	9.49	4.49	3.23	0.59	0.37	2.33	2.05	2.62	2.19	0.53	1.82	3.26	47.03	23.06	9.95	3.48	1.4	1.29	27.31	8.4	19.1	8.04	0.94	13.41	1.75	3.76	1.47	-0.323453299	-0.921065534	0.164543539	0.365947145	-0.863443689	-0.355342322
3002	3165305	31	São Vicente de Minas (MG)	5.87	7.65	0	0.3	1.31	5	9.26	1.37	21.18	5.33	10.64	7.01	9.26	10.47	3.92	4.64	0.22	0.11	2.25	2.9	2.72	1.53	0.33	2.25	3.93	43.64	29.56	8.44	1.17	0.63	0.46	21.21	9.03	12.79	0.15	0.8	16.32	0.75	4.84	1.11	-0.875426614	-0.365707011	-1.362120053	-1.86629585	-0.780770739	-0.883425378
3878	3555356	35	Ubarana (SP)	7.77	8.64	0.38	1.56	2.52	6.92	10.12	1.37	5.41	9.38	10.4	5.24	10.12	10.4	4.95	4.79	0	0.13	2.99	2.7	2.41	2.43	0.2	0.95	4.49	13.23	48.48	18.34	2.78	1.36	2.85	27.97	7.67	9.79	0.14	2.36	2.88	2.64	7.65	1.06	0.194725732	0.231907052	0.57165383	0.217130945	0.21957196	-0.085063593
4231	4123907	41	Santa Mariana (PR)	5.6	6.31	0	1.01	1.4	6.3	8.14	1.37	12.24	9.35	6.88	4.62	8.14	9.47	4.19	4.23	0.09	0.24	3.08	2.73	1.32	1.8	0.14	1.03	2.93	36.85	35.47	7.57	1.96	1.81	1.64	16.97	8.73	11.41	0.37	3.08	5.54	2.17	4.6	0.75	-1.027500895	-1.174598772	-1.362120053	-0.692301386	-0.706365083	-0.342867919
4568	4218004	42	Tijucas (SC)	6.37	7.4	0.08	1.52	1.85	6.78	8.39	1.37	2.8	9.43	7.05	6.66	8.39	10.05	4.92	4.55	0.28	0.32	3.2	2.68	1.82	2.38	0.24	0.89	3.19	9.7	29.11	19.42	1.68	1.62	2.02	13.78	7.6	14.77	1.98	1.51	6.33	1.91	5.37	0.85	-0.593807575	-0.516619653	-0.955009762	0.150990412	-0.334336807	-0.143277473
4897	4314803	43	Portão (RS)	6.75	7.49	0.43	0.99	1.85	5.32	9.06	1.37	3.86	6.81	5.33	3.79	9.06	9.28	5.17	4.88	0	0.17	3.43	3.55	1.41	1.65	0.18	0.98	4.05	13.98	31.73	21.46	2.28	1.79	1.26	15.31	5.01	12.12	0.85	2.41	3.48	1.59	5.27	0.62	-0.379777106	-0.462291102	0.826097762	-0.725371653	-0.334336807	-0.750365081
5008	4321204	43	Taquara (RS)	6.63	7.25	0.28	0.99	1.43	4.46	9.02	1.37	4.64	7.42	5.66	4.47	9.02	8.9	4.5	4.56	0.27	0.27	3.41	3.68	1.29	1.27	0.11	0.65	3.85	13.1	32.73	17.73	2.98	1.94	1.31	16.56	4.89	13.76	2.42	1.86	4.83	1.46	5.15	0.95	-0.447365675	-0.607167238	0.062765966	-0.725371653	-0.681563198	-1.107964631
2511	3124609	31	Estrela Dalva (MG)	6.02	6.84	0.09	0.89	1.63	5.13	7.22	1.38	14.21	10.69	13.41	10.23	7.22	10.36	3.16	4.89	0.38	0.34	2.22	1.61	2.68	2.23	0	1.51	4.33	33.6	37.88	14.88	2.26	1.44	0.16	32.41	4.47	10.9	0	0.78	14	0.32	5.25	0.2	-0.790940902	-0.854663971	-0.904120976	-0.890722985	-0.516217298	-0.829369632
2998	3164902	31	São Sebastião do Rio Verde (MG)	5.82	5.59	0.1	1.07	1.7	4.79	6.7	1.38	14.19	11.08	3.18	6.15	6.7	7.98	3.85	4.57	0.42	0	0.94	0.58	2.7	3.37	0.29	0	2.64	37.12	30.51	9.93	1.76	0.42	0.34	13.68	0	33.27	0	0	1.87	0.3	3.59	0	-0.903588518	-1.609227182	-0.853232189	-0.593090586	-0.458346232	-0.970746199
3169	3300209	33	Araruama (RJ)	6.67	7.41	0.06	0.77	1.36	5.99	9.29	1.38	7.02	7.17	8.11	6.69	9.29	9.31	4.28	4.21	0.27	0.24	3.16	2.91	1.72	1.96	0.47	1.28	3.72	27.14	29.31	14.74	1.81	2.25	1.32	24.76	15.31	19.24	0.19	1.83	12.68	1.74	5.52	1.23	-0.424836152	-0.510583147	-1.056787335	-1.089144585	-0.739434264	-0.471770083
3968	4104600	41	Capitão Leônidas Marques (PR)	6.74	7.55	0.16	1.2	2.32	6.18	9.12	1.38	9.6	13.61	6.95	6.13	9.12	9.94	4.77	4.56	0.16	0.1	2.91	2.75	1.9	1.89	0.2	0.57	2.85	25.89	28.38	8.41	0.93	0.37	1.87	17.51	9.11	16.47	6.2	2.22	2	2.47	6.48	0.97	-0.385409487	-0.426072068	-0.547899471	-0.378133853	0.05422606	-0.392765531
4245	4125001	41	São João do Ivaí (PR)	5.75	6.9	0.3	1.3	1.66	5.48	7.93	1.38	13.52	14.21	6.84	4.81	7.93	9.18	4.08	4.17	0.23	0.32	2.55	3.21	1.84	1.85	0.49	1.06	3.22	37.32	30.08	9.35	2.1	1.57	1.28	16.46	7.01	26.78	0.66	2.86	3.24	1.57	5.07	0.66	-0.943015183	-0.818444937	0.164543539	-0.21278252	-0.491415413	-0.683834932
2708	3140803	31	Matias Barbosa (MG)	5.85	6.9	0.08	0.73	1.33	5.29	8.27	1.39	8.7	4.7	9.31	5.91	8.27	8.85	4.41	4.6	0.41	0.24	3.17	3.05	1.49	2.16	0.18	0.62	3.52	25.08	40	10.86	2.71	2.15	0.94	22.34	8.81	13	0.87	1.81	12.27	1.26	4.42	0.98	-0.886691375	-0.818444937	-0.955009762	-1.155285118	-0.764236149	-0.762839484
4783	4310207	43	Ijuí (RS)	5.58	6.37	0.15	1.21	0.96	4.61	7.85	1.39	5.58	7.8	5.52	3.58	7.85	8.38	4.18	4.18	0.22	0.12	3.29	3.29	1.24	1.44	0.13	0.3	2.44	19.38	26.16	12.72	2.95	1.96	1.18	14.33	6.23	16.27	3.44	3.56	2.6	1.32	3.71	1.22	-1.038765656	-1.138379738	-0.598788257	-0.36159872	-1.070126065	-1.045592616
4836	4312401	43	Montenegro (RS)	6.55	6.7	0.22	1.3	1.26	5.18	8.21	1.39	4.85	5.44	6.49	3.84	8.21	8.63	4.11	4.27	0.35	0.17	2.86	3.43	1.75	1.41	0.06	0.36	3.48	14.52	28.15	16.17	3.65	2.51	1.18	14.33	5.34	13.59	0.67	2.66	6.39	1.51	3.96	0.7	-0.492424722	-0.939175051	-0.242566752	-0.21278252	-0.822107214	-0.808578961
5105	5005004	50	Jardim (MS)	7.93	8.48	0.27	1.03	2.29	6.62	10.33	1.39	13.05	12.94	9.14	7.05	10.33	10.77	4.39	4.48	0.35	0.06	2.44	2.91	2.51	1.91	0.22	0.93	2.92	34.5	27.61	8.74	1.48	2.23	2.04	20.94	15.06	22.19	1.12	3.58	3.32	3.12	6.48	0.92	0.284843824	0.135322961	0.01187718	-0.659231119	0.029424175	-0.209807622
1581	2610608	26	Paudalho (PE)	8.56	8.89	0.1	1.05	3.1	9.27	10.63	1.4	31.96	20.65	12.05	17.17	10.63	11.68	4.78	4.31	0.67	0.34	3	2.55	2.98	2.41	1.11	2.54	5.22	44.48	32.63	8.37	1.05	0.8	1.77	28.07	21.49	19.41	1.83	3.5	7.64	2.06	7.5	1.9	0.639683813	0.382819694	-0.853232189	-0.626160853	0.699075072	0.892097968
2484	3122355	31	Divisa Alegre (MG)	8.79	11.3	0.33	1.73	3.61	9.73	11.73	1.4	47.86	17.17	17.32	15.97	11.73	12.71	4.68	4.06	0.24	0.45	2.18	2.43	2.52	2.22	1.2	1.87	4.83	50.86	25.54	6.62	0.85	1.33	1.13	34.25	7.95	20.75	1.06	1.52	6.44	2.62	8.14	0	0.769228571	1.837617564	0.317209898	0.498228211	1.120707119	1.083372146
3246	3305505	33	Saquarema (RJ)	6.54	7.17	0.12	0.71	1.87	5.57	9.31	1.4	6.52	7.48	8.94	6.68	9.31	9.44	4.2	4.42	0.43	0.27	3.32	2.99	1.47	1.69	0.39	1.21	3.9	25.86	32.2	11.88	2.01	2.16	1.41	25.71	16.92	26.74	0.22	2.09	10.1	1.85	5.26	1.65	-0.498057102	-0.655459284	-0.751454616	-1.188355385	-0.317802217	-0.646411723
3797	3548203	35	Santo Antônio do Pinhal (SP)	6.33	7.94	0.17	2.35	1.4	6.03	10.38	1.4	19.85	11.71	12.47	10.89	10.38	9.48	5.23	5.03	0.15	0.38	2.24	2.05	2.18	2.25	0.31	0.83	3.83	20.91	33.04	14.5	2.07	1.65	1.48	26.26	13.09	21.53	0	2.29	2.22	2.63	5.24	0.59	-0.616337099	-0.190648346	-0.497010684	1.523406476	-0.706365083	-0.455137545
4659	4303806	43	Campinas do Sul (RS)	4.49	5.87	0.36	0.94	1.3	4.32	7.01	1.4	4.93	7.82	7.03	3.51	7.01	9.06	3.18	4.41	0.03	0	2.81	3.08	1.11	1.9	0	0.71	1.98	21.99	22.29	10.05	0.74	1.03	1.03	12.28	6.18	15.86	0.11	2.12	3.66	0.82	2.72	1.63	-1.65269516	-1.440205022	0.469876258	-0.808047319	-0.789038034	-1.166178511
5461	5219100	52	Santa Bárbara de Goiás (GO)	7.26	7.96	0.32	2.36	1.59	7.39	9.33	1.4	16.54	12.57	5.9	2.97	9.33	10.24	4.25	5.47	0.09	0.32	2.62	2.47	3.64	2.23	0.15	1.33	5.36	34.06	37.1	12.55	1.42	0.88	0.99	19.37	10.01	17.25	0	1.92	3.52	2	7.77	1.66	-0.092525687	-0.178575335	0.266321112	1.539941609	-0.549286478	0.11036872
2966	3162500	31	São João del Rei (MG)	5.39	6.22	0.12	0.76	0.94	4.37	7.5	1.41	10.3	3.11	7.09	3.33	7.5	8.04	4.4	4.5	0.37	0.3	2.92	3.06	1.74	1.86	0.18	0.48	3.03	29.63	31.87	10.32	2.15	1.84	0.62	17.23	4.77	15.46	0.53	0.36	8.74	1.12	4.38	1.25	-1.145780891	-1.228927324	-0.751454616	-1.105679718	-1.086660655	-1.145387839
3951	4103479	41	Cafezal do Sul (PR)	5.47	6.27	0.55	1.5	1.42	5.06	8.46	1.41	12.73	13.71	8.3	4.42	8.46	8.65	4.46	3.88	0.38	0.07	2.91	2.08	2.4	2.92	0.28	0.84	2.97	37.25	34.78	8.54	2.24	1.93	0.61	18.56	6.73	24.81	0.59	1.13	2.61	1.58	5.82	0.92	-1.100721845	-1.198744795	1.436763199	0.117920146	-0.689830493	-0.858476573
5323	5205208	52	Caturaí (GO)	7.71	7.11	0.34	2.28	2.36	7.67	8.24	1.41	13.42	8.32	7.11	4.29	8.24	9.58	5	5.09	0.51	0.22	1.17	3.21	3.22	2.19	1.2	1.94	3.97	26.43	41.35	10.36	2.18	0.62	0.88	19.47	7.91	21.81	0.43	4.18	15.75	1.59	7.74	0	0.160931448	-0.691678318	0.368098685	1.407660543	0.08729524	0.22679648
2185	2929750	29	Saubara (BA)	7.61	7.79	0.28	0.71	3.16	6.64	8.92	1.42	22.89	12.1	7.72	10.96	8.92	9	4.72	3.9	0.3	0.25	2.6	3.09	2.19	1.28	0.67	2.13	4.14	57.14	19.35	3.59	0.39	0.57	0.77	26.11	16.63	31.69	9.39	1.46	18.66	2.36	7.39	2.43	0.10460764	-0.281195931	0.062765966	-1.188355385	0.748678843	-0.201491353
3967	4104501	41	Capanema (PR)	5.85	6.98	0.2	1.77	1.02	4.31	8.08	1.42	4.63	9.54	7.52	5.47	8.08	9.52	4.16	4.59	0.09	0.28	3.5	3.32	0.89	1.39	0	0.13	3.22	14.77	23.13	9.38	2	1.33	0.88	16.69	3.12	9.39	1.25	2.25	0.47	1.05	4.73	0.65	-0.886691375	-0.770152892	-0.344344325	0.564368745	-1.020522295	-1.170336645
2342	3109709	31	Cachoeira de Minas (MG)	6.81	6.92	0.26	1.37	0.43	5.35	8.99	1.43	16.54	6.76	10.14	9.53	8.99	8.31	4.57	4.57	0.06	0.11	1.85	2.58	2.22	1.91	0.19	1.12	3.52	27.69	40.44	8.85	1.11	1.08	0.6	24.08	7.11	19.16	0.26	0.45	2.49	0.96	5.31	0.42	-0.345982822	-0.806371926	-0.039011607	-0.097036587	-1.508292702	-0.737890678
3080	3171303	31	Viçosa (MG)	5.63	6.59	0.14	1.34	0.84	5.14	8.36	1.43	9.77	5.2	7.82	6.04	8.36	8.53	4.71	4.09	0.57	0.23	3.28	3.52	2.06	1.44	0.18	0.59	3.13	32.86	27.43	8.8	2.02	1.3	0.56	17.48	7.74	12.02	0.36	0.95	11.51	1.02	4.78	1.29	-1.010603752	-1.005576613	-0.649677043	-0.146641987	-1.169333605	-0.825211498
3962	4104253	41	Campo Magro (PR)	7.97	8.09	0.31	2.22	2.74	6.36	11.31	1.43	12.85	11.32	11.76	8.04	11.31	10.82	5.59	4.96	0.4	0.56	3.52	3.29	2.11	1.97	0.14	0.88	4.74	16.01	32.33	18.38	2.51	2.23	2	21.79	13.81	23.81	1.23	5.3	3.72	2.21	7.55	0.53	0.307373348	-0.100100761	0.215432325	1.308449743	0.401452451	-0.317919113
4300	4128708	41	Vitorino (PR)	6.76	7.32	0.11	1.15	1.55	5.31	8.99	1.43	8.18	9.1	10.15	3.72	8.99	10.8	4.32	5.15	0.11	0	1.94	2.17	2.72	3.16	0.21	1.05	3.01	24.5	26.1	10.34	0.92	0.88	1.59	19.69	8.66	19.5	0.17	7.08	1.74	1.79	4.61	1.04	-0.374144725	-0.564911698	-0.802343403	-0.46080952	-0.582355658	-0.754523215
5137	5008305	50	Três Lagoas (MS)	7.63	7.57	0.25	1.4	2.01	7.6	8.96	1.43	5.3	6.54	7.82	4.31	8.96	9.53	4.7	4.32	0.3	0.19	3.13	3.15	1.96	1.81	0.17	1.09	3.42	21.36	35.23	12.83	3.14	3.03	1.69	22.13	9.54	16.89	0.18	2.41	5.31	2.11	5.89	0.64	0.115872401	-0.413999056	-0.089900393	-0.047431187	-0.202060086	0.19768954
5367	5209705	52	Hidrolândia (GO)	7	8.43	0.31	1.56	2	7.57	9.3	1.43	12.16	10.78	8.04	4.98	9.3	9.28	4.91	4.79	0.14	0.18	2.82	2.39	2.19	2.06	0.22	0.65	4.61	28.45	37.67	13.62	2.63	1.09	2.29	20.72	8.65	20.09	0.78	2	2.9	3.62	7.57	1.34	-0.238967587	0.105140433	0.215432325	0.217130945	-0.210327381	0.185215137
2575	3129905	31	Ibitiúra de Minas (MG)	5.46	7.19	0.68	1.52	3.01	4.22	8.15	1.44	7.15	10.74	2.59	4.45	8.15	8.33	4.82	5.19	0	0	2.59	2.57	2.09	1.82	0.12	0.56	3.66	11.13	48.94	9.45	2.55	0.89	1.43	12.41	5.82	30.63	0	1.11	4.63	3.03	5.11	0.54	-1.106354225	-0.643386272	2.098317423	0.150990412	0.624669417	-1.207759854
4922	4316204	43	Rondinha (RS)	4.85	5.2	0.08	0.89	0.82	1.62	6.44	1.44	1.93	6.82	4.31	4.38	6.44	7.71	4.21	4.48	0.33	0	2.49	3.57	1.82	0.99	0.23	0.24	2.28	25.97	22.22	9.78	0.85	0.3	0.44	11.29	0.51	11.02	2.18	1.23	0.07	0.51	3.06	1.44	-1.449929452	-1.844650903	-0.955009762	-0.890722985	-1.185868195	-2.288874772
2910	3157708	31	Santa Juliana (MG)	7.02	7.87	0.1	1.71	1.73	8.41	7.94	1.45	10.47	6.7	9.25	3.52	7.94	9.26	4.84	4.89	0.36	0.21	2.62	2.41	2.86	2.31	0.09	1.45	4.22	21.51	34.22	16.37	1.98	0.48	1.55	14.89	2.54	20.34	0.33	0.14	2.37	2.15	6.58	0.64	-0.227702825	-0.232903886	-0.853232189	0.465157945	-0.433544347	0.534498418
3523	3523206	35	Itararé (SP)	7.06	8.05	0.48	1.88	2.41	7.35	10.21	1.45	18.84	11.14	8.77	10.66	10.21	10.76	4.54	4.33	0.39	0.21	2.77	2.71	2.28	1.84	0.21	1	3.46	29.31	30.19	12.79	2.59	2	1.44	23.61	15.95	15.13	0.94	6.51	2.41	1.93	6.06	0.8	-0.205173302	-0.124246783	1.080541694	0.746255211	0.128631715	0.093736182
4208	4122107	41	Rio Bom (PR)	5.56	6.54	0.75	2.81	1.05	5.26	7.73	1.45	17.71	11.75	7.88	4.83	7.73	8.87	3.26	4.22	0.12	0.3	1.19	2.09	3.31	1.94	0	0.78	1.62	38.53	28.7	9.2	0.48	0.42	0.82	16.21	8.86	29.51	0.32	0.44	1.26	0.56	4.56	0.38	-1.050030418	-1.035759142	2.454538928	2.284022607	-0.99572041	-0.775313887
2425	3117207	31	Conceição das Pedras (MG)	6.03	6.37	0.25	2.41	1.51	5.1	8.44	1.46	33.51	9.95	10.88	11.8	8.44	8.36	6.51	5.71	0.26	0.53	1.97	2.81	2.12	1.04	0	1.35	3.62	40.73	31.93	8.27	1.46	0	0.79	25.77	10.87	22.99	0	0.53	2.08	1.53	4.95	1.1	-0.785308522	-1.138379738	-0.089900393	1.622617276	-0.615424838	-0.841844035
2826	3150505	31	Pimenta (MG)	6.11	6.68	0.15	0.58	1.88	6.43	8.18	1.46	15.05	8.6	9.69	4.92	8.18	9.43	5.44	5.05	0.2	0.18	2.83	2.94	2	2.26	0.27	1.07	4.2	25.46	45.1	10.74	2.09	0.93	1.39	18.55	4.68	16.65	0.61	0.6	4.3	2.52	4.95	0.85	-0.740249475	-0.951248062	-0.598788257	-1.403312118	-0.309534922	-0.288812173
3639	3533809	35	Óleo (SP)	5.02	7.48	0	0.9	0.41	4.27	8.25	1.46	7.06	10.15	8.34	4.18	8.25	9.19	4.04	4.41	0.04	0	1.71	2.27	2.9	1.33	0	0.66	1.29	21.07	43.29	11.95	2.11	1.71	2.9	17.42	10.44	19.76	0.13	0.3	1.26	1.57	4.22	0.35	-1.354178979	-0.468327607	-1.362120053	-0.874187852	-1.524827292	-1.186969182
2591	3131158	31	Ipaba (MG)	8.05	9	0.59	2.6	3.18	7.85	11.14	1.47	16.66	23.64	8.83	18.11	11.14	11.24	4.44	4.31	0.96	0.73	2.74	2.6	2.26	1.9	0.23	1.43	4.95	36.06	30.05	10.18	1.87	1.12	0.97	32.81	13.78	13.51	3.75	4.55	5.85	1.23	6.83	0.91	0.352432394	0.449221257	1.640318345	1.936784808	0.765213433	0.301642897
2830	3150703	31	Pirajuba (MG)	7.91	7.69	0.69	2.58	4.25	8.87	8.03	1.47	8.28	9.01	3.29	0	8.03	9.01	5.17	3.86	0.15	0.23	1.63	1.98	3.39	2.63	0	1.78	3.32	30.14	27.76	10.22	1.74	1.07	1.61	14.73	5.44	23.77	0	0	8.61	2.46	4.37	1.36	0.273579063	-0.341560988	2.149206209	1.903714542	1.649814002	0.725772596
5023	4321808	43	Três de Maio (RS)	5.33	5.47	0.11	0.82	0.72	3.21	7.04	1.47	4.05	7.88	4.56	2.68	7.04	8.76	4.11	4.35	0.05	0.11	3.17	3.71	1.34	0.9	0.08	0.38	2.38	24.83	23.48	10.67	2.74	0.97	0.62	11.45	5.5	20.66	2.99	1.79	2.78	0.66	4.17	0.66	-1.179575175	-1.68166525	-0.802343403	-1.006468919	-1.268541146	-1.627731418
5265	5200050	52	Abadia de Goiás (GO)	7.35	8.23	0.16	1.69	1.07	6.91	10.42	1.47	15.48	13.62	7.16	4.05	10.42	10.86	5.09	5.43	0.23	0.1	3.72	3.71	1.98	1.1	0.19	2.3	4.78	31.48	34.42	9.71	1.32	1.96	0.87	22.74	8.51	17.38	0.67	2.28	4.72	1.78	8.6	1.03	-0.04183426	-0.015589681	-0.547899471	0.432087678	-0.97918582	-0.089221727
5443	5217104	52	Piracanjuba (GO)	5.94	6.33	0.26	0.8	1.73	4.13	7.97	1.47	12.3	9.64	4.69	4.16	7.97	8.59	4.81	4.19	0.41	0.54	2.41	2.57	2.37	2.08	0.44	0.97	4.09	29.68	34.83	9.66	2.88	1.52	1.22	14.05	6.04	23.87	0.44	1.21	3.51	1.92	5.89	0.62	-0.835999948	-1.162525761	-0.039011607	-1.039539185	-0.433544347	-1.245183063
3514	3522406	35	Itapeva (SP)	7.32	8.41	0.18	2.07	1.52	7.26	10.51	1.48	16.35	13.37	9.22	10.28	10.51	10.54	4.33	4.49	0.41	0.17	2.61	2.36	2.43	2.57	0.27	1.25	3.09	25.37	28.93	13.65	1.82	1.94	1.38	26.32	15.62	16.64	0.6	3.89	1.32	2.13	6.5	0.86	-0.058731402	0.093067421	-0.446121898	1.060422743	-0.607157543	0.056312974
4380	4204905	42	Descanso (SC)	5.19	6	0.16	1.34	0.99	4.69	7.8	1.48	3.48	11.93	9.01	5.34	7.8	9.37	4	4.12	0.07	0.15	2.91	3.77	0.97	0.75	0.09	0.62	2.51	22.47	17.65	9.44	0.86	0.74	0.73	14.13	3.94	28.98	0.98	0.33	0.82	0.78	3.65	0.92	-1.258428506	-1.361730449	-0.547899471	-0.146641987	-1.04532418	-1.012327542
4520	4215000	42	Rio Negrinho (SC)	7.41	8.81	0.2	1.73	1.39	6.03	11.03	1.48	7.74	8.97	9.46	7.71	11.03	10.28	5.63	5.23	0.2	0.31	2.92	3.19	2.56	2.03	0.22	0.77	4.42	9.55	41.99	21.09	2.65	1.12	1.82	20.22	10.88	8.91	0	4.76	0.76	2.09	6.36	0.77	-0.008039976	0.334527649	-0.344344325	0.498228211	-0.714632378	-0.455137545
4838	4312443	43	Morrinhos do Sul (RS)	3.89	5.47	0	1.26	0.32	3.56	6.45	1.48	2.32	5.89	2.2	0.44	6.45	8.55	3.41	4.99	0	0.18	3.9	4.14	0.71	0.71	0	0.34	3.04	21.63	17.79	7.82	1.53	0.87	0.27	11.32	3.55	34.08	9.52	1	0.34	0.29	2.74	0.8	-1.990638006	-1.68166525	-1.362120053	-0.278923054	-1.599232947	-1.482196718
2696	3139904	31	Maria da Fé (MG)	6.62	7.67	0.18	1.62	1.37	6.01	9.65	1.49	30.51	7.41	9.35	11.91	9.65	10.47	4.92	4.72	0.17	0.24	2.33	2.21	2.65	2.53	0.49	1.46	3.17	40.28	28.92	7.64	1.15	0.49	0.67	25.51	11.61	20.79	1.17	2.8	3.27	2.27	5.44	0.82	-0.452998056	-0.353633999	-0.446121898	0.316341745	-0.731166969	-0.463453814
2735	3143203	31	Monte Santo de Minas (MG)	5.36	6.91	0.36	1.52	2	5.4	8.54	1.49	9.93	6.95	8.68	6.49	8.54	8.78	4.31	4.22	0.27	0.4	2.82	3.66	1.47	1.01	0.53	0.72	3.52	27.47	36.9	12.57	3.02	1.63	1.41	20.3	8.14	15.28	0.1	0.61	3.61	1.78	5.8	0.76	-1.162678033	-0.812408431	0.469876258	0.150990412	-0.210327381	-0.717100006
2851	3152600	31	Pouso Alto (MG)	5.41	5.68	0.15	1.04	1.16	4.01	7.9	1.49	18.28	6.29	9.02	5.23	7.9	9.28	4.64	4.96	0.06	0.3	1.66	2.21	2.61	2.13	0.26	1.49	3.74	33.02	37.14	8.66	1.57	1.08	0.79	18.73	8.84	20.65	0.83	1.04	5.18	1.78	4.86	0.88	-1.134516129	-1.55489863	-0.598788257	-0.642695986	-0.904780164	-1.295080674
3098	3200607	32	Aracruz (ES)	7.67	8.23	0.25	1.7	2.51	7.96	9.96	1.49	8.9	10.77	9.6	11.66	9.96	10.45	4.75	4.35	0.27	0.22	3.48	3.17	1.85	1.7	0.19	0.8	3.55	21.84	31.33	12.93	1.64	1.74	1.09	25.04	13.95	16.96	1.76	4.65	5.08	1.94	6.19	0.87	0.138401924	-0.015589681	-0.089900393	0.448622812	0.211304665	0.347382375
3227	3304151	33	Quissamã (RJ)	6.82	8.05	0.19	0.76	2.27	6.46	9.51	1.49	10.98	7.61	9.49	8.01	9.51	9.75	4.06	4.68	0.44	0.32	3.04	2.44	1.67	2.47	0.42	1.18	3.03	27.56	31.73	15.99	1.47	1.57	1.4	24.51	12.02	12.28	0.37	1.39	6.24	2.33	5.43	1.27	-0.340350441	-0.124246783	-0.395233111	-1.105679718	0.012889585	-0.27633777
1415	2513901	25	São Bento (PB)	7.85	8.48	0.26	1.55	1.81	8.44	10.69	1.5	20.85	14.49	12.59	12.93	10.69	10.49	4.79	4.34	0.38	0.29	3.62	3.18	1.85	1.75	1.93	4.46	3.17	50.87	27.67	5.31	0.44	0.23	1.85	34.98	14.69	27.51	2.74	6.01	2.84	2.05	7.38	0.65	0.239784778	0.135322961	-0.039011607	0.200595812	-0.367405987	0.546972821
2332	3108909	31	Brazópolis (MG)	6.07	6.68	0.28	1.53	1.32	4.69	8.64	1.5	22.98	7.85	10.13	10.97	8.64	9.44	4.13	3.7	0.77	0.74	1.92	1.71	2.66	2.14	0.34	0.99	3.71	32.15	33.04	11.14	1.94	1.37	1.22	21.69	8.88	13.23	0.99	0.49	1.84	1.51	4.21	1.02	-0.762778998	-0.951248062	0.062765966	0.167525545	-0.772503444	-1.012327542
3118	3202454	32	Ibatiba (ES)	7.28	8.39	0.64	2.62	2.36	7.49	10.32	1.5	22.02	16.75	12.51	7.21	10.32	9.82	5.17	4.42	0.07	0.04	3.01	3.15	2.39	1.28	0.91	2.1	4.66	21.44	39.58	8.63	1.87	1.15	2.22	23.77	5.97	12.71	0.33	1.81	3	2.36	6.48	0.99	-0.081260926	0.08099441	1.894762277	1.969855075	0.08729524	0.151950063
3183	3301009	33	Campos dos Goytacazes (RJ)	6.85	7.54	0.19	1.32	1.67	6.01	8.83	1.5	9.1	5.15	8.27	6.07	8.83	9.1	4.12	4.1	0.29	0.33	2.96	2.9	1.77	1.91	0.38	1.05	3.12	27.99	30.86	13.32	1.93	2.02	1.25	23.81	16.39	18.08	0.12	2.59	11.83	1.55	4.67	0.85	-0.323453299	-0.432108573	-0.395233111	-0.179712254	-0.483148118	-0.463453814
3952	4103503	41	Califórnia (PR)	7	6.99	0.13	2.18	2.01	6.44	8.26	1.5	10.18	11.95	8.68	3.18	8.26	9.17	4.33	5.05	0.05	0.05	2.61	3.96	1.89	1.62	0.18	0.73	2.2	29.44	37.52	8.32	1.24	1.69	1.07	20.03	4.58	23.33	1.05	1.29	4.21	1.28	4.52	0.87	-0.238967587	-0.764116386	-0.70056583	1.24230921	-0.202060086	-0.284654039
5113	5005707	50	Naviraí (MS)	7.75	7.94	0.37	1.24	2.58	7.3	9.76	1.5	8.99	14.51	8.28	4.55	9.76	10.46	5.14	5.01	0.3	0.06	3.61	3.51	1.94	1.85	0.43	1.25	4.72	25	35.34	11.8	1.69	1.97	2.11	25.13	10.43	13.71	1.06	4.57	3.2	3.05	7.06	1.4	0.183460971	-0.190648346	0.520765044	-0.31199332	0.269175731	0.072945511
3332	3506607	35	Biritiba Mirim (SP)	7.29	8.31	0.39	1.38	2.04	7.65	10.57	1.51	9.96	8.64	11.17	12.31	10.57	10.26	5.35	4.51	0.16	0.3	2.72	2.72	2.57	1.87	0.36	1.04	2.83	17.95	33.87	13.63	2.04	1.96	1.55	24.74	23.23	15.95	1.18	3.89	3.64	1.55	6.38	0.67	-0.075628545	0.032702364	0.622542617	-0.080501454	-0.177258201	0.218480211
3465	3518305	35	Guararema (SP)	6.46	7.65	0.1	1.22	1.31	5.95	9.29	1.51	7.45	7.67	10.03	7.7	9.29	9.81	5.07	4.41	0.05	0.22	2.65	2.71	2.22	2.02	0.33	1.04	3.6	18.86	29.3	15.41	2.75	2.07	1.23	25.22	17.93	16.45	0.94	1.36	3.84	2.4	5.27	1.05	-0.543116149	-0.365707011	-0.853232189	-0.345063587	-0.780770739	-0.48840262
2823	3150208	31	Piedade de Ponte Nova (MG)	7.64	7.51	0.16	1.65	2.32	7.28	9.83	1.52	25.41	13.55	10.82	19.25	9.83	10.92	4.2	3.29	0.28	0.81	1.15	2.41	3.46	2.13	1.09	2.02	3.98	53.53	20.66	6.1	3.39	0.28	0.79	23.89	12.76	6.77	3.91	1.84	14.34	1.32	4.99	1.21	0.121504782	-0.45021809	-0.547899471	0.365947145	0.05422606	0.064629242
3130	3203163	32	Laranja da Terra (ES)	5.1	6.34	0.44	2.56	0.77	3.56	7.31	1.52	11.66	14.06	6.39	7.56	7.31	8.59	5.06	4.83	0.05	0	3.82	3.94	0.89	0.7	0.04	0.47	5.31	35.02	14.32	3.46	0.94	0.63	0.92	20.75	7.4	20.28	2.29	0.48	3.31	0.55	5.03	0.71	-1.309119933	-1.156489255	0.876986549	1.870644275	-1.227204671	-1.482196718
4002	4107256	41	Douradina (PR)	6.75	6.73	0.15	1.74	1.45	5.85	8.2	1.52	9.62	7.77	6.93	7.84	8.2	8.23	4.4	4.26	0.14	0.34	3.05	2.68	1.94	2.08	0.37	0.78	3.19	29.74	34.63	12.56	1.8	1.05	0.85	15.97	4.32	17.4	0.49	1.42	2.87	2.2	5.69	0.29	-0.379777106	-0.921065534	-0.598788257	0.514763345	-0.665028608	-0.529983963
4288	4128005	41	Ubiratã (PR)	5.98	6.99	0.22	1.08	1.23	4.72	7.66	1.52	11.69	9.72	8.12	2.53	7.66	9.37	3.58	4.11	0.44	0.4	2.74	2.75	2.19	2.7	0.23	0.38	2.66	37.93	26.28	10.01	2.3	0.77	1.32	19.06	5.37	21.09	1.07	1.22	2.09	1.41	4.01	1.04	-0.813470425	-0.764116386	-0.242566752	-0.576555453	-0.846909099	-0.999853139
4774	4309605	43	Horizontina (RS)	5.73	5.89	0.16	1.12	0.92	3.22	7.1	1.52	3.74	5.12	3.34	1.05	7.1	7.93	5.01	4.14	0	0.26	3.14	3.06	1.34	1.24	0.13	0.3	1.76	21.7	20.39	10.64	2.5	0.94	1.13	13.04	2.03	17.82	1.63	0.49	4.58	1.31	4.4	1.53	-0.954279945	-1.428132011	-0.547899471	-0.51041492	-1.103195245	-1.623573284
2398	3114907	31	Casa Grande (MG)	5.96	7.22	0	1.21	0.53	3.73	8.35	1.53	21.08	10.75	8.17	14.86	8.35	9.81	5.03	5.35	0	0.4	1.69	1.9	2.38	3.09	0.08	0.35	5.36	38.5	28.57	8.03	1.12	0.85	0.27	29.35	4.34	27.55	8.01	0.54	2.11	0.73	3.57	3.02	-0.824735187	-0.625276755	-1.362120053	-0.36159872	-1.425619751	-1.411508435
3131	3203205	32	Linhares (ES)	8.06	8.43	0.29	1.88	2.64	8.29	9.97	1.53	9.96	9.58	8.93	9.77	9.97	10.35	4.88	4.54	0.29	0.2	3.36	3.47	1.87	1.55	0.38	1.16	3.85	24.12	35.09	11.91	1.85	1.45	1.48	24.18	11.7	15.22	0.25	3.5	5.47	2.02	6.43	1.18	0.358064774	0.105140433	0.113654753	0.746255211	0.318779501	0.484600807
3177	3300605	33	Bom Jesus do Itabapoana (RJ)	5.67	6.98	0.09	1.29	1.04	4.66	8.13	1.53	7.57	9.25	7.44	5.29	8.13	8.55	3.98	4.38	0.34	0.43	2.93	3.26	1.76	1.14	0.31	1.12	2.76	38.51	27.2	10.73	2.77	1.97	1.17	19.61	6.99	12.5	0.45	0.75	11.83	1.68	4.39	1.46	-0.988074229	-0.770152892	-0.904120976	-0.229317654	-1.003987705	-1.024801945
4206	4121901	41	Ribeirão do Pinhal (PR)	6.71	7.22	0.14	1.09	2.11	6.04	10.1	1.53	18.99	13.13	10.4	11.44	10.1	10.21	3.99	4.03	0.26	0.24	2.66	2.48	1.74	1.94	0.39	1.65	2.78	42.26	29.76	7.25	1.79	0.86	1.57	23.36	12.67	18.21	0.21	4.08	4.73	1.89	5.82	0.67	-0.402306629	-0.625276755	-0.649677043	-0.56002032	-0.119387136	-0.450979411
4212	4122305	41	Rio Negro (PR)	7.25	7.77	0.3	1.46	1.38	7	9.58	1.53	9.61	6.32	8.61	9.59	9.58	9.71	4.84	4.4	0.5	0.17	3.49	2.77	1.74	1.78	0.26	0.33	2.96	20.02	36.27	12.32	2.32	1.35	0.77	19.51	10.22	14.22	1.02	3.44	1.35	1.38	5.38	0.8	-0.098158068	-0.293268943	0.164543539	0.051779612	-0.722899674	-0.051798518
4350	4203006	42	Caçador (SC)	7.51	8.25	0.32	1.34	2.4	7	10.65	1.53	9.14	8.63	8.48	6.61	10.65	10.42	5.25	5.11	0.24	0.2	3.01	3	2.41	2.42	0.3	0.83	4.39	13.64	35.77	17.62	2.9	1.42	2.09	16.84	9.94	13.92	0.49	5.11	2.39	2.33	6.34	1.03	0.048283832	-0.00351667	0.266321112	-0.146641987	0.12036442	-0.051798518
2011	2916104	29	Itaparica (BA)	7.37	8.11	0.17	0.57	2.7	5.23	10.65	1.55	20.73	14.15	10.7	13.14	10.65	10.23	5.08	4.22	0.39	0.52	3.6	3.63	1.62	1.24	0.43	1.84	4.1	44.13	27.51	8.06	0.93	1.56	1.52	30.22	21.07	24.7	2.95	4.04	15.74	2.52	7.59	1.58	-0.030569499	-0.088027749	-0.497010684	-1.419847251	0.368383271	-0.787788289
2351	3110608	31	Cambuí (MG)	5.53	6.23	0.3	1.38	0.82	4.7	7.88	1.55	13.8	7.21	5.24	3.89	7.88	8.24	4.73	4.46	0.18	0.38	3.28	3.18	1.47	1.51	0.25	0.69	2.89	22.11	33.8	11.47	3.7	2.35	0.8	13.81	8.75	24.23	1.75	1.5	1.53	1.37	5.37	0.81	-1.06692756	-1.222890818	0.164543539	-0.080501454	-1.185868195	-1.008169407
2811	3149200	31	Pedrinópolis (MG)	7.4	6.88	0	0.99	1.54	5.54	8.48	1.55	13.39	7.57	4.91	2.55	8.48	8.63	3.67	5.04	0.72	0.62	3.73	2.62	1.68	1.7	0	0.79	1.91	25.92	40.22	12.69	0.6	2.28	0.71	18.11	1.82	18.8	0.37	0.36	0.07	3.09	5.96	0.74	-0.013672356	-0.830517948	-1.362120053	-0.725371653	-0.590622953	-0.658886126
3188	3301405	33	Conceição de Macabu (RJ)	7.21	7.48	0.23	1.36	3.57	6.36	9.36	1.55	9.58	6.43	7.31	5.06	9.36	9.64	4.42	4.76	0.38	0.37	2.6	3.35	2.31	1.99	0.6	0.8	3.26	27.94	26.05	15.29	3.11	2.78	1.59	23.77	13.41	12.85	0.26	1.55	16.49	1.68	6.68	1.77	-0.120687591	-0.468327607	-0.191677966	-0.113571721	1.087637939	-0.317919113
3481	3519501	35	Ibirarema (SP)	6.83	7.52	0.66	1.37	1.79	5.65	8.81	1.55	7.64	11.5	7.29	3.63	8.81	9.16	4.53	5.11	0.09	0.26	3.11	3.21	1.49	2.03	0.1	1.22	1.45	16.92	34.87	18.78	3.16	1.51	1.65	19.52	5.91	14.05	0.12	3.47	2.01	3.13	4.35	1.6	-0.33471806	-0.444181585	1.99653985	-0.097036587	-0.383940577	-0.613146649
3632	3533205	35	Nova Independência (SP)	7.79	7.82	0.28	1.79	1.2	8.62	7.32	1.55	3.63	6.42	10.73	0	7.32	9.36	3.65	3.96	0.48	0	2.38	0.85	2.04	3.69	0.55	0.46	1.86	31.66	37.9	13.97	2.59	1.16	0.2	22.64	4.91	11.22	0	0.84	3.1	0.41	4.58	0.6	0.205990494	-0.263086414	0.062765966	0.597439011	-0.871710984	0.621819239
5112	5005681	50	Mundo Novo (MS)	6.84	7.35	0.2	1.18	2	7.45	8.21	1.55	11.18	15.92	7.87	4.34	8.21	10.66	4.35	4.13	0.08	0.26	3.25	3.63	1.62	1.83	0.83	1.09	2.82	29.83	24.77	9.13	2.37	1.75	1.76	19.48	7.97	22.17	3.48	1.42	2.78	1.84	5.66	1.19	-0.329085679	-0.546802181	-0.344344325	-0.41120412	-0.210327381	0.135317525
2257	3102001	31	Alterosa (MG)	6.01	7.28	0.23	1.84	1.05	5.51	8.66	1.56	17.49	8.82	7.05	8.34	8.66	8.82	4.58	4.48	0.27	0.24	2.11	2.78	2.28	2.06	0.2	0.98	4.39	26.16	38.42	9.48	1.68	1.15	1.22	18.89	7.95	19.99	2.83	0.78	1.45	1.49	5.21	0.5	-0.796573283	-0.589057721	-0.191677966	0.680114678	-0.99572041	-0.671360529
3155	3204807	32	São José do Calçado (ES)	5.97	6.82	0.3	1.23	1.22	5.24	8.08	1.56	13.68	13.2	5.87	4.66	8.08	8.76	4.06	4.1	0.58	0.18	2.32	3.54	1.53	1.04	0.32	0.77	3.63	42.37	27	9.99	2.42	2	0.81	23.28	7.02	13.39	0.13	1.08	14.8	0.94	6.05	1.23	-0.819102806	-0.866736983	0.164543539	-0.328528453	-0.855176394	-0.783630155
3263	3500550	35	Águas de Santa Bárbara (SP)	6.92	6.87	0.48	1.37	1.59	5.65	9.25	1.56	3.23	6.15	6.3	7.98	9.25	9.17	4.84	4.74	0.23	0	3.7	3.44	1.11	1.56	0.18	0.94	2.26	13.25	32.12	19.56	1.64	2.1	1.16	17.88	14.14	14.29	2.65	2.05	1.66	1.64	6.02	0.69	-0.284026633	-0.836554454	1.080541694	-0.097036587	-0.549286478	-0.613146649
2736	3143302	31	Montes Claros (MG)	7	7.64	0.17	1.5	1.46	6.11	9.56	1.57	15.86	11.1	11.94	11.31	9.56	9.75	4.65	4.28	0.36	0.28	3.83	3.47	1.68	1.58	0.26	0.91	3	34.38	28.17	9.68	1.95	1.49	0.78	25.14	14.46	18.32	1.15	3.36	5.44	1.68	5.23	1.03	-0.238967587	-0.371743516	-0.497010684	0.117920146	-0.656761313	-0.421872471
2844	3152105	31	Ponte Nova (MG)	6.26	6.86	0.19	0.96	1.55	5.79	8.14	1.57	11.28	5.56	9.09	6.01	8.14	8.84	4.11	4.14	0.25	0.32	3.35	3.5	1.47	1.4	0.08	0.93	3.44	35.75	30.97	8.63	2.6	1.64	0.75	20.58	9.21	12.7	0.52	1.64	13.78	1.34	4.07	0.61	-0.655763764	-0.84259096	-0.395233111	-0.774977052	-0.582355658	-0.554932769
3903	4100103	41	Abatiá (PR)	6.23	6.58	0.4	2.06	1.66	6.94	8.92	1.57	16.66	14.32	9.49	10.61	8.92	10.33	4.15	4.89	0	0	2.36	2.89	2.13	1.47	0.44	1.05	2.64	45.47	27.97	6.53	1.57	1.78	0.97	20.71	10.58	16.44	1.24	3.43	2.78	1.47	4.65	1.28	-0.672660906	-1.011613119	0.673431403	1.04388761	-0.491415413	-0.076747324
4418	4207650	42	Iporã do Oeste (SC)	6.38	6.45	0	1.66	0.61	3.6	8.43	1.57	3.79	7.72	8.95	5.1	8.43	10.09	4.41	4.52	0	0.07	3.83	3.5	0.53	0.54	0	0.21	3.31	17.78	15.33	6.81	0.86	0.37	0.69	12.65	2.52	19.88	0	0.72	0.59	1.01	4.29	0.92	-0.588175195	-1.090087693	-1.362120053	0.382482278	-1.359481391	-1.465564181
4586	4219176	42	Vargem Bonita (SC)	7.08	8.37	0.54	1.85	2.2	6.32	11.11	1.57	9.85	11.79	7.03	7.78	11.11	11.03	4.73	5.58	0	0	2.95	3.4	2.45	2.2	0.55	0.92	4.19	21.45	30.35	11.3	1.55	1.23	1.98	20.92	5.52	9.38	0	2.66	2.82	2.42	9.11	1.07	-0.193908541	0.068921398	1.385874413	0.696649811	-0.044981481	-0.334551651
4621	4301602	43	Bagé (RS)	6.13	7.32	0.14	0.71	1.82	4.92	8.64	1.57	7.95	4.71	7.08	5.48	8.64	8.95	3.93	3.87	0.27	0.28	2.72	2.98	1.73	1.54	0.17	0.4	2.43	25.82	29.64	12.14	2.74	2.68	1.24	21.25	12.62	18.64	0.5	4.9	7.69	2.15	3.99	0.99	-0.728984714	-0.564911698	-0.649677043	-1.188355385	-0.359138692	-0.916690453
4987	4320107	43	Sarandi (RS)	5.83	6.63	0.24	1.35	1.33	3.8	7.9	1.57	3.82	12.09	8.04	2.78	7.9	9.06	4.12	3.85	0.17	0.58	2.94	3.47	2.02	1.45	0.3	0.66	2.41	21.7	34.22	13.41	2.14	1.18	1.1	13.03	6.87	13.37	0.84	3.24	4.29	1.14	4.66	0.96	-0.897956137	-0.981430591	-0.140789179	-0.130106854	-0.764236149	-1.382401495
5326	5205455	52	Cezarina (GO)	6.63	6.77	0.35	1.47	2.1	6.99	8.69	1.57	15.77	15.82	6.72	4	8.69	10.22	4.69	4.55	0.82	0.54	2.29	2.43	3.11	2.77	0.07	1.19	3.72	32.01	35.03	14.36	2.6	1.34	1.46	19.89	5.38	22.68	0.16	1.13	2.46	2.48	8.96	0.3	-0.447365675	-0.896919511	0.418987471	0.068314746	-0.127654431	-0.055956652
5456	5218706	52	Rianápolis (GO)	7.14	8.08	0.25	2.43	1.53	7	9.05	1.57	21.77	16.93	10.42	3.62	9.05	9.3	4.48	5.3	0.43	0.67	2.62	2.81	2.43	2	0.18	1.27	3.45	41.77	26.76	9.71	2.87	2.31	0.81	15.65	7.65	21.78	0	1.6	3.69	1.02	6	0.47	-0.160114256	-0.106137266	-0.089900393	1.655687542	-0.598890248	-0.051798518
1341	2508307	25	Lagoa Seca (PB)	8.34	8.97	0.2	1.61	1.42	7.03	10.49	1.58	35.55	10.92	11.72	17.54	10.49	10.6	4.3	3.76	0.42	0.43	2.1	2.39	2.96	2.13	0.71	2.55	3.99	38.14	23.31	5.52	1.11	0.86	1.37	30.4	14.14	24.66	12.82	2.13	3.63	1.79	5.09	2.15	0.515771436	0.431111739	-0.344344325	0.299806612	-0.689830493	-0.039324115
2485	3122405	31	Divisa Nova (MG)	7.32	7.88	0.18	1.57	2.74	7.58	9.55	1.58	21.63	12.21	12.92	10.22	9.55	10.16	4.52	4.52	0	0.13	3.19	2.21	1.33	1.59	0.28	1.92	3.39	29.88	37.18	14.42	1.6	0.59	1.83	26.92	5.87	11.35	0.89	1.53	6.45	2.3	5.66	0.98	-0.058731402	-0.22686738	-0.446121898	0.233666079	0.401452451	0.189373271
3955	4103800	41	Cambira (PR)	6.36	6.56	0.17	1.94	1.64	4.99	7.6	1.58	8.46	8.25	10.01	5.01	7.6	9.24	3.85	5.09	0.17	0.1	3.56	2.84	1.32	1.39	0.22	0.31	3.25	31.63	28.83	10.15	1.09	0.77	0.61	17.18	3.51	14.34	0.32	0.4	3.59	1.62	4.88	0.97	-0.599439956	-1.02368613	-0.497010684	0.845466011	-0.507950003	-0.887583513
4236	4124103	41	Santo Antônio da Platina (PR)	7.28	7.61	0.49	1.88	1.79	6.17	8.97	1.58	8.33	9.87	7.19	6.93	8.97	9.22	4.27	4.25	0.19	0.31	3.15	2.96	1.52	1.85	0.21	1.24	2.96	27.02	35.71	11	1.94	1.56	1.27	18.07	8.29	15.45	0.46	3.44	4.04	1.98	5.35	0.81	-0.081260926	-0.389853033	1.131430481	0.746255211	-0.383940577	-0.396923665
4319	4201307	42	Araquari (SC)	9.04	9.48	0.27	1.68	3.3	9.77	12.89	1.58	4.61	14.93	10.26	7.85	12.89	12.12	6.49	5.56	0.32	0.38	2.92	2.69	2.3	2.67	0.34	1.1	3.79	13.47	35.5	20.36	1.48	2.02	2.76	26.63	12.81	19.03	0.13	3.1	3.93	3.84	8.52	0.51	0.91003809	0.738973529	0.01187718	0.415552545	0.864420973	1.100004683
5360	5209101	52	Goiatuba (GO)	6.73	7.46	0.2	1.36	1.95	5.42	8.24	1.58	12.64	9.21	4.91	2.17	8.24	9.11	4.74	4.57	0.4	0.17	3.06	2.88	2.03	2.33	0.29	1.18	3.31	29.73	31.71	10.96	3.2	2.09	1.26	16.69	8.16	19.15	1.15	1.65	3.32	2.27	5.81	0.56	-0.391041868	-0.480400619	-0.344344325	-0.113571721	-0.251663857	-0.708783738
2798	3148103	31	Patrocínio (MG)	7	7.48	0.21	1.9	1.49	7.33	9.78	1.59	12.26	8.16	9.32	6.29	9.78	9.51	4.75	4.85	0.45	0.44	3.17	2.93	1.86	2.4	0.39	1.18	3.42	25.12	37.42	12.4	1.8	1.75	1.12	18.43	8.83	15.32	0.39	1.5	7.48	1.9	6.05	0.49	-0.238967587	-0.468327607	-0.293455539	0.779325477	-0.631959428	0.085419914
2836	3151305	31	Piraúba (MG)	5.82	6.63	0.04	1.26	1.75	5.41	7.74	1.59	12.95	9.44	9.63	11.63	7.74	8.29	4.2	4.38	0.22	0.29	2.68	2.5	1.62	2.13	0.31	0.74	3.77	43.08	26.06	9.64	1.41	1.36	0.71	23.6	6.35	20.04	0.6	0.29	11.57	1.95	2.58	0.66	-0.903588518	-0.981430591	-1.158564908	-0.278923054	-0.417009757	-0.712941872
3043	3168804	31	Tiradentes (MG)	6.02	6.32	0.25	1.04	2.16	5.49	9.12	1.59	11.19	6.13	7.15	4.94	9.12	8.84	4.67	4.51	0.3	0	3.43	3.34	1.69	2.04	0.5	0.87	4.26	38.15	29.34	9.72	3.05	2.37	1.24	12.1	9.57	19.48	0	2.54	5.07	1.67	5.9	1.11	-0.790940902	-1.168562267	-0.089900393	-0.642695986	-0.078050661	-0.679676798
4801	4311007	43	Jaguarão (RS)	6.22	6.88	0.13	0.62	2.2	4.77	8.14	1.59	7.17	3.25	5.62	2.27	8.14	8.84	3.8	4.11	0.45	0.31	2.5	2.5	1.83	1.97	0.32	0.31	2.93	29.8	31.93	11.19	3.17	2.23	1.57	21.92	9.33	16.8	0	2.73	5.68	2.14	4.48	0.87	-0.678293287	-0.830517948	-0.70056583	-1.337171584	-0.044981481	-0.979062467
4844	4312625	43	Muliterno (RS)	5.27	6.4	0.11	1.04	0.71	2.78	9.84	1.59	4.56	13.48	9.11	3.76	9.84	9.56	3.97	3.88	0.54	0	3.16	4	0.4	0.54	0	0.76	2.3	11.51	16.39	7.9	0.9	0.53	0.76	16.54	3.57	1.97	4.64	0.75	1.35	1.57	5.08	0	-1.21336946	-1.120270221	-0.802343403	-0.642695986	-1.276808441	-1.806531193
3923	4101705	41	Araruna (PR)	5.93	6.75	0.18	2.25	2.06	5.69	8.85	1.6	10.06	10.68	7.6	3.47	8.85	9.72	4.81	5.7	0.09	0.06	3.12	3.34	1.96	2.01	0.27	0.9	2.99	33.34	33.99	9.7	1.46	1.25	1.23	20.87	6.31	20.73	1	2.48	1.06	0.57	6.58	0.88	-0.841632329	-0.908992522	-0.446121898	1.358055143	-0.160723611	-0.596514112
2492	3122900	31	Dona Euzébia (MG)	6.07	7.1	0.17	1.57	1.17	4.66	9.21	1.61	14.02	9.72	6.15	6.49	9.21	9.57	5	4.54	0.17	0.35	2.17	2.76	2.33	2.24	0.23	1.49	3.51	41.76	33.21	4.06	2.16	0.88	0.79	16.64	12.27	19.7	0	0.09	11.15	1.72	6.73	0.31	-0.762778998	-0.697714823	-0.497010684	0.233666079	-0.896512869	-1.024801945
3383	3511003	35	Castilho (SP)	6.82	6.84	0.07	1.77	2.07	5.79	8.03	1.61	6.74	10.33	6.15	3.99	8.03	9.33	4.43	3.74	0.25	0.42	2.59	2.38	2.21	2.39	0.3	0.53	2.7	30.22	25.56	17.8	3.05	1.87	1.63	22.21	6.27	16.14	0.94	2.46	3.95	1.75	6.01	0.25	-0.340350441	-0.854663971	-1.005898548	0.564368745	-0.152456316	-0.554932769
3488	3520202	35	Igaratá (SP)	6.97	7.93	0.19	1.47	1.99	6.63	9.7	1.61	9.8	10.23	10.39	8.72	9.7	9.53	4.77	4.54	0.19	0.33	2.92	2.74	1.98	2.02	0.32	1.64	4.1	18.76	35.66	13.02	2.51	2.42	0.6	28.13	18.23	18.67	0.98	5.68	3.15	1.51	6.77	0	-0.255864729	-0.196684852	-0.395233111	0.068314746	-0.218594676	-0.205649487
3947	4103354	41	Braganey (PR)	6.52	8.18	0.39	1.88	1.75	5.98	8.69	1.62	16.29	14.87	8.05	12.54	8.69	9.95	3.69	4.45	0.58	0.65	2.8	2.52	1.79	2.36	0.38	1.12	2.42	40.79	21.08	5.61	1.64	0.56	1.25	22.23	11.62	26.76	5.2	1.48	2.25	2.12	5.15	0.9	-0.509321864	-0.04577221	0.622542617	0.746255211	-0.417009757	-0.475928217
4247	4125209	41	São Jorge d'Oeste (PR)	5.65	6.52	0.16	1.84	1.61	5.86	8.13	1.62	9.24	16.94	8.89	6.47	8.13	10.3	4.32	3.79	0.17	0.36	2.93	3.96	1.23	0.91	0.22	0.35	2.13	29.96	23.94	7.65	2	0.58	1.25	14.72	10.7	25.08	5.11	2.62	2.34	1.51	5.31	0.83	-0.999338991	-1.047832153	-0.547899471	0.680114678	-0.532751888	-0.525825828
4786	4310363	43	Imigrante (RS)	4.25	5.19	0	1.17	0	0.5	4.65	1.62	3.2	2.69	2.29	3.83	4.65	5.97	3.7	4.13	0.12	0.18	2.68	3.69	0.41	0.22	0.33	0.17	3.54	9.86	22.98	15.13	0.39	0.67	0	9.23	4.14	14.46	9.06	0.65	0	0	2.42	0.45	-1.787872298	-1.850687409	-1.362120053	-0.427739253	-1.863786388	-2.754585814
1499	2603603	26	Camutanga (PE)	7.63	8.63	0.21	1.04	2.45	6.56	10.82	1.63	37.52	15	9.02	14.68	10.82	10.25	3.9	3.7	0.51	0.64	1.28	1.89	3.4	2.83	1.17	2.6	2.88	50.81	26.31	8.52	0.9	0.51	1.95	29.96	14.29	17.64	4.87	2.22	2.79	2.19	5.88	0.97	0.115872401	0.225870546	-0.293455539	-0.642695986	0.161700895	-0.234756427
2343	3109808	31	Cachoeira Dourada (MG)	6.84	7.31	0.45	1.66	2.21	5.41	6.44	1.63	11.05	5.36	10.69	6.02	6.44	9.2	4.05	4.53	0	0.47	2.83	3.29	1.76	1.28	0	0.67	3.12	25.97	34.56	16.23	0.98	1.23	0.2	20.29	4.18	11.59	0.87	0	8.52	1.22	4.56	0.33	-0.329085679	-0.570948204	0.927875335	0.382482278	-0.036714186	-0.712941872
2364	3111804	31	Canápolis (MG)	6.55	6.37	0.16	1.34	1.08	9.87	8.41	1.63	15.95	8.87	7.68	2.86	8.41	9.14	4.68	5.22	0.58	0.1	2.26	3.25	2.92	2.18	0.32	2.2	4.21	29.31	39.09	10.85	2.31	1.62	1.31	19.27	10.46	16.08	0.17	1.22	6.2	2.18	7.36	0.84	-0.492424722	-1.138379738	-0.547899471	-0.146641987	-0.970918525	1.141586026
2388	3114006	31	Carmo da Mata (MG)	5.62	7.21	0.16	1.13	0.78	4.2	8.59	1.63	15.76	5.5	9.12	7.91	8.59	8.69	4.61	4.31	0.26	0.25	3.09	2.4	1.06	2.31	0.44	0.97	5.49	33.93	37.89	8.42	0.88	1.36	0.77	16.61	4.55	11.69	1.24	0.32	10.7	1.51	5.71	0.34	-1.016236133	-0.631313261	-0.547899471	-0.493879786	-1.218937376	-1.216076122
2530	3126406	31	Fortuna de Minas (MG)	6.61	7.54	0	0.12	0.77	5.36	8.95	1.63	13.16	10.55	8.99	13.78	8.95	10.38	4.84	5.39	0.24	0	3.07	2.3	1.46	1.82	0.18	1.24	4.46	37.99	36.68	11.99	0.83	1.85	0.71	28	9.86	12.25	5.8	0	5.46	0.86	4.36	3.21	-0.458630437	-0.432108573	-1.362120053	-2.163928249	-1.227204671	-0.733732544
3824	3550704	35	São Sebastião (SP)	7.64	7.88	0.2	1.26	1.74	7.04	9.83	1.63	5.86	8.2	8.3	7.84	9.83	9.46	5.78	5.37	0.32	0.21	4.09	3.96	1.59	1.21	0.42	1.19	4.42	11.71	25.97	19.91	3.05	2.35	1.59	28.4	18.37	15.03	0.65	5.24	4.64	2.12	7.5	1.68	0.121504782	-0.22686738	-0.344344325	-0.278923054	-0.425277052	-0.035165981
4477	4211751	42	Otacílio Costa (SC)	7.84	8.07	0.29	1.98	1.95	6.47	10.21	1.63	4.13	7.55	6.63	3.73	10.21	10.3	5.46	4.96	0.26	0.3	2.94	2.22	2.7	3.02	0.29	0.92	3.29	18.31	25.66	15.27	1.78	1.17	1.92	13.99	2.72	9.27	0.98	1.02	1.75	2.89	7.01	1.08	0.234152398	-0.112173772	0.113654753	0.911606544	-0.251663857	-0.272179636
5093	5003702	50	Dourados (MS)	7.82	7.81	0.37	1.7	2.42	6.95	9.76	1.63	8.12	9.9	8.93	5.44	9.76	10.24	4.85	4.64	0.23	0.25	3.51	3.31	1.92	1.95	0.24	0.67	3.42	21.01	33.01	13	2.26	2.03	1.56	20.77	10.14	18.42	0.58	3.56	2.73	2.24	5.51	0.86	0.222887636	-0.26912292	0.520765044	0.448622812	0.13689901	-0.07258919
2471	3121209	31	Delfinópolis (MG)	6.27	7.69	0.2	1.09	1.69	6.44	8.86	1.64	12.59	13.46	9.07	7.13	8.86	9.93	4.46	4.25	0.32	0.28	2.68	1.86	2.45	2.59	0.43	1.13	3.37	24.19	38.42	16.48	1.42	1.28	1.27	18.36	7.5	13.48	0.3	1.34	4.63	1.84	4.75	0.63	-0.650131383	-0.341560988	-0.344344325	-0.56002032	-0.466613527	-0.284654039
2587	3130804	31	Ingaí (MG)	7.05	6.66	0.32	0.91	2.28	6.27	9.18	1.64	21.81	9.58	9.7	8.85	9.18	9.66	5.04	5.53	0.54	0	2.21	2.65	2.14	1.95	0.39	1.55	2.91	44.27	28.92	7.09	0.18	1.47	0.93	19.4	7.42	9.73	2.27	0	18.57	1.96	6.25	1.06	-0.210805683	-0.963321073	0.266321112	-0.857652719	0.02115688	-0.355342322
2606	3132602	31	Itamarati de Minas (MG)	4.64	5.3	0.06	1.15	1.95	3.97	7.01	1.64	12.31	7.58	7.97	5.42	7.01	10.11	4.28	4.49	0.31	0	1.6	2.72	1.92	2.86	0.18	1.24	2.84	35.93	31.4	9.87	0.91	2.09	0.69	14.25	4.15	20.05	1.35	0.47	17.37	0.42	2.9	1.35	-1.568209448	-1.784285846	-1.056787335	-0.46080952	-0.251663857	-1.311713211
5309	5204250	52	Cachoeira Dourada (GO)	6.35	7.43	0.25	1.22	1.56	6.08	8.23	1.64	15.23	12.7	5.52	7.64	8.23	9.18	4.53	4.55	0.27	0.35	2.53	3.22	2.31	1.66	0.27	1.31	3.63	28.68	34.92	11.7	2.27	1.23	1.59	16.75	6.77	16.98	1.1	1.61	5.06	3.2	5.77	0.79	-0.605072337	-0.498510136	-0.089900393	-0.345063587	-0.574088363	-0.434346874
3914	4101051	41	Anahy (PR)	6.28	6.72	0.24	1.64	1.48	6.03	9.13	1.65	11.29	11.69	7.7	9.9	9.13	9.93	4.14	4.31	0.46	0.54	2.91	3.22	1.4	1.29	0.28	0.1	3.67	36.83	24.69	3.33	0.3	0.31	1.33	21.45	8.04	19.8	9.28	2.02	5.97	1.87	7.3	1.64	-0.644499002	-0.927102039	-0.140789179	0.349412012	-0.640226723	-0.455137545
4318	4201273	42	Arabutã (SC)	5.7	6.2	0.2	1.7	0.6	2.48	6.47	1.65	4.05	12.47	8.45	2.83	6.47	7.96	3.93	4.81	0	0.09	3.49	2.91	1.23	0.55	0.19	0.16	2.31	14.79	19.06	11.36	1.13	0.48	1.1	16.55	1.48	13.72	1.94	1.15	1.49	1.14	2.25	0.44	-0.971177087	-1.241000335	-0.344344325	0.448622812	-1.367748686	-1.931275222
4873	4313904	43	Panambi (RS)	6.12	6.67	0.3	2.33	0.81	4.83	8.45	1.65	3.57	9.69	5.18	2.56	8.45	8.52	4.76	4.73	0.11	0.04	3.64	3.33	1.34	1.57	0.07	0.47	2.46	20.02	22.76	12.79	2.49	1.55	1.34	11.77	4.13	9.59	4.04	1.72	1.53	1.95	4.19	1.21	-0.734617095	-0.957284568	0.164543539	1.490336209	-1.194135491	-0.954113662
5187	5104807	51	Jaciara (MT)	7.47	8.07	0.5	1.27	1.98	7.22	9.55	1.65	9.43	14.75	7.14	4.61	9.55	9.42	5.98	5.47	0.14	0.27	3.11	3.51	2.41	1.75	0.43	1.32	4.1	21.8	24.18	23.1	1.56	2.07	1.46	21.54	10.29	19.38	0.15	3.95	2.94	2.59	7.53	0.43	0.025754309	-0.112173772	1.182319267	-0.26238792	-0.226861971	0.039680436
5376	5210406	52	Itaberaí (GO)	6.77	7.64	0.68	2.05	1.91	7.02	8.74	1.65	17.82	10.41	5.81	3.26	8.74	9.41	4.91	5.02	0.33	0.17	2.82	3.14	2.47	2	0.45	1.53	4.09	39.83	31.39	8.69	2.01	1.28	1.66	18.44	7.92	21.65	0.44	2.23	3.09	2.69	7.38	0.82	-0.368512345	-0.371743516	2.098317423	1.027352477	-0.284733037	-0.04348225
1312	2505501	25	Vista Serrana (PB)	7.72	8.88	0.38	2.28	0.34	6.43	9.64	1.66	33.44	24.51	11.32	24.28	9.64	10.8	5.02	4.3	0.14	0.05	2.05	1.63	3.59	2.59	2.16	3.17	2.65	27.58	22.95	9.41	0.14	0	0.86	37.53	24.15	26.33	18.13	4.73	1.48	1.18	4.25	1.53	0.166563828	0.376783188	0.57165383	1.407660543	-1.582698357	-0.288812173
4592	4219606	42	Xavantina (SC)	5.56	6.13	0.06	1.89	1.33	4.6	6.49	1.66	2.7	8.03	9.1	3.91	6.49	8.31	5.82	3.79	0	0	2.58	4.1	1.6	0.78	0.06	0.36	3.72	26.59	21.36	7.6	0.66	0	0.78	13.37	2.52	42.83	1.6	1	2.03	0.67	4.04	0.75	-1.050030418	-1.283255875	-1.056787335	0.762790344	-0.764236149	-1.04975075
4900	4315057	43	Porto Mauá (RS)	4.78	5.35	0.19	0.24	0.44	3.33	6.71	1.66	6.31	14.42	8.67	1	6.71	8.28	2.81	4.62	0	0	2.76	4.19	0.47	0.68	0.56	0.71	2.77	24.28	18.45	6.09	2.44	0.82	0.21	16.14	4.23	18.31	2.3	1.19	0.27	0.85	5.15	0.21	-1.489356118	-1.754103318	-0.395233111	-1.96550665	-1.500025407	-1.577833807
5504	5222054	52	Vicentinópolis (GO)	8.04	7.96	0.44	1.75	3.33	7.87	9.54	1.66	17.54	15.91	7.91	1.71	9.54	10.34	5.83	4.88	0.38	0.51	2.17	2.49	3.66	3.03	0.26	1.55	5.74	29.03	36.99	9.06	1.84	1.26	2.29	15.82	7.87	19.37	0.33	1.53	2.94	3.6	7.78	0.6	0.346800013	-0.178575335	0.876986549	0.531298478	0.889222858	0.309959166
1201	2412005	24	São Gonçalo do Amarante (RN)	8.13	8.59	0.3	1.37	2.02	8.54	11.97	1.67	24.28	11.99	11.46	12.24	11.97	11.32	5.25	4.73	0.47	0.46	3.36	3.23	2.55	2.21	0.7	2.01	3.92	36.67	36.25	9.69	1.97	0.86	1.52	31.34	17.39	16.93	1.92	3.76	7.28	2.99	7.12	1.4	0.39749144	0.201724524	0.164543539	-0.097036587	-0.193792791	0.588554164
3743	3543253	35	Ribeirão Grande (SP)	6.89	7.79	0.28	1.95	1.53	6.31	9.85	1.67	37.03	19.67	13.49	15.32	9.85	9.78	5.18	4.3	0.51	0.49	1.49	2.03	3.03	2.58	0.52	1.53	3.81	23.12	28.45	13.03	1.49	0.94	1.01	24.91	18.41	20.96	3.04	3.12	0.59	1.95	6.51	0.45	-0.300923775	-0.281195931	0.062765966	0.862001144	-0.598890248	-0.338709785
2349	3110400	31	Camacho (MG)	5.71	6.85	0.36	2.29	1.27	5.25	8.32	1.68	37.05	14.6	10.91	18.6	8.32	8.58	4.46	4.77	0.44	0.82	1.46	1.54	2.49	1.86	0.38	1.32	2.58	62.75	22.83	4.09	1.73	0.58	0.4	31.31	9.84	18	0.27	0.09	7.03	0.46	4.01	0.5	-0.965544706	-0.848627465	0.469876258	1.424195676	-0.813839919	-0.779472021
3725	3541653	35	Quadra (SP)	7.11	7.42	0.11	1.58	1.82	6.19	7.32	1.68	14.31	15.95	7.2	14.38	7.32	8.53	4.92	4.77	0.15	0.65	2.69	1.95	1.89	2.85	0.19	0.75	4.29	28.22	29.02	21.58	2.66	0.44	1.74	18.08	17.21	21.62	0.63	1.54	6.32	1.36	5.19	2.11	-0.177011399	-0.504546641	-0.802343403	0.250201212	-0.359138692	-0.388607397
3759	3544707	35	Sagres (SP)	5.68	7.22	0.12	0.99	0.72	4.18	9.06	1.68	9.7	19.29	8.9	6.22	9.06	8.49	3.35	4.72	0.66	0.3	2.78	1.79	1.84	2.29	0.37	0.18	2.76	34.46	36.2	12.97	2.89	1.84	0.9	16.38	11.28	11.76	0.81	2.26	2.95	1.54	6.8	0	-0.982441848	-0.625276755	-0.751454616	-0.725371653	-1.268541146	-1.224392391
4074	4112306	41	Japira (PR)	6.91	8.4	0.52	1.53	1.51	6.53	8.57	1.68	21.62	19.31	8.97	5.18	8.57	9.32	3.85	4.22	0.6	0.18	2.36	3.09	2.14	1.44	0.41	0.93	2.85	35.18	26.75	3.94	0.88	1.98	1.84	23.27	8.64	25.72	1.53	2.13	3.59	2.16	4.21	1.12	-0.289659014	0.087030916	1.28409684	0.167525545	-0.615424838	-0.24723083
4887	4314456	43	Pinhal (RS)	6.03	6.45	0.78	1.09	1.42	2.97	7.03	1.68	8.04	16.69	8.49	3.34	7.03	11.19	2.87	5.23	0.35	0.24	4.2	4.01	0.44	0.44	0	0	2.85	23.44	16.09	6.44	0.78	1.12	0.53	11.87	5.17	27.05	0.88	2.17	1.05	0.35	4.63	0	-0.785308522	-1.090087693	2.607205287	-0.56002032	-0.689830493	-1.727526642
5057	4323507	43	Vista Alegre (RS)	5.53	6.11	0.51	0.81	0.59	3.5	7.94	1.68	7.35	16.09	10.8	5.58	7.94	9.75	3.88	4.32	0.22	0.3	3.48	4.37	0.21	0.37	0	0	2.67	24.53	17.04	5.04	0.64	0.76	1.49	22.46	4.39	23.23	3.67	0.4	3.39	0.71	3.31	1.11	-1.06692756	-1.295328886	1.233208054	-1.023004052	-1.376015981	-1.507145524
2303	3106309	31	Belo Oriente (MG)	7.81	8.07	0.33	3.21	1.26	7.19	10.74	1.69	16.3	19.7	12.21	14.3	10.74	10.22	4.61	4.26	0.61	0.29	2.48	2.59	2.8	2.26	0.11	1.13	4.79	38.12	29.91	13.53	1.25	1.34	0.8	25.89	13.91	9.39	0.53	4.47	8.17	1.7	6.59	1.38	0.217255255	-0.112173772	0.317209898	2.945427939	-0.822107214	0.027206034
2502	3123809	31	Engenheiro Navarro (MG)	7.26	7.96	0.21	0.97	2.91	6.97	10.08	1.69	34.21	20.8	13.68	18.06	10.08	11.55	3.88	3.9	0.24	0.53	1.86	2.43	2.3	1.49	0.43	2.29	4.33	50.18	26.73	6.49	0.89	0.37	0.79	34.39	17.53	14.82	2.48	2.59	8.11	2.55	6.5	0.13	-0.092525687	-0.178575335	-0.293455539	-0.758441919	0.541996467	-0.064272921
2963	3162302	31	São João da Mata (MG)	5.15	5.68	0.72	2.75	1.45	6.22	7.41	1.69	13.22	13.04	7.15	4.97	7.41	9.19	4.77	3.79	0	0.34	3.36	2.89	2.19	2.62	0.5	1.68	2.43	20.27	40.08	14.39	0.35	0.2	0.25	23.65	2.86	29.46	0	0.69	2.39	0	4	0	-1.280958029	-1.55489863	2.301872568	2.184811808	-0.665028608	-0.376132994
5040	4322509	43	Vacaria (RS)	6.89	7.88	0.4	1.12	1.72	5.13	8.96	1.69	7.11	6.33	6.64	3.01	8.96	9.15	3.95	4.32	0.42	0.23	2.91	3.1	1.65	1.79	0.08	0.47	3.21	17.64	36.47	13.11	2.42	1.64	1.59	15.12	5.94	11.26	1.03	3.44	3.84	1.92	4.93	0.61	-0.300923775	-0.22686738	0.673431403	-0.51041492	-0.441811642	-0.829369632
5381	5211008	52	Itapirapuã (GO)	5.75	7.31	0.32	1.66	2.1	6.03	8.85	1.69	19.58	17.63	6.29	1.52	8.85	9.36	4.38	4.16	0.25	0.44	2.48	2.41	2.81	3.27	0.47	1.11	3.51	39.91	33.96	9.83	1.65	0.69	1.24	20.42	7.47	15	2.64	1.24	5.09	2.16	6.7	0.43	-0.943015183	-0.570948204	0.266321112	0.382482278	-0.127654431	-0.455137545
2481	3122108	31	Divino das Laranjeiras (MG)	6.8	7.51	0.3	1.3	2.53	6.16	7.88	1.7	27.4	25.53	8.37	8.04	7.88	9.24	3.11	5.24	0.31	0.12	1.93	1.17	3.11	2.25	0.34	0.52	3.65	40.47	28.5	9.44	2.02	0.87	0.88	21.78	10.08	23.75	3.34	3.33	5.25	1.13	4.67	0.91	-0.351615202	-0.45021809	0.164543539	-0.21278252	0.227839256	-0.401081799
2699	3140159	31	Mário Campos (MG)	7.52	8.69	0.21	1.71	1.59	6.57	10.82	1.7	11.18	10.58	13.85	11.49	10.82	11.24	4.83	4.42	0.71	0.57	2.81	2.59	2.61	2.77	0.31	1.46	4.27	26.82	35.16	14.62	2.1	1.71	1.35	26.63	14.48	19.01	0.14	1.98	9.79	2.72	5.91	0.6	0.053916213	0.26208958	-0.293455539	0.465157945	-0.549286478	-0.230598293
3449	3516804	35	Gastão Vidigal (SP)	6.96	6.2	0.32	0.96	2.69	7.1	7.31	1.7	4.37	12.08	3.65	3.03	7.31	7.14	3.88	4.44	0.26	0.25	2.59	3.42	2.01	1.27	0	0.98	2.92	25.87	34.52	12.89	2.73	0.6	1.7	20.83	6.51	10.88	0	0.78	1.95	1.81	4.35	0.21	-0.26149711	-1.241000335	0.266321112	-0.774977052	0.360115976	-0.010217175
1434	2515104	25	São Sebastião de Lagoa de Roça (PB)	8.04	9.24	0.09	2.42	1.34	7.61	9.88	1.71	42.42	9.23	9.85	19.3	9.88	10.2	3.85	3.95	0.7	0.29	1.53	1.88	2.89	2.31	1.51	2.04	4.34	31.06	16.89	3.44	0.39	0.26	0.95	30.03	16.68	19.12	26.8	1.01	1.58	1.22	5.9	1.66	0.346800013	0.594097393	-0.904120976	1.639152409	-0.755968854	0.201847674
2689	3139250	31	Mamonas (MG)	5.49	6.6	0.1	1.29	0.84	5.15	7.8	1.71	42.99	24.48	17.09	9.01	7.8	9.66	2.92	3.26	0.71	0.7	1.6	2.08	2.13	2.06	0.17	1.61	3.46	35.57	15.62	3.78	0.69	0.75	0.49	31.2	5.5	31.31	17.98	0.34	1.72	0.63	4.16	0.63	-1.089457083	-0.999540108	-0.853232189	-0.229317654	-1.169333605	-0.821053364
4065	4111506	41	Ivaiporã (PR)	6.07	6.82	0.26	1.54	1.52	5.33	7.86	1.71	13.82	13.76	6.48	5.71	7.86	9.47	3.84	4.01	0.34	0.37	2.83	2.78	1.82	2.08	0.39	0.61	2.42	33.27	28.05	8.1	2.07	1.53	1.61	15.87	7.38	24.09	4.05	2.78	2.63	2.14	4.63	0.92	-0.762778998	-0.866736983	-0.039011607	0.184060679	-0.607157543	-0.746206946
4670	4304663	43	Capão do Leão (RS)	7.53	8.18	0.32	0.82	2.3	6.55	9.63	1.71	9.6	7.7	8.63	3.01	9.63	9.54	4.23	4.31	0.2	0.22	2.65	2.54	1.88	2.22	0.17	0.48	3.57	25.45	34.86	15.82	2.38	1.76	1.65	20.47	15.89	16.33	1.6	5.96	9.69	1.39	4.27	0.93	0.059548594	-0.04577221	0.266321112	-1.006468919	0.03769147	-0.238914562
1994	2914604	29	Irecê (BA)	8.1	8.76	0.35	1.52	2.47	8.72	10.61	1.72	33.9	12.36	11.5	9.15	10.61	9.97	4.66	4.39	0.55	0.31	3.49	3.22	2.3	1.88	0.8	1.91	4.1	43.81	26	7.78	0.94	0.95	2	27.2	16.26	27.24	0.64	2.97	5.95	3.12	7.36	1.38	0.380594297	0.30434512	0.418987471	0.150990412	0.178235485	0.663400582
3045	3169000	31	Tocantins (MG)	6	6.55	0.2	1.07	1.16	4.51	8.49	1.72	12.37	6.58	6.43	9	8.49	9.32	4.1	4.54	0.49	0.39	3.37	2.59	1.17	2.22	0.39	0.95	5.02	32.83	30.69	9.78	1.7	1.42	1.08	19.47	8.98	25.45	1.25	0.42	9.09	1.71	4.76	0.5	-0.802205664	-1.029722636	-0.344344325	-0.593090586	-0.904780164	-1.087173959
3543	3525201	35	Jarinu (SP)	7.05	7.7	0.25	2.11	2.1	6.78	9.35	1.72	6.76	10.15	10.69	11.93	9.35	9.9	5.26	4.95	0.07	0.13	3.24	3.11	1.69	1.42	0.31	1.43	3.51	18.31	30.49	16.73	2.52	2.04	1.6	26.53	17.14	14.72	0.59	3.07	2.41	2.15	6.08	0.96	-0.210805683	-0.335524482	-0.089900393	1.126563277	-0.127654431	-0.143277473
4112	4115309	41	Mariópolis (PR)	6.29	7.16	0.24	1.67	2	5.21	8.23	1.72	9.47	11.95	6.1	6.12	8.23	10.09	4.68	4.27	0.18	0.51	2.42	3.2	1.54	1.3	0	0.96	2.25	30.26	26.64	9.18	1.26	0.24	1.66	10.9	7.41	24.84	0.14	5.95	2.07	1.26	5.44	1.41	-0.638866622	-0.661495789	-0.140789179	0.399017412	-0.210327381	-0.796104558
1118	2404200	24	Goianinha (RN)	8.77	9.8	0.42	1.58	2.6	10.01	11.86	1.73	30.25	18.39	14.94	21.14	11.86	11.78	3.72	3.19	1.33	0.88	1.81	1.59	3.11	2.7	1.38	1.78	3.7	37.61	37.55	10.66	1.14	0.49	1.42	37.39	17.56	19.32	0.29	2.57	4.05	2.83	5.87	2.88	0.757963809	0.932141711	0.775208976	0.250201212	0.285710321	1.199799907
2926	3159209	31	Santa Rita de Caldas (MG)	5.09	6.05	0.22	2.6	0.63	5.27	6.69	1.73	15.46	9.05	7.48	6.08	6.69	7.59	4.7	4.83	0.21	0.4	1.65	1.6	2.8	2.77	0.15	1.08	4.33	30.51	35.85	11.08	2.12	0.96	0.86	16.08	5.45	30.85	0.09	0.7	6.24	1.28	5.97	0.57	-1.314752314	-1.33154792	-0.242566752	1.936784808	-1.342946801	-0.771155752
4368	4204202	42	Chapecó (SC)	6.88	7.06	0.27	1.43	1.48	6.32	9.7	1.73	5.71	8.57	6.7	4.99	9.7	10.07	5.41	5.38	0.19	0.1	4.27	4.21	1.56	1.49	0.32	0.43	2.89	17.61	27.81	16.61	2.46	1.62	1.75	14.72	7.27	13.79	0.54	3.12	2.22	1.97	5.54	1.12	-0.306556156	-0.721860846	0.01187718	0.002174213	-0.640226723	-0.334551651
4379	4204806	42	Curitibanos (SC)	7.39	8.41	0.2	1.64	1.61	7.51	10.5	1.73	11.29	6.77	8.5	7.72	10.5	10.04	4.6	4.41	0.37	0.26	3.44	2.83	1.82	2.07	0.17	1.35	3.51	23.67	31.55	11.77	2.38	1.46	1.57	15.53	6.15	11.7	1.81	4.58	2.31	2.06	6.3	0.96	-0.019304737	0.093067421	-0.344344325	0.349412012	-0.532751888	0.160266331
1752	2800605	28	Barra dos Coqueiros (SE)	8.87	8.83	0.1	0.74	3.5	8.33	11.83	1.74	18.37	10.63	10.98	13.46	11.83	11.34	5.06	4.4	0.68	0.77	3.92	2.88	2.3	2.38	1.09	2.11	3.45	40	32.15	9.09	1.51	1.28	2.07	29.66	19.72	22.24	0.77	3.3	9.16	1.92	7.68	0.65	0.814287617	0.34660066	-0.853232189	-1.138749985	1.029766874	0.501233344
2493	3123007	31	Dores de Campos (MG)	5.93	6.68	0.06	1.51	1.14	5.32	8.12	1.74	20.98	3.73	5.79	5.72	8.12	8.94	5.21	5.13	0.14	0.1	2.58	2.81	2.12	2.91	0.13	1.17	4.42	40.42	30.19	9.59	2.65	1.06	1.15	18.68	7.92	18.14	2.66	0.52	6.47	1.5	4.42	0.94	-0.841632329	-0.951248062	-1.056787335	0.134455279	-0.921314754	-0.750365081
2733	3143104	31	Monte Carmelo (MG)	6.37	7.25	0.3	1.57	1.91	6.06	9.16	1.74	16.72	9.45	4.76	4.42	9.16	9.16	5.22	5.08	0.37	0.33	2.92	2.69	2.37	2.47	0.38	1.08	4.55	25.92	34.01	15.24	2.3	1.78	1.36	17.05	7.52	13.52	0.18	2.19	4.46	2.08	6.58	0.43	-0.593807575	-0.607167238	0.164543539	0.233666079	-0.284733037	-0.442663142
4708	4306106	43	Cruz Alta (RS)	6.48	6.95	0.23	1.28	1.12	4.93	8.78	1.74	6.02	5.34	6.7	4.5	8.78	8.97	4.24	4.06	0.18	0.11	2.84	3.06	1.56	1.54	0.16	0.58	2.55	25.38	27.14	12.69	2.67	2.67	1.29	16.49	6.96	18.24	0.76	2.66	3.25	1.87	4.82	1.38	-0.531851387	-0.788262409	-0.191677966	-0.245852787	-0.937849344	-0.912532319
3149	3204401	32	Rio Novo do Sul (ES)	6.13	7.03	0.39	2.94	0.94	6.7	8.23	1.75	9.99	11.77	8.22	6.81	8.23	8.91	4.66	3.96	0.09	0.23	2.69	2.77	1.4	1.93	0.28	0.88	4.49	28.47	22.85	12.52	1.75	1.44	1.19	20.23	7.3	21.09	2.91	1.14	2.33	1.4	5.62	0.71	-0.728984714	-0.739970363	0.622542617	2.49897934	-1.086660655	-0.176542547
3250	3305752	33	Tanguá (RJ)	7.03	7.85	0.31	1.52	2.79	5.85	9.66	1.75	10.35	8.72	5.93	7.95	9.66	9.41	5.17	4.31	0.41	0.42	3.09	2.42	2.34	2.48	0.57	2.72	4.47	22.7	36.39	17.19	1.42	2.02	1.58	26.33	19.6	20.02	0.5	3.01	11.33	2.24	7.24	1.46	-0.222070445	-0.244976897	0.215432325	0.150990412	0.442788926	-0.529983963
4623	4301651	43	Barão (RS)	4.51	5.97	0.04	0.68	1.29	3.79	7.23	1.75	2.86	3.84	8.76	9	7.23	8.25	4.14	5.39	0.38	0	2.9	3.87	0.8	0.62	0.3	0.56	3.79	12.69	29.22	12.8	1.16	0.87	1.1	18.46	4.27	16.95	16.72	0.91	1.11	1.52	2.62	0.07	-1.641430398	-1.379839966	-1.158564908	-1.237960785	-0.797305329	-1.386559629
3889	3556354	35	Vargem (SP)	6.34	6.86	0.07	1.78	1.7	7.16	8.62	1.76	9.28	8.58	12.2	7.76	8.62	7.84	5.08	3.92	0.13	0.16	2.47	2.18	2.14	2.08	0.19	1.38	3.4	18.94	35.6	16.95	2.08	2.02	0.79	22.54	12.66	16.6	0.23	1.69	2.05	1.13	4.8	0.5	-0.610704718	-0.84259096	-1.005898548	0.580903878	-0.458346232	0.014731631
4042	4109757	41	Ibema (PR)	7.03	8.67	0	1.4	2.17	8.28	11.19	1.76	16.13	13.38	9.04	10.69	11.19	12.47	4.97	5.52	0	0.12	2.7	2.36	3.21	2.44	0.48	1.07	4.46	28.96	36.61	13.92	0.62	0.96	2.36	22.81	17.46	17.6	1.28	7.44	1.29	3.18	6.58	0.99	-0.222070445	0.250016569	-1.362120053	-0.047431187	-0.069783366	0.480442672
4080	4112801	41	Joaquim Távora (PR)	6.42	6.95	0.06	2.31	1.18	6.69	7.95	1.76	13.99	10.07	9.03	2.19	7.95	8.57	3.95	3.97	0.12	0.12	2.62	3.22	1.38	1.09	0.32	0.94	3.06	33.89	33.05	8.94	2.54	1.02	1.16	18.75	3.73	17.5	1.2	0.76	3.42	1.34	5.09	0.41	-0.565645672	-0.788262409	-1.056787335	1.457265943	-0.888245574	-0.180700681
4557	4217253	42	São Pedro de Alcântara (SC)	3.66	3.59	0	0.55	0.29	2.25	7.14	1.76	3.01	3.94	7.65	5.02	7.14	8.34	5.15	6.01	0.2	0.36	3.02	3.43	1.4	1.13	0.16	0	3.76	8.18	20.09	24.6	1.95	0.91	0.44	10.8	3.79	7.11	17.93	0.14	0.27	0	2.59	0.14	-2.120182764	-2.816528318	-1.362120053	-1.452917518	-1.624034832	-2.026912311
4720	4306700	43	Dona Francisca (RS)	5.23	5.23	0.18	0.7	0.74	4.1	7.89	1.76	7.54	12.29	9.54	5.55	7.89	9.99	4.33	3.32	0.17	0.56	2.19	3.24	1.49	1.96	0.13	0.73	3.68	26	24.7	8.33	1.84	0.97	0.9	12.28	7.18	18.51	1.58	3.17	3.41	1.14	4.04	0.59	-1.235898983	-1.826541386	-0.446121898	-1.204890518	-1.252006556	-1.257657466
612	2109908	21	Santa Inês (MA)	9.29	10.05	0.28	1.4	2.98	9.48	11.93	1.77	23.23	15.88	13.46	15.7	11.93	10.88	3.98	3.11	0.35	0.39	2.64	2.14	2.41	2.07	0.92	1.87	3.9	50.68	22.35	5.62	1.06	0.62	2.07	33.69	18.56	32.21	2.88	1.96	7.67	3.23	7.35	1.28	1.050847609	1.083054353	0.062765966	-0.047431187	0.599867532	0.979418789
1391	2512408	25	Puxinanã (PB)	8.6	8.78	0.25	1.64	2.2	9.49	9.77	1.77	40.04	9.39	14.12	19.97	9.77	10.56	3.87	3.36	0.51	0.56	2.53	2.07	1.89	1.94	0.32	2.13	3.84	34.14	16.42	2.82	0.85	0.57	1.29	28.18	18.27	16.96	21.07	0.52	5.91	1.73	4.8	2.05	0.662213336	0.316418132	-0.089900393	0.349412012	-0.044981481	0.983576923
5000	4320651	43	Silveira Martins (RS)	5.79	5.63	0.15	1.02	1.97	4.82	6.03	1.77	3.07	6.83	5.58	1.46	6.03	7.2	4.21	3.68	0	0.13	2.48	1.83	1.78	1.81	0	0.17	2.68	27.41	25.22	8.5	0.39	0.46	0.65	16.28	1.42	23.43	2.81	1.12	8.49	0.88	2.05	2.08	-0.92048566	-1.585081159	-0.598788257	-0.675766253	-0.235129266	-0.958271796
2629	3134806	31	Jacuí (MG)	6.04	7.28	0.45	2.1	1.31	5.74	8.76	1.78	16.62	10.35	8.55	9.86	8.76	8.49	4.7	4.49	0.25	0.12	2.08	1.82	1.89	1.88	0.15	1.1	4.03	33.35	32.46	10.37	1.01	0.49	0.7	17.97	6.21	28.92	1.65	0.52	4.65	0.45	5.7	0.47	-0.779676141	-0.589057721	0.927875335	1.110028143	-0.780770739	-0.57572344
2790	3147402	31	Paraopeba (MG)	7.09	7.88	0.23	1.19	1.61	8.08	9.75	1.78	10.92	7.85	11.41	7.74	9.75	10.62	4.48	5.43	0.2	0.3	3.42	3.55	1.92	1.86	0.35	0.88	4	29.95	35.58	12.09	2.35	2.04	1	27.67	7.33	16.74	0.53	3.22	7.8	1.58	5.87	0.55	-0.18827616	-0.22686738	-0.191677966	-0.394668987	-0.532751888	0.397279986
4615	4301107	43	Arroio dos Ratos (RS)	6.44	6.86	0.07	0.62	1.89	4.19	8.76	1.78	7.66	7.57	4.3	3.8	8.76	8.77	3.74	4.11	0.17	0.15	2.16	2.53	1.85	2.08	0.3	0.78	3.11	25.32	31.78	12.92	3.86	1.89	2.02	17.96	9.65	10.65	1.86	5.41	5.77	1.85	4.03	0.5	-0.55438091	-0.84259096	-1.005898548	-1.337171584	-0.301267627	-1.220234257
4755	4308508	43	Frederico Westphalen (RS)	5.94	6.25	0.2	1.11	0.85	4.14	8.44	1.78	4.88	7.81	6.77	4.99	8.44	9.29	3.83	4.44	0.36	0.16	3.52	3.62	1.16	1.25	0.4	0.57	2.21	24.18	21.74	10.88	2.08	0.86	0.71	13.38	6.23	13.54	3.41	3.49	2.97	0.99	4.37	1.6	-0.835999948	-1.210817806	-0.344344325	-0.526950053	-1.16106631	-1.241024928
633	2111201	21	São José de Ribamar (MA)	8.65	8.88	0.1	0.93	2.69	10.46	11.71	1.79	24	13.83	14.62	15.76	11.71	11.58	4.64	4.62	0.75	0.26	2.9	2.97	2.98	2.37	0.4	0.98	3.63	40.17	29.24	9.27	0.96	0.45	1.55	33.68	24.65	27.62	1.22	7.78	6.57	2.96	8.34	1.32	0.69037524	0.376783188	-0.853232189	-0.824582452	0.360115976	1.38691595
2287	3104601	31	Astolfo Dutra (MG)	6.21	5.94	0.1	1.31	1.11	5.68	7.53	1.79	9.46	5.6	7.25	8.23	7.53	8.39	4.22	4.75	0.44	0.27	2.86	3.86	1.75	1.19	0.22	0.72	3.96	32.79	37.51	9.37	2.06	1.08	0.75	22.8	5.15	14.78	0.41	0.22	6.67	1.41	4.27	1.1	-0.683925668	-1.397949483	-0.853232189	-0.196247387	-0.946116639	-0.600672246
3848	3553005	35	Taguaí (SP)	7.62	7.26	0.3	2.15	2.19	7.63	8.44	1.79	11.19	9.92	9.03	12.23	8.44	8.44	4.35	3.99	0.16	0.07	3.24	3.04	1.44	1.47	0.24	1.17	3.69	25.33	41.73	12.66	1.67	1.15	0.58	22.77	11.21	18.57	0.22	0.87	0.42	1.72	5.21	0.75	0.110240021	-0.601130732	0.164543539	1.19270381	-0.053248776	0.210163943
3932	4102505	41	Barbosa Ferraz (PR)	6.32	6.86	0.3	1.34	1.55	6.03	7.96	1.79	23.31	16.14	8.7	8.61	7.96	9.93	3.58	3.69	0.64	0.36	2.33	2.36	2.05	2.39	0.43	0.56	2.68	44.22	25.4	7.17	1.82	1.07	1.39	19.78	9.9	18.14	1.47	3.49	4.25	1.76	4.64	0.89	-0.621969479	-0.84259096	0.164543539	-0.146641987	-0.582355658	-0.455137545
4406	4206702	42	Herval d'Oeste (SC)	6.43	6.87	0.21	1.2	1.51	6.04	9.23	1.8	5.18	6.15	7.48	2.89	9.23	9.49	4.56	4.74	0.25	0.13	3.2	3.91	1.67	1.44	0.11	0.73	4.12	18.98	26.43	19.79	2.83	1.36	1.21	13.83	8.77	12.04	3.86	3.91	1.82	1.2	5.72	1.07	-0.560013291	-0.836554454	-0.293455539	-0.378133853	-0.615424838	-0.450979411
[truncated: 2,856 more rows]
[truncated: 74 more columns]
